# Supplementary material for: Global Transcriptome Characterization and Assembly of the Thermophilic Ascomycete Chaetomium thermophilum
Source: Genes (Basel). 2021 Sep 29;12(10):1549. doi: 10.3390/genes12101549 (PMC8535861; doi:10.3390/genes12101549)
Supplement: Supplementary file 1 [file genes-12-01549-s001.zip]

Archive with 8 entries (8 files):
- Supplementary Figure-1.pdf
- Supplementary Figure-2.pdf
- Supplementary File-1.xlsx
- Supplementary File-2.gtf
- Supplementary File-3.xlsx
- Supplementary File-4.txt
- Table-1.pdf
- Table-2.xlsx
