# Supplementary material for: Global Transcriptome Characterization and Assembly of the Thermophilic Ascomycete Chaetomium thermophilum
Source: Genes (Basel). 2021 Sep 29;12(10):1549. doi: 10.3390/genes12101549 (PMC8535861; doi:10.3390/genes12101549)
Supplement: Supplementary file 1 [file genes-12-01549-s001.zip › Supplementary File-2.gtf]

##gff-version 2
##source-version rtracklayer 1.34.2
##date 2018-06-15
scf7180000011800	rtracklayer	gene	982	7268	.	+	.	gene_id "NoncodingGene000001"; gene_name "NoncodingGene000001"; gene_ref "CTHT_0000050"; class_code "o"; gene_biotype "noncoding";
scf7180000011800	rtracklayer	gene	931	1334	.	-	.	gene_id "NoncodingGene000002"; gene_name "NoncodingGene000002"; gene_ref ""; class_code "u"; gene_biotype "noncoding";
scf7180000011800	rtracklayer	gene	1533	2121	.	-	.	gene_id "NoncodingGene000003"; gene_name "NoncodingGene000003"; gene_ref "SSU_rRNA_eukarya"; class_code "x"; gene_biotype "noncoding";
scf7180000011800	rtracklayer	gene	2251	3736	.	-	.	gene_id "NoncodingGene000004"; gene_name "NoncodingGene000004"; gene_ref "SSU_rRNA_eukarya"; class_code "x"; gene_biotype "noncoding";
scf7180000011801	rtracklayer	gene	5663	6817	.	+	.	gene_id "NoncodingGene000005"; gene_name "NoncodingGene000005"; gene_ref "CTHT_0000060, CTHT_0000070"; class_code "p, x"; gene_biotype "noncoding";
scf7180000011801	rtracklayer	gene	17033	18101	.	+	.	gene_id "NoncodingGene000006"; gene_name "NoncodingGene000006"; gene_ref "CTHT_0000100"; class_code "p"; gene_biotype "noncoding";
scf7180000011801	rtracklayer	gene	18391	18672	.	+	.	gene_id "NoncodingGene000007"; gene_name "NoncodingGene000007"; gene_ref ""; class_code "u"; gene_biotype "noncoding";
scf7180000011801	rtracklayer	gene	70806	71483	.	+	.	gene_id "NoncodingGene000008"; gene_name "NoncodingGene000008"; gene_ref ""; class_code "u"; gene_biotype "noncoding";
scf7180000011801	rtracklayer	gene	110895	113336	.	+	.	gene_id "NoncodingGene000009"; gene_name "NoncodingGene000009"; gene_ref "CTHT_0000310"; class_code "j"; gene_biotype "noncoding";
scf7180000011801	rtracklayer	gene	125510	127645	.	+	.	gene_id "NoncodingGene000010"; gene_name "NoncodingGene000010"; gene_ref "CTHT_0000360"; class_code "x"; gene_biotype "noncoding";
scf7180000011801	rtracklayer	gene	175325	176624	.	+	.	gene_id "NoncodingGene000011"; gene_name "NoncodingGene000011"; gene_ref ""; class_code "u"; gene_biotype "noncoding";
scf7180000011801	rtracklayer	gene	182007	183094	.	+	.	gene_id "NoncodingGene000012"; gene_name "NoncodingGene000012"; gene_ref ""; class_code "u"; gene_biotype "noncoding";
scf7180000011801	rtracklayer	gene	183846	185394	.	+	.	gene_id "NoncodingGene000013"; gene_name "NoncodingGene000013"; gene_ref "CTHT_0000500"; class_code "x"; gene_biotype "noncoding";
scf7180000011801	rtracklayer	gene	350	1095	.	-	.	gene_id "NoncodingGene000014"; gene_name "NoncodingGene000014"; gene_ref ""; class_code "u"; gene_biotype "noncoding";
scf7180000011801	rtracklayer	gene	13221	13779	.	-	.	gene_id "NoncodingGene000015"; gene_name "NoncodingGene000015"; gene_ref "CTHT_0000090"; class_code "x"; gene_biotype "noncoding";
scf7180000011801	rtracklayer	gene	13782	14395	.	-	.	gene_id "NoncodingGene000016"; gene_name "NoncodingGene000016"; gene_ref "CTHT_0000090"; class_code "x"; gene_biotype "noncoding";
scf7180000011801	rtracklayer	gene	16415	18317	.	-	.	gene_id "NoncodingGene000017"; gene_name "NoncodingGene000017"; gene_ref ""; class_code "u"; gene_biotype "noncoding";
scf7180000011801	rtracklayer	gene	20556	20770	.	-	.	gene_id "NoncodingGene000018"; gene_name "NoncodingGene000018"; gene_ref "CTHT_0000110"; class_code "x"; gene_biotype "noncoding";
scf7180000011801	rtracklayer	gene	20818	21118	.	-	.	gene_id "NoncodingGene000019"; gene_name "NoncodingGene000019"; gene_ref "CTHT_0000110"; class_code "x"; gene_biotype "noncoding";
scf7180000011801	rtracklayer	gene	21481	21983	.	-	.	gene_id "NoncodingGene000020"; gene_name "NoncodingGene000020"; gene_ref "CTHT_0000110"; class_code "i, x"; gene_biotype "noncoding";
scf7180000011801	rtracklayer	gene	42536	42753	.	-	.	gene_id "NoncodingGene000021"; gene_name "NoncodingGene000021"; gene_ref "CTHT_0000150"; class_code "o"; gene_biotype "noncoding";
scf7180000011801	rtracklayer	gene	49934	50698	.	-	.	gene_id "NoncodingGene000022"; gene_name "NoncodingGene000022"; gene_ref "CTHT_0000180"; class_code "="; gene_biotype "noncoding";
scf7180000011801	rtracklayer	gene	70351	71578	.	-	.	gene_id "NoncodingGene000023"; gene_name "NoncodingGene000023"; gene_ref ""; class_code "u"; gene_biotype "noncoding";
scf7180000011801	rtracklayer	gene	71954	73236	.	-	.	gene_id "NoncodingGene000024"; gene_name "NoncodingGene000024"; gene_ref ""; class_code "u"; gene_biotype "noncoding";
scf7180000011801	rtracklayer	gene	75013	75279	.	-	.	gene_id "NoncodingGene000025"; gene_name "NoncodingGene000025"; gene_ref "CTHT_0000240"; class_code "x"; gene_biotype "noncoding";
scf7180000011801	rtracklayer	gene	75374	75750	.	-	.	gene_id "NoncodingGene000026"; gene_name "NoncodingGene000026"; gene_ref "CTHT_0000250"; class_code "p"; gene_biotype "noncoding";
scf7180000011801	rtracklayer	gene	83570	83841	.	-	.	gene_id "NoncodingGene000027"; gene_name "NoncodingGene000027"; gene_ref "CTHT_0000270"; class_code "p"; gene_biotype "noncoding";
scf7180000011801	rtracklayer	gene	90963	91800	.	-	.	gene_id "NoncodingGene000028"; gene_name "NoncodingGene000028"; gene_ref "CTHT_0000280"; class_code "x"; gene_biotype "noncoding";
scf7180000011801	rtracklayer	gene	99716	100459	.	-	.	gene_id "NoncodingGene000029"; gene_name "NoncodingGene000029"; gene_ref ""; class_code "u"; gene_biotype "noncoding";
scf7180000011801	rtracklayer	gene	100642	101316	.	-	.	gene_id "NoncodingGene000030"; gene_name "NoncodingGene000030"; gene_ref ""; class_code "u"; gene_biotype "noncoding";
scf7180000011801	rtracklayer	gene	103877	105088	.	-	.	gene_id "NoncodingGene000031"; gene_name "NoncodingGene000031"; gene_ref ""; class_code "u"; gene_biotype "noncoding";
scf7180000011801	rtracklayer	gene	117561	118192	.	-	.	gene_id "NoncodingGene000032"; gene_name "NoncodingGene000032"; gene_ref "CTHT_0000330"; class_code "c"; gene_biotype "noncoding";
scf7180000011801	rtracklayer	gene	144972	145830	.	-	.	gene_id "NoncodingGene000033"; gene_name "NoncodingGene000033"; gene_ref "CTHT_0000400"; class_code "p"; gene_biotype "noncoding";
scf7180000011801	rtracklayer	gene	151455	151768	.	-	.	gene_id "NoncodingGene000034"; gene_name "NoncodingGene000034"; gene_ref "CTHT_0000410"; class_code "c"; gene_biotype "noncoding";
scf7180000011801	rtracklayer	gene	172234	172974	.	-	.	gene_id "NoncodingGene000035"; gene_name "NoncodingGene000035"; gene_ref "tRNA-Ala"; class_code "p"; gene_biotype "noncoding";
scf7180000011801	rtracklayer	gene	174369	174684	.	-	.	gene_id "NoncodingGene000036"; gene_name "NoncodingGene000036"; gene_ref "tRNA-Ala"; class_code "o"; gene_biotype "noncoding";
scf7180000011801	rtracklayer	gene	181957	183068	.	-	.	gene_id "NoncodingGene000037"; gene_name "NoncodingGene000037"; gene_ref "CTHT_0000500"; class_code "p"; gene_biotype "noncoding";
scf7180000011801	rtracklayer	gene	188275	188949	.	-	.	gene_id "NoncodingGene000038"; gene_name "NoncodingGene000038"; gene_ref "CTHT_0000510"; class_code "x"; gene_biotype "noncoding";
scf7180000011806	rtracklayer	gene	427	657	.	+	.	gene_id "NoncodingGene000039"; gene_name "NoncodingGene000039"; gene_ref ""; class_code "u"; gene_biotype "noncoding";
scf7180000011806	rtracklayer	gene	33140	34372	.	+	.	gene_id "NoncodingGene000040"; gene_name "NoncodingGene000040"; gene_ref ""; class_code "u"; gene_biotype "noncoding";
scf7180000011806	rtracklayer	gene	83960	84930	.	+	.	gene_id "NoncodingGene000041"; gene_name "NoncodingGene000041"; gene_ref "CTHT_0000740"; class_code "x"; gene_biotype "noncoding";
scf7180000011806	rtracklayer	gene	121403	122272	.	+	.	gene_id "NoncodingGene000042"; gene_name "NoncodingGene000042"; gene_ref ""; class_code "u"; gene_biotype "noncoding";
scf7180000011806	rtracklayer	gene	127246	128014	.	+	.	gene_id "NoncodingGene000043"; gene_name "NoncodingGene000043"; gene_ref ""; class_code "u"; gene_biotype "noncoding";
scf7180000011806	rtracklayer	gene	162276	162578	.	+	.	gene_id "NoncodingGene000044"; gene_name "NoncodingGene000044"; gene_ref "CTHT_0000930"; class_code "p"; gene_biotype "noncoding";
scf7180000011806	rtracklayer	gene	162609	163801	.	+	.	gene_id "NoncodingGene000045"; gene_name "NoncodingGene000045"; gene_ref ""; class_code "u"; gene_biotype "noncoding";
scf7180000011806	rtracklayer	gene	193842	194375	.	+	.	gene_id "NoncodingGene000046"; gene_name "NoncodingGene000046"; gene_ref "CTHT_0001030"; class_code "c"; gene_biotype "noncoding";
scf7180000011806	rtracklayer	gene	194444	195064	.	+	.	gene_id "NoncodingGene000047"; gene_name "NoncodingGene000047"; gene_ref "CTHT_0001030"; class_code "c"; gene_biotype "noncoding";
scf7180000011806	rtracklayer	gene	198073	198421	.	+	.	gene_id "NoncodingGene000048"; gene_name "NoncodingGene000048"; gene_ref "CTHT_0001040"; class_code "p"; gene_biotype "noncoding";
scf7180000011806	rtracklayer	gene	226110	226433	.	+	.	gene_id "NoncodingGene000049"; gene_name "NoncodingGene000049"; gene_ref "CTHT_0001100"; class_code "x"; gene_biotype "noncoding";
scf7180000011806	rtracklayer	gene	230240	230911	.	+	.	gene_id "NoncodingGene000050"; gene_name "NoncodingGene000050"; gene_ref "CTHT_0001110"; class_code "p"; gene_biotype "noncoding";
scf7180000011806	rtracklayer	gene	245089	245416	.	+	.	gene_id "NoncodingGene000051"; gene_name "NoncodingGene000051"; gene_ref "CTHT_0001160"; class_code "p"; gene_biotype "noncoding";
scf7180000011806	rtracklayer	gene	255487	256183	.	+	.	gene_id "NoncodingGene000052"; gene_name "NoncodingGene000052"; gene_ref "CTHT_0001200"; class_code "p"; gene_biotype "noncoding";
scf7180000011806	rtracklayer	gene	258388	259601	.	+	.	gene_id "NoncodingGene000053"; gene_name "NoncodingGene000053"; gene_ref ""; class_code "u"; gene_biotype "noncoding";
scf7180000011806	rtracklayer	gene	263735	264844	.	+	.	gene_id "NoncodingGene000054"; gene_name "NoncodingGene000054"; gene_ref ""; class_code "u"; gene_biotype "noncoding";
scf7180000011806	rtracklayer	gene	264888	265546	.	+	.	gene_id "NoncodingGene000055"; gene_name "NoncodingGene000055"; gene_ref "CTHT_0001220"; class_code "x"; gene_biotype "noncoding";
scf7180000011806	rtracklayer	gene	278360	279371	.	+	.	gene_id "NoncodingGene000056"; gene_name "NoncodingGene000056"; gene_ref "CTHT_0001250"; class_code "c"; gene_biotype "noncoding";
scf7180000011806	rtracklayer	gene	279397	279618	.	+	.	gene_id "NoncodingGene000057"; gene_name "NoncodingGene000057"; gene_ref "CTHT_0001250"; class_code "o"; gene_biotype "noncoding";
scf7180000011806	rtracklayer	gene	293949	294991	.	+	.	gene_id "NoncodingGene000058"; gene_name "NoncodingGene000058"; gene_ref "CTHT_0001300"; class_code "x"; gene_biotype "noncoding";
scf7180000011806	rtracklayer	gene	305502	306865	.	+	.	gene_id "NoncodingGene000059"; gene_name "NoncodingGene000059"; gene_ref "CTHT_0001350"; class_code "x"; gene_biotype "noncoding";
scf7180000011806	rtracklayer	gene	306939	307177	.	+	.	gene_id "NoncodingGene000060"; gene_name "NoncodingGene000060"; gene_ref "CTHT_0001350"; class_code "x"; gene_biotype "noncoding";
scf7180000011806	rtracklayer	gene	361399	362658	.	+	.	gene_id "NoncodingGene000061"; gene_name "NoncodingGene000061"; gene_ref "CTHT_0001480"; class_code "o, u"; gene_biotype "noncoding";
scf7180000011806	rtracklayer	gene	391198	392079	.	+	.	gene_id "NoncodingGene000062"; gene_name "NoncodingGene000062"; gene_ref ""; class_code "u"; gene_biotype "noncoding";
scf7180000011806	rtracklayer	gene	398928	399200	.	+	.	gene_id "NoncodingGene000063"; gene_name "NoncodingGene000063"; gene_ref "CTHT_0001560"; class_code "p"; gene_biotype "noncoding";
scf7180000011806	rtracklayer	gene	426521	427081	.	+	.	gene_id "NoncodingGene000064"; gene_name "NoncodingGene000064"; gene_ref "CTHT_0001630"; class_code "x"; gene_biotype "noncoding";
scf7180000011806	rtracklayer	gene	427103	427417	.	+	.	gene_id "NoncodingGene000065"; gene_name "NoncodingGene000065"; gene_ref "CTHT_0001630"; class_code "x"; gene_biotype "noncoding";
scf7180000011806	rtracklayer	gene	429903	430103	.	+	.	gene_id "NoncodingGene000066"; gene_name "NoncodingGene000066"; gene_ref "CTHT_0001640"; class_code "p"; gene_biotype "noncoding";
scf7180000011806	rtracklayer	gene	432558	434525	.	+	.	gene_id "NoncodingGene000067"; gene_name "NoncodingGene000067"; gene_ref "CTHT_0001660"; class_code "u, x"; gene_biotype "noncoding";
scf7180000011806	rtracklayer	gene	435552	436383	.	+	.	gene_id "NoncodingGene000068"; gene_name "NoncodingGene000068"; gene_ref ""; class_code "u"; gene_biotype "noncoding";
scf7180000011806	rtracklayer	gene	446610	447776	.	+	.	gene_id "NoncodingGene000069"; gene_name "NoncodingGene000069"; gene_ref "CTHT_0001680"; class_code "o"; gene_biotype "noncoding";
scf7180000011806	rtracklayer	gene	460040	460891	.	+	.	gene_id "NoncodingGene000070"; gene_name "NoncodingGene000070"; gene_ref "CTHT_0001750"; class_code "c"; gene_biotype "noncoding";
scf7180000011806	rtracklayer	gene	466633	467486	.	+	.	gene_id "NoncodingGene000071"; gene_name "NoncodingGene000071"; gene_ref "CTHT_0001770"; class_code "c"; gene_biotype "noncoding";
scf7180000011806	rtracklayer	gene	475755	475987	.	+	.	gene_id "NoncodingGene000072"; gene_name "NoncodingGene000072"; gene_ref "CTHT_0001780"; class_code "p"; gene_biotype "noncoding";
scf7180000011806	rtracklayer	gene	481431	482605	.	+	.	gene_id "NoncodingGene000073"; gene_name "NoncodingGene000073"; gene_ref ""; class_code "u"; gene_biotype "noncoding";
scf7180000011806	rtracklayer	gene	491985	493083	.	+	.	gene_id "NoncodingGene000074"; gene_name "NoncodingGene000074"; gene_ref "CTHT_0001810"; class_code "j"; gene_biotype "noncoding";
scf7180000011806	rtracklayer	gene	500188	501655	.	+	.	gene_id "NoncodingGene000075"; gene_name "NoncodingGene000075"; gene_ref "CTHT_0001830"; class_code "c"; gene_biotype "noncoding";
scf7180000011806	rtracklayer	gene	503288	503819	.	+	.	gene_id "NoncodingGene000076"; gene_name "NoncodingGene000076"; gene_ref "CTHT_0001840"; class_code "e"; gene_biotype "noncoding";
scf7180000011806	rtracklayer	gene	522692	523830	.	+	.	gene_id "NoncodingGene000077"; gene_name "NoncodingGene000077"; gene_ref "CTHT_0001920"; class_code "j"; gene_biotype "noncoding";
scf7180000011806	rtracklayer	gene	557381	557937	.	+	.	gene_id "NoncodingGene000078"; gene_name "NoncodingGene000078"; gene_ref "CTHT_0001960"; class_code "x"; gene_biotype "noncoding";
scf7180000011806	rtracklayer	gene	558043	558695	.	+	.	gene_id "NoncodingGene000079"; gene_name "NoncodingGene000079"; gene_ref "CTHT_0001970"; class_code "o"; gene_biotype "noncoding";
scf7180000011806	rtracklayer	gene	582357	582886	.	+	.	gene_id "NoncodingGene000080"; gene_name "NoncodingGene000080"; gene_ref "CTHT_0002050"; class_code "o"; gene_biotype "noncoding";
scf7180000011806	rtracklayer	gene	605552	606440	.	+	.	gene_id "NoncodingGene000081"; gene_name "NoncodingGene000081"; gene_ref "CTHT_0002110"; class_code "x"; gene_biotype "noncoding";
scf7180000011806	rtracklayer	gene	616454	616972	.	+	.	gene_id "NoncodingGene000082"; gene_name "NoncodingGene000082"; gene_ref "CTHT_0002150"; class_code "x"; gene_biotype "noncoding";
scf7180000011806	rtracklayer	gene	629543	629911	.	+	.	gene_id "NoncodingGene000083"; gene_name "NoncodingGene000083"; gene_ref "CTHT_0002180"; class_code "x"; gene_biotype "noncoding";
scf7180000011806	rtracklayer	gene	641390	641657	.	+	.	gene_id "NoncodingGene000084"; gene_name "NoncodingGene000084"; gene_ref "CTHT_0002230"; class_code "o"; gene_biotype "noncoding";
scf7180000011806	rtracklayer	gene	645743	646222	.	+	.	gene_id "NoncodingGene000085"; gene_name "NoncodingGene000085"; gene_ref "Afu_309"; class_code "x"; gene_biotype "noncoding";
scf7180000011806	rtracklayer	gene	650376	651360	.	+	.	gene_id "NoncodingGene000086"; gene_name "NoncodingGene000086"; gene_ref "CTHT_0002270"; class_code "x"; gene_biotype "noncoding";
scf7180000011806	rtracklayer	gene	653698	655171	.	+	.	gene_id "NoncodingGene000087"; gene_name "NoncodingGene000087"; gene_ref "CTHT_0002270"; class_code "x"; gene_biotype "noncoding";
scf7180000011806	rtracklayer	gene	656254	656565	.	+	.	gene_id "NoncodingGene000088"; gene_name "NoncodingGene000088"; gene_ref "CTHT_0002280"; class_code "x"; gene_biotype "noncoding";
scf7180000011806	rtracklayer	gene	659867	660249	.	+	.	gene_id "NoncodingGene000089"; gene_name "NoncodingGene000089"; gene_ref ""; class_code "u"; gene_biotype "noncoding";
scf7180000011806	rtracklayer	gene	660287	663481	.	+	.	gene_id "NoncodingGene000090"; gene_name "NoncodingGene000090"; gene_ref "CTHT_0002290"; class_code "e"; gene_biotype "noncoding";
scf7180000011806	rtracklayer	gene	665334	665935	.	+	.	gene_id "NoncodingGene000091"; gene_name "NoncodingGene000091"; gene_ref "CTHT_0002300"; class_code "c"; gene_biotype "noncoding";
scf7180000011806	rtracklayer	gene	671097	672065	.	+	.	gene_id "NoncodingGene000092"; gene_name "NoncodingGene000092"; gene_ref "CTHT_0002320"; class_code "c"; gene_biotype "noncoding";
scf7180000011806	rtracklayer	gene	672501	673369	.	+	.	gene_id "NoncodingGene000093"; gene_name "NoncodingGene000093"; gene_ref "CTHT_0002320"; class_code "c"; gene_biotype "noncoding";
scf7180000011806	rtracklayer	gene	685170	686056	.	+	.	gene_id "NoncodingGene000094"; gene_name "NoncodingGene000094"; gene_ref "CTHT_0002360"; class_code "o"; gene_biotype "noncoding";
scf7180000011806	rtracklayer	gene	697691	699768	.	+	.	gene_id "NoncodingGene000095"; gene_name "NoncodingGene000095"; gene_ref "CTHT_0002410"; class_code "o"; gene_biotype "noncoding";
scf7180000011806	rtracklayer	gene	711533	711734	.	+	.	gene_id "NoncodingGene000096"; gene_name "NoncodingGene000096"; gene_ref "CTHT_0002440"; class_code "x"; gene_biotype "noncoding";
scf7180000011806	rtracklayer	gene	712806	714355	.	+	.	gene_id "NoncodingGene000097"; gene_name "NoncodingGene000097"; gene_ref "CTHT_0002430"; class_code "p, u"; gene_biotype "noncoding";
scf7180000011806	rtracklayer	gene	721736	723605	.	+	.	gene_id "NoncodingGene000098"; gene_name "NoncodingGene000098"; gene_ref ""; class_code "u"; gene_biotype "noncoding";
scf7180000011806	rtracklayer	gene	727042	728217	.	+	.	gene_id "NoncodingGene000099"; gene_name "NoncodingGene000099"; gene_ref ""; class_code "u"; gene_biotype "noncoding";
scf7180000011806	rtracklayer	gene	729651	731091	.	+	.	gene_id "NoncodingGene000100"; gene_name "NoncodingGene000100"; gene_ref ""; class_code "u"; gene_biotype "noncoding";
scf7180000011806	rtracklayer	gene	732149	741854	.	+	.	gene_id "NoncodingGene000101"; gene_name "NoncodingGene000101"; gene_ref "CTHT_0002460"; class_code "o"; gene_biotype "noncoding";
scf7180000011806	rtracklayer	gene	747479	747874	.	+	.	gene_id "NoncodingGene000102"; gene_name "NoncodingGene000102"; gene_ref "CTHT_0002480"; class_code "p"; gene_biotype "noncoding";
scf7180000011806	rtracklayer	gene	761082	761872	.	+	.	gene_id "NoncodingGene000103"; gene_name "NoncodingGene000103"; gene_ref "CTHT_0002550"; class_code "j"; gene_biotype "noncoding";
scf7180000011806	rtracklayer	gene	761892	762191	.	+	.	gene_id "NoncodingGene000104"; gene_name "NoncodingGene000104"; gene_ref "CTHT_0002550"; class_code "o"; gene_biotype "noncoding";
scf7180000011806	rtracklayer	gene	766663	767552	.	+	.	gene_id "NoncodingGene000105"; gene_name "NoncodingGene000105"; gene_ref "CTHT_0002560"; class_code "i"; gene_biotype "noncoding";
scf7180000011806	rtracklayer	gene	784732	785212	.	+	.	gene_id "NoncodingGene000106"; gene_name "NoncodingGene000106"; gene_ref "CTHT_0002610"; class_code "s"; gene_biotype "noncoding";
scf7180000011806	rtracklayer	gene	788227	789206	.	+	.	gene_id "NoncodingGene000107"; gene_name "NoncodingGene000107"; gene_ref "CTHT_0002640"; class_code "="; gene_biotype "noncoding";
scf7180000011806	rtracklayer	gene	804556	805710	.	+	.	gene_id "NoncodingGene000108"; gene_name "NoncodingGene000108"; gene_ref ""; class_code "u"; gene_biotype "noncoding";
scf7180000011806	rtracklayer	gene	811894	813839	.	+	.	gene_id "NoncodingGene000109"; gene_name "NoncodingGene000109"; gene_ref "CTHT_0002720"; class_code "j"; gene_biotype "noncoding";
scf7180000011806	rtracklayer	gene	839209	839814	.	+	.	gene_id "NoncodingGene000110"; gene_name "NoncodingGene000110"; gene_ref ""; class_code "u"; gene_biotype "noncoding";
scf7180000011806	rtracklayer	gene	856266	856613	.	+	.	gene_id "NoncodingGene000111"; gene_name "NoncodingGene000111"; gene_ref "CTHT_0002770"; class_code "x"; gene_biotype "noncoding";
scf7180000011806	rtracklayer	gene	868214	869059	.	+	.	gene_id "NoncodingGene000112"; gene_name "NoncodingGene000112"; gene_ref ""; class_code "u"; gene_biotype "noncoding";
scf7180000011806	rtracklayer	gene	912851	913555	.	+	.	gene_id "NoncodingGene000113"; gene_name "NoncodingGene000113"; gene_ref ""; class_code "u"; gene_biotype "noncoding";
scf7180000011806	rtracklayer	gene	934422	935211	.	+	.	gene_id "NoncodingGene000114"; gene_name "NoncodingGene000114"; gene_ref "CTHT_0002990"; class_code "="; gene_biotype "noncoding";
scf7180000011806	rtracklayer	gene	940208	941316	.	+	.	gene_id "NoncodingGene000115"; gene_name "NoncodingGene000115"; gene_ref ""; class_code "u"; gene_biotype "noncoding";
scf7180000011806	rtracklayer	gene	950936	951672	.	+	.	gene_id "NoncodingGene000116"; gene_name "NoncodingGene000116"; gene_ref "CTHT_0003030"; class_code "x"; gene_biotype "noncoding";
scf7180000011806	rtracklayer	gene	954124	955557	.	+	.	gene_id "NoncodingGene000117"; gene_name "NoncodingGene000117"; gene_ref ""; class_code "u"; gene_biotype "noncoding";
scf7180000011806	rtracklayer	gene	956031	957402	.	+	.	gene_id "NoncodingGene000118"; gene_name "NoncodingGene000118"; gene_ref ""; class_code "u"; gene_biotype "noncoding";
scf7180000011806	rtracklayer	gene	957610	958524	.	+	.	gene_id "NoncodingGene000119"; gene_name "NoncodingGene000119"; gene_ref "CTHT_0003040"; class_code "x"; gene_biotype "noncoding";
scf7180000011806	rtracklayer	gene	962281	963328	.	+	.	gene_id "NoncodingGene000120"; gene_name "NoncodingGene000120"; gene_ref ""; class_code "u"; gene_biotype "noncoding";
scf7180000011806	rtracklayer	gene	970022	970656	.	+	.	gene_id "NoncodingGene000121"; gene_name "NoncodingGene000121"; gene_ref ""; class_code "u"; gene_biotype "noncoding";
scf7180000011806	rtracklayer	gene	974017	974483	.	+	.	gene_id "NoncodingGene000122"; gene_name "NoncodingGene000122"; gene_ref ""; class_code "u"; gene_biotype "noncoding";
scf7180000011806	rtracklayer	gene	990356	991060	.	+	.	gene_id "NoncodingGene000123"; gene_name "NoncodingGene000123"; gene_ref "CTHT_0003130"; class_code "x"; gene_biotype "noncoding";
scf7180000011806	rtracklayer	gene	997047	997971	.	+	.	gene_id "NoncodingGene000124"; gene_name "NoncodingGene000124"; gene_ref "CTHT_0003150"; class_code "x"; gene_biotype "noncoding";
scf7180000011806	rtracklayer	gene	1000440	1001435	.	+	.	gene_id "NoncodingGene000125"; gene_name "NoncodingGene000125"; gene_ref "CTHT_0003160"; class_code "u, x"; gene_biotype "noncoding";
scf7180000011806	rtracklayer	gene	1018159	1018832	.	+	.	gene_id "NoncodingGene000126"; gene_name "NoncodingGene000126"; gene_ref ""; class_code "u"; gene_biotype "noncoding";
scf7180000011806	rtracklayer	gene	1024008	1025221	.	+	.	gene_id "NoncodingGene000127"; gene_name "NoncodingGene000127"; gene_ref "CTHT_0003210"; class_code "x"; gene_biotype "noncoding";
scf7180000011806	rtracklayer	gene	1038654	1039299	.	+	.	gene_id "NoncodingGene000128"; gene_name "NoncodingGene000128"; gene_ref "CTHT_0003270"; class_code "x"; gene_biotype "noncoding";
scf7180000011806	rtracklayer	gene	1041078	1043802	.	+	.	gene_id "NoncodingGene000129"; gene_name "NoncodingGene000129"; gene_ref ""; class_code "u"; gene_biotype "noncoding";
scf7180000011806	rtracklayer	gene	1052004	1052790	.	+	.	gene_id "NoncodingGene000130"; gene_name "NoncodingGene000130"; gene_ref ""; class_code "u"; gene_biotype "noncoding";
scf7180000011806	rtracklayer	gene	1053391	1056490	.	+	.	gene_id "NoncodingGene000131"; gene_name "NoncodingGene000131"; gene_ref "CTHT_0003290"; class_code "u, x"; gene_biotype "noncoding";
scf7180000011806	rtracklayer	gene	1061881	1062423	.	+	.	gene_id "NoncodingGene000132"; gene_name "NoncodingGene000132"; gene_ref ""; class_code "u"; gene_biotype "noncoding";
scf7180000011806	rtracklayer	gene	1064144	1064924	.	+	.	gene_id "NoncodingGene000133"; gene_name "NoncodingGene000133"; gene_ref ""; class_code "u"; gene_biotype "noncoding";
scf7180000011806	rtracklayer	gene	1069197	1069960	.	+	.	gene_id "NoncodingGene000134"; gene_name "NoncodingGene000134"; gene_ref ""; class_code "u"; gene_biotype "noncoding";
scf7180000011806	rtracklayer	gene	1069983	1070501	.	+	.	gene_id "NoncodingGene000135"; gene_name "NoncodingGene000135"; gene_ref ""; class_code "u"; gene_biotype "noncoding";
scf7180000011806	rtracklayer	gene	1072465	1073168	.	+	.	gene_id "NoncodingGene000136"; gene_name "NoncodingGene000136"; gene_ref ""; class_code "u"; gene_biotype "noncoding";
scf7180000011806	rtracklayer	gene	1075456	1076466	.	+	.	gene_id "NoncodingGene000137"; gene_name "NoncodingGene000137"; gene_ref ""; class_code "u"; gene_biotype "noncoding";
scf7180000011806	rtracklayer	gene	1076951	1077776	.	+	.	gene_id "NoncodingGene000138"; gene_name "NoncodingGene000138"; gene_ref ""; class_code "u"; gene_biotype "noncoding";
scf7180000011806	rtracklayer	gene	1086696	1088064	.	+	.	gene_id "NoncodingGene000139"; gene_name "NoncodingGene000139"; gene_ref "CTHT_0003330"; class_code "="; gene_biotype "noncoding";
scf7180000011806	rtracklayer	gene	1089254	1090119	.	+	.	gene_id "NoncodingGene000140"; gene_name "NoncodingGene000140"; gene_ref ""; class_code "u"; gene_biotype "noncoding";
scf7180000011806	rtracklayer	gene	1108512	1108969	.	+	.	gene_id "NoncodingGene000141"; gene_name "NoncodingGene000141"; gene_ref "CTHT_0003390"; class_code "p, u"; gene_biotype "noncoding";
scf7180000011806	rtracklayer	gene	1109000	1109446	.	+	.	gene_id "NoncodingGene000142"; gene_name "NoncodingGene000142"; gene_ref "CTHT_0003390"; class_code "p"; gene_biotype "noncoding";
scf7180000011806	rtracklayer	gene	1110302	1111413	.	+	.	gene_id "NoncodingGene000143"; gene_name "NoncodingGene000143"; gene_ref ""; class_code "u"; gene_biotype "noncoding";
scf7180000011806	rtracklayer	gene	1148911	1150317	.	+	.	gene_id "NoncodingGene000144"; gene_name "NoncodingGene000144"; gene_ref ""; class_code "u"; gene_biotype "noncoding";
scf7180000011806	rtracklayer	gene	1158084	1158889	.	+	.	gene_id "NoncodingGene000145"; gene_name "NoncodingGene000145"; gene_ref ""; class_code "u"; gene_biotype "noncoding";
scf7180000011806	rtracklayer	gene	1161827	1162580	.	+	.	gene_id "NoncodingGene000146"; gene_name "NoncodingGene000146"; gene_ref ""; class_code "u"; gene_biotype "noncoding";
scf7180000011806	rtracklayer	gene	1188897	1189622	.	+	.	gene_id "NoncodingGene000147"; gene_name "NoncodingGene000147"; gene_ref ""; class_code "u"; gene_biotype "noncoding";
scf7180000011806	rtracklayer	gene	1190031	1191161	.	+	.	gene_id "NoncodingGene000148"; gene_name "NoncodingGene000148"; gene_ref ""; class_code "u"; gene_biotype "noncoding";
scf7180000011806	rtracklayer	gene	1196735	1197966	.	+	.	gene_id "NoncodingGene000149"; gene_name "NoncodingGene000149"; gene_ref "CTHT_0003570"; class_code "="; gene_biotype "noncoding";
scf7180000011806	rtracklayer	gene	1210936	1211935	.	+	.	gene_id "NoncodingGene000150"; gene_name "NoncodingGene000150"; gene_ref ""; class_code "u"; gene_biotype "noncoding";
scf7180000011806	rtracklayer	gene	1230020	1231818	.	+	.	gene_id "NoncodingGene000151"; gene_name "NoncodingGene000151"; gene_ref ""; class_code "u"; gene_biotype "noncoding";
scf7180000011806	rtracklayer	gene	1233147	1238603	.	+	.	gene_id "NoncodingGene000152"; gene_name "NoncodingGene000152"; gene_ref ""; class_code "u"; gene_biotype "noncoding";
scf7180000011806	rtracklayer	gene	1251557	1251968	.	+	.	gene_id "NoncodingGene000153"; gene_name "NoncodingGene000153"; gene_ref "CTHT_0003650"; class_code "o"; gene_biotype "noncoding";
scf7180000011806	rtracklayer	gene	1252228	1253196	.	+	.	gene_id "NoncodingGene000154"; gene_name "NoncodingGene000154"; gene_ref "CTHT_0003660"; class_code "="; gene_biotype "noncoding";
scf7180000011806	rtracklayer	gene	1253259	1253801	.	+	.	gene_id "NoncodingGene000155"; gene_name "NoncodingGene000155"; gene_ref "CTHT_0003660"; class_code "o"; gene_biotype "noncoding";
scf7180000011806	rtracklayer	gene	1253979	1256308	.	+	.	gene_id "NoncodingGene000156"; gene_name "NoncodingGene000156"; gene_ref "CTHT_0003670"; class_code "x"; gene_biotype "noncoding";
scf7180000011806	rtracklayer	gene	1271913	1272288	.	+	.	gene_id "NoncodingGene000157"; gene_name "NoncodingGene000157"; gene_ref "CTHT_0003740"; class_code "x"; gene_biotype "noncoding";
scf7180000011806	rtracklayer	gene	1281043	1282564	.	+	.	gene_id "NoncodingGene000158"; gene_name "NoncodingGene000158"; gene_ref ""; class_code "u"; gene_biotype "noncoding";
scf7180000011806	rtracklayer	gene	1282602	1284082	.	+	.	gene_id "NoncodingGene000159"; gene_name "NoncodingGene000159"; gene_ref ""; class_code "u"; gene_biotype "noncoding";
scf7180000011806	rtracklayer	gene	1287931	1288902	.	+	.	gene_id "NoncodingGene000160"; gene_name "NoncodingGene000160"; gene_ref "CTHT_0003780"; class_code "o"; gene_biotype "noncoding";
scf7180000011806	rtracklayer	gene	1299743	1300477	.	+	.	gene_id "NoncodingGene000161"; gene_name "NoncodingGene000161"; gene_ref ""; class_code "u"; gene_biotype "noncoding";
scf7180000011806	rtracklayer	gene	1300527	1303375	.	+	.	gene_id "NoncodingGene000162"; gene_name "NoncodingGene000162"; gene_ref "CTHT_0003820"; class_code "u, x"; gene_biotype "noncoding";
scf7180000011806	rtracklayer	gene	1322444	1323457	.	+	.	gene_id "NoncodingGene000163"; gene_name "NoncodingGene000163"; gene_ref ""; class_code "u"; gene_biotype "noncoding";
scf7180000011806	rtracklayer	gene	1329210	1329979	.	+	.	gene_id "NoncodingGene000164"; gene_name "NoncodingGene000164"; gene_ref "CTHT_0003880"; class_code "="; gene_biotype "noncoding";
scf7180000011806	rtracklayer	gene	1360247	1361408	.	+	.	gene_id "NoncodingGene000165"; gene_name "NoncodingGene000165"; gene_ref "CTHT_0003980"; class_code "x"; gene_biotype "noncoding";
scf7180000011806	rtracklayer	gene	1380509	1381245	.	+	.	gene_id "NoncodingGene000166"; gene_name "NoncodingGene000166"; gene_ref ""; class_code "u"; gene_biotype "noncoding";
scf7180000011806	rtracklayer	gene	1384007	1385083	.	+	.	gene_id "NoncodingGene000167"; gene_name "NoncodingGene000167"; gene_ref "CTHT_0004020"; class_code "j"; gene_biotype "noncoding";
scf7180000011806	rtracklayer	gene	1411293	1418735	.	+	.	gene_id "NoncodingGene000168"; gene_name "NoncodingGene000168"; gene_ref "CTHT_0004080"; class_code "x"; gene_biotype "noncoding";
scf7180000011806	rtracklayer	gene	1435413	1436671	.	+	.	gene_id "NoncodingGene000169"; gene_name "NoncodingGene000169"; gene_ref "CTHT_0004130"; class_code "x"; gene_biotype "noncoding";
scf7180000011806	rtracklayer	gene	1449911	1450681	.	+	.	gene_id "NoncodingGene000170"; gene_name "NoncodingGene000170"; gene_ref "CTHT_0004170"; class_code "o"; gene_biotype "noncoding";
scf7180000011806	rtracklayer	gene	1457921	1460067	.	+	.	gene_id "NoncodingGene000171"; gene_name "NoncodingGene000171"; gene_ref "tRNA-Tyr"; class_code "o"; gene_biotype "noncoding";
scf7180000011806	rtracklayer	gene	1467364	1468398	.	+	.	gene_id "NoncodingGene000172"; gene_name "NoncodingGene000172"; gene_ref "CTHT_0004240"; class_code "p"; gene_biotype "noncoding";
scf7180000011806	rtracklayer	gene	1491901	1493253	.	+	.	gene_id "NoncodingGene000173"; gene_name "NoncodingGene000173"; gene_ref "CTHT_0004310"; class_code "s"; gene_biotype "noncoding";
scf7180000011806	rtracklayer	gene	1500291	1501304	.	+	.	gene_id "NoncodingGene000174"; gene_name "NoncodingGene000174"; gene_ref "CTHT_0004340"; class_code "x"; gene_biotype "noncoding";
scf7180000011806	rtracklayer	gene	1503534	1505039	.	+	.	gene_id "NoncodingGene000175"; gene_name "NoncodingGene000175"; gene_ref "CTHT_0004350"; class_code "p"; gene_biotype "noncoding";
scf7180000011806	rtracklayer	gene	1529666	1530892	.	+	.	gene_id "NoncodingGene000176"; gene_name "NoncodingGene000176"; gene_ref "CTHT_0004390"; class_code "p, u"; gene_biotype "noncoding";
scf7180000011806	rtracklayer	gene	1535819	1536904	.	+	.	gene_id "NoncodingGene000177"; gene_name "NoncodingGene000177"; gene_ref "CTHT_0004410"; class_code "j"; gene_biotype "noncoding";
scf7180000011806	rtracklayer	gene	1536929	1537501	.	+	.	gene_id "NoncodingGene000178"; gene_name "NoncodingGene000178"; gene_ref "CTHT_0004410"; class_code "p, u"; gene_biotype "noncoding";
scf7180000011806	rtracklayer	gene	1543447	1544665	.	+	.	gene_id "NoncodingGene000179"; gene_name "NoncodingGene000179"; gene_ref ""; class_code "u"; gene_biotype "noncoding";
scf7180000011806	rtracklayer	gene	1557387	1557610	.	+	.	gene_id "NoncodingGene000180"; gene_name "NoncodingGene000180"; gene_ref "CTHT_0004440"; class_code "o"; gene_biotype "noncoding";
scf7180000011806	rtracklayer	gene	1562432	1562716	.	+	.	gene_id "NoncodingGene000181"; gene_name "NoncodingGene000181"; gene_ref "CTHT_0004460"; class_code "p"; gene_biotype "noncoding";
scf7180000011806	rtracklayer	gene	1564963	1565166	.	+	.	gene_id "NoncodingGene000182"; gene_name "NoncodingGene000182"; gene_ref ""; class_code "u"; gene_biotype "noncoding";
scf7180000011806	rtracklayer	gene	1566478	1567159	.	+	.	gene_id "NoncodingGene000183"; gene_name "NoncodingGene000183"; gene_ref "CTHT_0004490"; class_code "s"; gene_biotype "noncoding";
scf7180000011806	rtracklayer	gene	1567488	1567825	.	+	.	gene_id "NoncodingGene000184"; gene_name "NoncodingGene000184"; gene_ref "CTHT_0004490"; class_code "s"; gene_biotype "noncoding";
scf7180000011806	rtracklayer	gene	1652980	1653191	.	+	.	gene_id "NoncodingGene000185"; gene_name "NoncodingGene000185"; gene_ref "CTHT_0004700"; class_code "x"; gene_biotype "noncoding";
scf7180000011806	rtracklayer	gene	1662164	1664875	.	+	.	gene_id "NoncodingGene000186"; gene_name "NoncodingGene000186"; gene_ref "CTHT_0004710"; class_code "p, u"; gene_biotype "noncoding";
scf7180000011806	rtracklayer	gene	1684517	1685549	.	+	.	gene_id "NoncodingGene000187"; gene_name "NoncodingGene000187"; gene_ref ""; class_code "u"; gene_biotype "noncoding";
scf7180000011806	rtracklayer	gene	1689361	1690183	.	+	.	gene_id "NoncodingGene000188"; gene_name "NoncodingGene000188"; gene_ref ""; class_code "u"; gene_biotype "noncoding";
scf7180000011806	rtracklayer	gene	1691461	1693718	.	+	.	gene_id "NoncodingGene000189"; gene_name "NoncodingGene000189"; gene_ref ""; class_code "u"; gene_biotype "noncoding";
scf7180000011806	rtracklayer	gene	1697824	1699479	.	+	.	gene_id "NoncodingGene000190"; gene_name "NoncodingGene000190"; gene_ref ""; class_code "u"; gene_biotype "noncoding";
scf7180000011806	rtracklayer	gene	1719682	1727104	.	+	.	gene_id "NoncodingGene000191"; gene_name "NoncodingGene000191"; gene_ref "CTHT_0004870"; class_code "j"; gene_biotype "noncoding";
scf7180000011806	rtracklayer	gene	1727125	1727887	.	+	.	gene_id "NoncodingGene000192"; gene_name "NoncodingGene000192"; gene_ref "CTHT_0004870"; class_code "o"; gene_biotype "noncoding";
scf7180000011806	rtracklayer	gene	1730187	1731430	.	+	.	gene_id "NoncodingGene000193"; gene_name "NoncodingGene000193"; gene_ref "CTHT_0004880"; class_code "s"; gene_biotype "noncoding";
scf7180000011806	rtracklayer	gene	1732984	1739792	.	+	.	gene_id "NoncodingGene000194"; gene_name "NoncodingGene000194"; gene_ref "CTHT_0004900"; class_code "x"; gene_biotype "noncoding";
scf7180000011806	rtracklayer	gene	1748210	1749040	.	+	.	gene_id "NoncodingGene000195"; gene_name "NoncodingGene000195"; gene_ref "CTHT_0004920"; class_code "p"; gene_biotype "noncoding";
scf7180000011806	rtracklayer	gene	1749059	1749417	.	+	.	gene_id "NoncodingGene000196"; gene_name "NoncodingGene000196"; gene_ref "CTHT_0004920"; class_code "p"; gene_biotype "noncoding";
scf7180000011806	rtracklayer	gene	1762121	1762427	.	+	.	gene_id "NoncodingGene000197"; gene_name "NoncodingGene000197"; gene_ref "CTHT_0004960"; class_code "x"; gene_biotype "noncoding";
scf7180000011806	rtracklayer	gene	1766725	1767166	.	+	.	gene_id "NoncodingGene000198"; gene_name "NoncodingGene000198"; gene_ref "CTHT_0004970"; class_code "p"; gene_biotype "noncoding";
scf7180000011806	rtracklayer	gene	1775864	1776421	.	+	.	gene_id "NoncodingGene000199"; gene_name "NoncodingGene000199"; gene_ref "CTHT_0004990"; class_code "x"; gene_biotype "noncoding";
scf7180000011806	rtracklayer	gene	1800605	1801165	.	+	.	gene_id "NoncodingGene000200"; gene_name "NoncodingGene000200"; gene_ref "CTHT_0005090"; class_code "o"; gene_biotype "noncoding";
scf7180000011806	rtracklayer	gene	1802073	1802680	.	+	.	gene_id "NoncodingGene000201"; gene_name "NoncodingGene000201"; gene_ref "CTHT_0005090"; class_code "p"; gene_biotype "noncoding";
scf7180000011806	rtracklayer	gene	1812660	1813242	.	+	.	gene_id "NoncodingGene000202"; gene_name "NoncodingGene000202"; gene_ref "CTHT_0005120"; class_code "o"; gene_biotype "noncoding";
scf7180000011806	rtracklayer	gene	1827424	1827635	.	+	.	gene_id "NoncodingGene000203"; gene_name "NoncodingGene000203"; gene_ref "CTHT_0005180"; class_code "x"; gene_biotype "noncoding";
scf7180000011806	rtracklayer	gene	1827810	1828506	.	+	.	gene_id "NoncodingGene000204"; gene_name "NoncodingGene000204"; gene_ref "CTHT_0005180"; class_code "x"; gene_biotype "noncoding";
scf7180000011806	rtracklayer	gene	1830855	1831855	.	+	.	gene_id "NoncodingGene000205"; gene_name "NoncodingGene000205"; gene_ref "CTHT_0005190"; class_code "u, x"; gene_biotype "noncoding";
scf7180000011806	rtracklayer	gene	1833719	1834138	.	+	.	gene_id "NoncodingGene000206"; gene_name "NoncodingGene000206"; gene_ref "CTHT_0005190"; class_code "x"; gene_biotype "noncoding";
scf7180000011806	rtracklayer	gene	1844447	1844768	.	+	.	gene_id "NoncodingGene000207"; gene_name "NoncodingGene000207"; gene_ref "CTHT_0005220"; class_code "p"; gene_biotype "noncoding";
scf7180000011806	rtracklayer	gene	1844865	1845227	.	+	.	gene_id "NoncodingGene000208"; gene_name "NoncodingGene000208"; gene_ref "CTHT_0005230"; class_code "x"; gene_biotype "noncoding";
scf7180000011806	rtracklayer	gene	1850038	1851895	.	+	.	gene_id "NoncodingGene000209"; gene_name "NoncodingGene000209"; gene_ref ""; class_code "u"; gene_biotype "noncoding";
scf7180000011806	rtracklayer	gene	1860715	1861042	.	+	.	gene_id "NoncodingGene000210"; gene_name "NoncodingGene000210"; gene_ref "CTHT_0005270"; class_code "p"; gene_biotype "noncoding";
scf7180000011806	rtracklayer	gene	1865444	1867668	.	+	.	gene_id "NoncodingGene000211"; gene_name "NoncodingGene000211"; gene_ref "CTHT_0005290"; class_code "x"; gene_biotype "noncoding";
scf7180000011806	rtracklayer	gene	1926844	1927743	.	+	.	gene_id "NoncodingGene000212"; gene_name "NoncodingGene000212"; gene_ref ""; class_code "u"; gene_biotype "noncoding";
scf7180000011806	rtracklayer	gene	1931636	1932286	.	+	.	gene_id "NoncodingGene000213"; gene_name "NoncodingGene000213"; gene_ref "CTHT_0005430"; class_code "c"; gene_biotype "noncoding";
scf7180000011806	rtracklayer	gene	1947844	1948686	.	+	.	gene_id "NoncodingGene000214"; gene_name "NoncodingGene000214"; gene_ref ""; class_code "u"; gene_biotype "noncoding";
scf7180000011806	rtracklayer	gene	1951610	1952072	.	+	.	gene_id "NoncodingGene000215"; gene_name "NoncodingGene000215"; gene_ref "CTHT_0005460"; class_code "p"; gene_biotype "noncoding";
scf7180000011806	rtracklayer	gene	1962579	1963663	.	+	.	gene_id "NoncodingGene000216"; gene_name "NoncodingGene000216"; gene_ref "CTHT_0005500"; class_code "x"; gene_biotype "noncoding";
scf7180000011806	rtracklayer	gene	1976173	1976503	.	+	.	gene_id "NoncodingGene000217"; gene_name "NoncodingGene000217"; gene_ref "Fungi_SRP"; class_code "="; gene_biotype "noncoding";
scf7180000011806	rtracklayer	gene	1976901	1977120	.	+	.	gene_id "NoncodingGene000218"; gene_name "NoncodingGene000218"; gene_ref "Fungi_SRP"; class_code "p"; gene_biotype "noncoding";
scf7180000011806	rtracklayer	gene	1977410	1977714	.	+	.	gene_id "NoncodingGene000219"; gene_name "NoncodingGene000219"; gene_ref "CTHT_0005550"; class_code "x"; gene_biotype "noncoding";
scf7180000011806	rtracklayer	gene	1984478	1985815	.	+	.	gene_id "NoncodingGene000220"; gene_name "NoncodingGene000220"; gene_ref ""; class_code "u"; gene_biotype "noncoding";
scf7180000011806	rtracklayer	gene	1986081	1987112	.	+	.	gene_id "NoncodingGene000221"; gene_name "NoncodingGene000221"; gene_ref ""; class_code "u"; gene_biotype "noncoding";
scf7180000011806	rtracklayer	gene	2004278	2004606	.	+	.	gene_id "NoncodingGene000222"; gene_name "NoncodingGene000222"; gene_ref ""; class_code "u"; gene_biotype "noncoding";
scf7180000011806	rtracklayer	gene	2008270	2008554	.	+	.	gene_id "NoncodingGene000223"; gene_name "NoncodingGene000223"; gene_ref ""; class_code "u"; gene_biotype "noncoding";
scf7180000011806	rtracklayer	gene	2030553	2030869	.	+	.	gene_id "NoncodingGene000224"; gene_name "NoncodingGene000224"; gene_ref "CTHT_0005690"; class_code "x"; gene_biotype "noncoding";
scf7180000011806	rtracklayer	gene	2031841	2033243	.	+	.	gene_id "NoncodingGene000225"; gene_name "NoncodingGene000225"; gene_ref "CTHT_0005700"; class_code "o"; gene_biotype "noncoding";
scf7180000011806	rtracklayer	gene	2049328	2050527	.	+	.	gene_id "NoncodingGene000226"; gene_name "NoncodingGene000226"; gene_ref "CTHT_0005760"; class_code "="; gene_biotype "noncoding";
scf7180000011806	rtracklayer	gene	2065649	2066375	.	+	.	gene_id "NoncodingGene000227"; gene_name "NoncodingGene000227"; gene_ref "CTHT_0005810"; class_code "o"; gene_biotype "noncoding";
scf7180000011806	rtracklayer	gene	2074476	2075073	.	+	.	gene_id "NoncodingGene000228"; gene_name "NoncodingGene000228"; gene_ref ""; class_code "u"; gene_biotype "noncoding";
scf7180000011806	rtracklayer	gene	2087779	2088065	.	+	.	gene_id "NoncodingGene000229"; gene_name "NoncodingGene000229"; gene_ref "CTHT_0005880"; class_code "i"; gene_biotype "noncoding";
scf7180000011806	rtracklayer	gene	2109004	2109904	.	+	.	gene_id "NoncodingGene000230"; gene_name "NoncodingGene000230"; gene_ref ""; class_code "u"; gene_biotype "noncoding";
scf7180000011806	rtracklayer	gene	2117831	2118906	.	+	.	gene_id "NoncodingGene000231"; gene_name "NoncodingGene000231"; gene_ref "CTHT_0005970"; class_code "x"; gene_biotype "noncoding";
scf7180000011806	rtracklayer	gene	2122688	2125179	.	+	.	gene_id "NoncodingGene000232"; gene_name "NoncodingGene000232"; gene_ref "CTHT_0005990, CTHT_0006000"; class_code "j, x"; gene_biotype "noncoding";
scf7180000011806	rtracklayer	gene	2143668	2144419	.	+	.	gene_id "NoncodingGene000233"; gene_name "NoncodingGene000233"; gene_ref "CTHT_0006060"; class_code "o"; gene_biotype "noncoding";
scf7180000011806	rtracklayer	gene	2147511	2148032	.	+	.	gene_id "NoncodingGene000234"; gene_name "NoncodingGene000234"; gene_ref "CTHT_0006080"; class_code "x"; gene_biotype "noncoding";
scf7180000011806	rtracklayer	gene	2207044	2207822	.	+	.	gene_id "NoncodingGene000235"; gene_name "NoncodingGene000235"; gene_ref "CTHT_0006210"; class_code "e, j"; gene_biotype "noncoding";
scf7180000011806	rtracklayer	gene	2209232	2210365	.	+	.	gene_id "NoncodingGene000236"; gene_name "NoncodingGene000236"; gene_ref "CTHT_0006220"; class_code "x"; gene_biotype "noncoding";
scf7180000011806	rtracklayer	gene	2212382	2213378	.	+	.	gene_id "NoncodingGene000237"; gene_name "NoncodingGene000237"; gene_ref ""; class_code "u"; gene_biotype "noncoding";
scf7180000011806	rtracklayer	gene	2223894	2224663	.	+	.	gene_id "NoncodingGene000238"; gene_name "NoncodingGene000238"; gene_ref "CTHT_0006260"; class_code "c"; gene_biotype "noncoding";
scf7180000011806	rtracklayer	gene	2224866	2225357	.	+	.	gene_id "NoncodingGene000239"; gene_name "NoncodingGene000239"; gene_ref "CTHT_0006260"; class_code "p"; gene_biotype "noncoding";
scf7180000011806	rtracklayer	gene	2243977	2244799	.	+	.	gene_id "NoncodingGene000240"; gene_name "NoncodingGene000240"; gene_ref "CTHT_0006320"; class_code "="; gene_biotype "noncoding";
scf7180000011806	rtracklayer	gene	2273023	2273624	.	+	.	gene_id "NoncodingGene000241"; gene_name "NoncodingGene000241"; gene_ref "CTHT_0006420"; class_code "o"; gene_biotype "noncoding";
scf7180000011806	rtracklayer	gene	2278453	2279862	.	+	.	gene_id "NoncodingGene000242"; gene_name "NoncodingGene000242"; gene_ref "CTHT_0006450"; class_code "x"; gene_biotype "noncoding";
scf7180000011806	rtracklayer	gene	2281164	2282085	.	+	.	gene_id "NoncodingGene000243"; gene_name "NoncodingGene000243"; gene_ref "CTHT_0006470"; class_code "="; gene_biotype "noncoding";
scf7180000011806	rtracklayer	gene	2304410	2306530	.	+	.	gene_id "NoncodingGene000244"; gene_name "NoncodingGene000244"; gene_ref ""; class_code "u"; gene_biotype "noncoding";
scf7180000011806	rtracklayer	gene	2316004	2316322	.	+	.	gene_id "NoncodingGene000245"; gene_name "NoncodingGene000245"; gene_ref "CTHT_0006580"; class_code "p"; gene_biotype "noncoding";
scf7180000011806	rtracklayer	gene	2346300	2350718	.	+	.	gene_id "NoncodingGene000246"; gene_name "NoncodingGene000246"; gene_ref ""; class_code "u"; gene_biotype "noncoding";
scf7180000011806	rtracklayer	gene	2350913	2351218	.	+	.	gene_id "NoncodingGene000247"; gene_name "NoncodingGene000247"; gene_ref "CTHT_0006680"; class_code "x"; gene_biotype "noncoding";
scf7180000011806	rtracklayer	gene	2356289	2357095	.	+	.	gene_id "NoncodingGene000248"; gene_name "NoncodingGene000248"; gene_ref ""; class_code "u"; gene_biotype "noncoding";
scf7180000011806	rtracklayer	gene	2381309	2382266	.	+	.	gene_id "NoncodingGene000249"; gene_name "NoncodingGene000249"; gene_ref ""; class_code "u"; gene_biotype "noncoding";
scf7180000011806	rtracklayer	gene	2384703	2385540	.	+	.	gene_id "NoncodingGene000250"; gene_name "NoncodingGene000250"; gene_ref ""; class_code "u"; gene_biotype "noncoding";
scf7180000011806	rtracklayer	gene	2386217	2389676	.	+	.	gene_id "NoncodingGene000251"; gene_name "NoncodingGene000251"; gene_ref "CTHT_0006750"; class_code "x"; gene_biotype "noncoding";
scf7180000011806	rtracklayer	gene	2394017	2394422	.	+	.	gene_id "NoncodingGene000252"; gene_name "NoncodingGene000252"; gene_ref "CTHT_0006750"; class_code "x"; gene_biotype "noncoding";
scf7180000011806	rtracklayer	gene	2404081	2405151	.	+	.	gene_id "NoncodingGene000253"; gene_name "NoncodingGene000253"; gene_ref "CTHT_0006790"; class_code "="; gene_biotype "noncoding";
scf7180000011806	rtracklayer	gene	2405171	2405548	.	+	.	gene_id "NoncodingGene000254"; gene_name "NoncodingGene000254"; gene_ref "CTHT_0006790"; class_code "o"; gene_biotype "noncoding";
scf7180000011806	rtracklayer	gene	2406542	2407550	.	+	.	gene_id "NoncodingGene000255"; gene_name "NoncodingGene000255"; gene_ref ""; class_code "u"; gene_biotype "noncoding";
scf7180000011806	rtracklayer	gene	2410513	2411408	.	+	.	gene_id "NoncodingGene000256"; gene_name "NoncodingGene000256"; gene_ref ""; class_code "u"; gene_biotype "noncoding";
scf7180000011806	rtracklayer	gene	2413002	2413351	.	+	.	gene_id "NoncodingGene000257"; gene_name "NoncodingGene000257"; gene_ref ""; class_code "u"; gene_biotype "noncoding";
scf7180000011806	rtracklayer	gene	2413447	2413960	.	+	.	gene_id "NoncodingGene000258"; gene_name "NoncodingGene000258"; gene_ref ""; class_code "u"; gene_biotype "noncoding";
scf7180000011806	rtracklayer	gene	2416419	2417438	.	+	.	gene_id "NoncodingGene000259"; gene_name "NoncodingGene000259"; gene_ref ""; class_code "u"; gene_biotype "noncoding";
scf7180000011806	rtracklayer	gene	2420535	2420907	.	+	.	gene_id "NoncodingGene000260"; gene_name "NoncodingGene000260"; gene_ref "CTHT_0006810"; class_code "p"; gene_biotype "noncoding";
scf7180000011806	rtracklayer	gene	2437186	2437464	.	+	.	gene_id "NoncodingGene000261"; gene_name "NoncodingGene000261"; gene_ref "CTHT_0006840"; class_code "p"; gene_biotype "noncoding";
scf7180000011806	rtracklayer	gene	2456312	2457203	.	+	.	gene_id "NoncodingGene000262"; gene_name "NoncodingGene000262"; gene_ref "CTHT_0006870"; class_code "="; gene_biotype "noncoding";
scf7180000011806	rtracklayer	gene	2457344	2457707	.	+	.	gene_id "NoncodingGene000263"; gene_name "NoncodingGene000263"; gene_ref "CTHT_0006870"; class_code "p"; gene_biotype "noncoding";
scf7180000011806	rtracklayer	gene	2457756	2457996	.	+	.	gene_id "NoncodingGene000264"; gene_name "NoncodingGene000264"; gene_ref "CTHT_0006880"; class_code "x"; gene_biotype "noncoding";
scf7180000011806	rtracklayer	gene	2460455	2462390	.	+	.	gene_id "NoncodingGene000265"; gene_name "NoncodingGene000265"; gene_ref ""; class_code "u"; gene_biotype "noncoding";
scf7180000011806	rtracklayer	gene	2480194	2480419	.	+	.	gene_id "NoncodingGene000266"; gene_name "NoncodingGene000266"; gene_ref "CTHT_0006930"; class_code "o"; gene_biotype "noncoding";
scf7180000011806	rtracklayer	gene	2502704	2503203	.	+	.	gene_id "NoncodingGene000267"; gene_name "NoncodingGene000267"; gene_ref ""; class_code "u"; gene_biotype "noncoding";
scf7180000011806	rtracklayer	gene	2512784	2513176	.	+	.	gene_id "NoncodingGene000268"; gene_name "NoncodingGene000268"; gene_ref "CTHT_0006990"; class_code "p"; gene_biotype "noncoding";
scf7180000011806	rtracklayer	gene	2547742	2549106	.	+	.	gene_id "NoncodingGene000269"; gene_name "NoncodingGene000269"; gene_ref ""; class_code "u"; gene_biotype "noncoding";
scf7180000011806	rtracklayer	gene	2558688	2559239	.	+	.	gene_id "NoncodingGene000270"; gene_name "NoncodingGene000270"; gene_ref "CTHT_0007100"; class_code "p"; gene_biotype "noncoding";
scf7180000011806	rtracklayer	gene	2560855	2561959	.	+	.	gene_id "NoncodingGene000271"; gene_name "NoncodingGene000271"; gene_ref "CTHT_0007110"; class_code "e"; gene_biotype "noncoding";
scf7180000011806	rtracklayer	gene	2579305	2580152	.	+	.	gene_id "NoncodingGene000272"; gene_name "NoncodingGene000272"; gene_ref ""; class_code "u"; gene_biotype "noncoding";
scf7180000011806	rtracklayer	gene	2599043	2599922	.	+	.	gene_id "NoncodingGene000273"; gene_name "NoncodingGene000273"; gene_ref "CTHT_0007190"; class_code "p"; gene_biotype "noncoding";
scf7180000011806	rtracklayer	gene	2605575	2605779	.	+	.	gene_id "NoncodingGene000274"; gene_name "NoncodingGene000274"; gene_ref "CTHT_0007210"; class_code "o"; gene_biotype "noncoding";
scf7180000011806	rtracklayer	gene	2606107	2606873	.	+	.	gene_id "NoncodingGene000275"; gene_name "NoncodingGene000275"; gene_ref "CTHT_0007220"; class_code "c"; gene_biotype "noncoding";
scf7180000011806	rtracklayer	gene	2612321	2612532	.	+	.	gene_id "NoncodingGene000276"; gene_name "NoncodingGene000276"; gene_ref ""; class_code "u"; gene_biotype "noncoding";
scf7180000011806	rtracklayer	gene	2618521	2618812	.	+	.	gene_id "NoncodingGene000277"; gene_name "NoncodingGene000277"; gene_ref "CTHT_0007250"; class_code "p"; gene_biotype "noncoding";
scf7180000011806	rtracklayer	gene	2632098	2632331	.	+	.	gene_id "NoncodingGene000278"; gene_name "NoncodingGene000278"; gene_ref "CTHT_0007290"; class_code "p"; gene_biotype "noncoding";
scf7180000011806	rtracklayer	gene	2636886	2637201	.	+	.	gene_id "NoncodingGene000279"; gene_name "NoncodingGene000279"; gene_ref ""; class_code "u"; gene_biotype "noncoding";
scf7180000011806	rtracklayer	gene	2641315	2641855	.	+	.	gene_id "NoncodingGene000280"; gene_name "NoncodingGene000280"; gene_ref ""; class_code "u"; gene_biotype "noncoding";
scf7180000011806	rtracklayer	gene	2668453	2669116	.	+	.	gene_id "NoncodingGene000281"; gene_name "NoncodingGene000281"; gene_ref ""; class_code "u"; gene_biotype "noncoding";
scf7180000011806	rtracklayer	gene	2688632	2689114	.	+	.	gene_id "NoncodingGene000282"; gene_name "NoncodingGene000282"; gene_ref "CTHT_0007420"; class_code "p"; gene_biotype "noncoding";
scf7180000011806	rtracklayer	gene	2719948	2720887	.	+	.	gene_id "NoncodingGene000283"; gene_name "NoncodingGene000283"; gene_ref ""; class_code "u"; gene_biotype "noncoding";
scf7180000011806	rtracklayer	gene	2742713	2743335	.	+	.	gene_id "NoncodingGene000284"; gene_name "NoncodingGene000284"; gene_ref "CTHT_0007610"; class_code "p"; gene_biotype "noncoding";
scf7180000011806	rtracklayer	gene	2748534	2749208	.	+	.	gene_id "NoncodingGene000285"; gene_name "NoncodingGene000285"; gene_ref ""; class_code "u"; gene_biotype "noncoding";
scf7180000011806	rtracklayer	gene	2780735	2783796	.	+	.	gene_id "NoncodingGene000286"; gene_name "NoncodingGene000286"; gene_ref "CTHT_0007640"; class_code "j"; gene_biotype "noncoding";
scf7180000011806	rtracklayer	gene	2811031	2811467	.	+	.	gene_id "NoncodingGene000287"; gene_name "NoncodingGene000287"; gene_ref ""; class_code "u"; gene_biotype "noncoding";
scf7180000011806	rtracklayer	gene	2839712	2840484	.	+	.	gene_id "NoncodingGene000288"; gene_name "NoncodingGene000288"; gene_ref "CTHT_0007790"; class_code "="; gene_biotype "noncoding";
scf7180000011806	rtracklayer	gene	28779	30588	.	-	.	gene_id "NoncodingGene000289"; gene_name "NoncodingGene000289"; gene_ref "CTHT_0000580"; class_code "x"; gene_biotype "noncoding";
scf7180000011806	rtracklayer	gene	33378	34671	.	-	.	gene_id "NoncodingGene000290"; gene_name "NoncodingGene000290"; gene_ref ""; class_code "u"; gene_biotype "noncoding";
scf7180000011806	rtracklayer	gene	40034	40255	.	-	.	gene_id "NoncodingGene000291"; gene_name "NoncodingGene000291"; gene_ref "CTHT_0000620"; class_code "x"; gene_biotype "noncoding";
scf7180000011806	rtracklayer	gene	51530	51904	.	-	.	gene_id "NoncodingGene000292"; gene_name "NoncodingGene000292"; gene_ref ""; class_code "u"; gene_biotype "noncoding";
scf7180000011806	rtracklayer	gene	53112	53464	.	-	.	gene_id "NoncodingGene000293"; gene_name "NoncodingGene000293"; gene_ref "CTHT_0000660"; class_code "x"; gene_biotype "noncoding";
scf7180000011806	rtracklayer	gene	54322	54766	.	-	.	gene_id "NoncodingGene000294"; gene_name "NoncodingGene000294"; gene_ref "CTHT_0000670"; class_code "p"; gene_biotype "noncoding";
scf7180000011806	rtracklayer	gene	62913	66024	.	-	.	gene_id "NoncodingGene000295"; gene_name "NoncodingGene000295"; gene_ref "CTHT_0000700"; class_code "o"; gene_biotype "noncoding";
scf7180000011806	rtracklayer	gene	67952	68486	.	-	.	gene_id "NoncodingGene000296"; gene_name "NoncodingGene000296"; gene_ref "CTHT_0000710"; class_code "p"; gene_biotype "noncoding";
scf7180000011806	rtracklayer	gene	70088	70523	.	-	.	gene_id "NoncodingGene000297"; gene_name "NoncodingGene000297"; gene_ref "CTHT_0000710"; class_code "o"; gene_biotype "noncoding";
scf7180000011806	rtracklayer	gene	70596	71534	.	-	.	gene_id "NoncodingGene000298"; gene_name "NoncodingGene000298"; gene_ref "CTHT_0000710"; class_code "j"; gene_biotype "noncoding";
scf7180000011806	rtracklayer	gene	93817	94327	.	-	.	gene_id "NoncodingGene000299"; gene_name "NoncodingGene000299"; gene_ref "CTHT_0000800"; class_code "o"; gene_biotype "noncoding";
scf7180000011806	rtracklayer	gene	102557	102861	.	-	.	gene_id "NoncodingGene000300"; gene_name "NoncodingGene000300"; gene_ref ""; class_code "u"; gene_biotype "noncoding";
scf7180000011806	rtracklayer	gene	109535	110017	.	-	.	gene_id "NoncodingGene000301"; gene_name "NoncodingGene000301"; gene_ref "CTHT_0000850"; class_code "x"; gene_biotype "noncoding";
scf7180000011806	rtracklayer	gene	112553	113609	.	-	.	gene_id "NoncodingGene000302"; gene_name "NoncodingGene000302"; gene_ref ""; class_code "u"; gene_biotype "noncoding";
scf7180000011806	rtracklayer	gene	113697	114544	.	-	.	gene_id "NoncodingGene000303"; gene_name "NoncodingGene000303"; gene_ref ""; class_code "u"; gene_biotype "noncoding";
scf7180000011806	rtracklayer	gene	150515	151109	.	-	.	gene_id "NoncodingGene000304"; gene_name "NoncodingGene000304"; gene_ref "CTHT_0000920"; class_code "e"; gene_biotype "noncoding";
scf7180000011806	rtracklayer	gene	157665	158113	.	-	.	gene_id "NoncodingGene000305"; gene_name "NoncodingGene000305"; gene_ref ""; class_code "u"; gene_biotype "noncoding";
scf7180000011806	rtracklayer	gene	159635	164378	.	-	.	gene_id "NoncodingGene000306"; gene_name "NoncodingGene000306"; gene_ref "CTHT_0000930"; class_code "u, x"; gene_biotype "noncoding";
scf7180000011806	rtracklayer	gene	212312	213850	.	-	.	gene_id "NoncodingGene000307"; gene_name "NoncodingGene000307"; gene_ref ""; class_code "u"; gene_biotype "noncoding";
scf7180000011806	rtracklayer	gene	245326	245611	.	-	.	gene_id "NoncodingGene000308"; gene_name "NoncodingGene000308"; gene_ref "CTHT_0001170"; class_code "o"; gene_biotype "noncoding";
scf7180000011806	rtracklayer	gene	262650	263302	.	-	.	gene_id "NoncodingGene000309"; gene_name "NoncodingGene000309"; gene_ref "CTHT_0001220"; class_code "p"; gene_biotype "noncoding";
scf7180000011806	rtracklayer	gene	266664	267470	.	-	.	gene_id "NoncodingGene000310"; gene_name "NoncodingGene000310"; gene_ref ""; class_code "u"; gene_biotype "noncoding";
scf7180000011806	rtracklayer	gene	289312	289514	.	-	.	gene_id "NoncodingGene000311"; gene_name "NoncodingGene000311"; gene_ref "CTHT_0001270"; class_code "x"; gene_biotype "noncoding";
scf7180000011806	rtracklayer	gene	289863	290344	.	-	.	gene_id "NoncodingGene000312"; gene_name "NoncodingGene000312"; gene_ref "CTHT_0001280"; class_code "p"; gene_biotype "noncoding";
scf7180000011806	rtracklayer	gene	297145	298000	.	-	.	gene_id "NoncodingGene000313"; gene_name "NoncodingGene000313"; gene_ref "CTHT_0001310"; class_code "x"; gene_biotype "noncoding";
scf7180000011806	rtracklayer	gene	306964	307331	.	-	.	gene_id "NoncodingGene000314"; gene_name "NoncodingGene000314"; gene_ref "CTHT_0001350"; class_code "e"; gene_biotype "noncoding";
scf7180000011806	rtracklayer	gene	331018	331355	.	-	.	gene_id "NoncodingGene000315"; gene_name "NoncodingGene000315"; gene_ref "CTHT_0001390"; class_code "p"; gene_biotype "noncoding";
scf7180000011806	rtracklayer	gene	331425	332291	.	-	.	gene_id "NoncodingGene000316"; gene_name "NoncodingGene000316"; gene_ref "CTHT_0001390"; class_code "c"; gene_biotype "noncoding";
scf7180000011806	rtracklayer	gene	332362	332609	.	-	.	gene_id "NoncodingGene000317"; gene_name "NoncodingGene000317"; gene_ref "CTHT_0001390"; class_code "c"; gene_biotype "noncoding";
scf7180000011806	rtracklayer	gene	332675	333411	.	-	.	gene_id "NoncodingGene000318"; gene_name "NoncodingGene000318"; gene_ref "CTHT_0001390"; class_code "o"; gene_biotype "noncoding";
scf7180000011806	rtracklayer	gene	339274	339676	.	-	.	gene_id "NoncodingGene000319"; gene_name "NoncodingGene000319"; gene_ref "CTHT_0001430"; class_code "o"; gene_biotype "noncoding";
scf7180000011806	rtracklayer	gene	392120	392650	.	-	.	gene_id "NoncodingGene000320"; gene_name "NoncodingGene000320"; gene_ref ""; class_code "u"; gene_biotype "noncoding";
scf7180000011806	rtracklayer	gene	405476	405682	.	-	.	gene_id "NoncodingGene000321"; gene_name "NoncodingGene000321"; gene_ref "CTHT_0001590"; class_code "x"; gene_biotype "noncoding";
scf7180000011806	rtracklayer	gene	405700	405929	.	-	.	gene_id "NoncodingGene000322"; gene_name "NoncodingGene000322"; gene_ref "CTHT_0001600"; class_code "p"; gene_biotype "noncoding";
scf7180000011806	rtracklayer	gene	412713	413385	.	-	.	gene_id "NoncodingGene000323"; gene_name "NoncodingGene000323"; gene_ref ""; class_code "u"; gene_biotype "noncoding";
scf7180000011806	rtracklayer	gene	421522	422226	.	-	.	gene_id "NoncodingGene000324"; gene_name "NoncodingGene000324"; gene_ref "CTHT_0001620"; class_code "p"; gene_biotype "noncoding";
scf7180000011806	rtracklayer	gene	432983	433632	.	-	.	gene_id "NoncodingGene000325"; gene_name "NoncodingGene000325"; gene_ref "CTHT_0001660"; class_code "p"; gene_biotype "noncoding";
scf7180000011806	rtracklayer	gene	467416	468571	.	-	.	gene_id "NoncodingGene000326"; gene_name "NoncodingGene000326"; gene_ref ""; class_code "u"; gene_biotype "noncoding";
scf7180000011806	rtracklayer	gene	483870	485275	.	-	.	gene_id "NoncodingGene000327"; gene_name "NoncodingGene000327"; gene_ref ""; class_code "u"; gene_biotype "noncoding";
scf7180000011806	rtracklayer	gene	503748	504280	.	-	.	gene_id "NoncodingGene000328"; gene_name "NoncodingGene000328"; gene_ref "CTHT_0001850"; class_code "p"; gene_biotype "noncoding";
scf7180000011806	rtracklayer	gene	504305	505356	.	-	.	gene_id "NoncodingGene000329"; gene_name "NoncodingGene000329"; gene_ref "CTHT_0001850"; class_code "="; gene_biotype "noncoding";
scf7180000011806	rtracklayer	gene	510870	511390	.	-	.	gene_id "NoncodingGene000330"; gene_name "NoncodingGene000330"; gene_ref "CTHT_0001880"; class_code "p"; gene_biotype "noncoding";
scf7180000011806	rtracklayer	gene	514806	515335	.	-	.	gene_id "NoncodingGene000331"; gene_name "NoncodingGene000331"; gene_ref ""; class_code "u"; gene_biotype "noncoding";
scf7180000011806	rtracklayer	gene	523338	523601	.	-	.	gene_id "NoncodingGene000332"; gene_name "NoncodingGene000332"; gene_ref "CTHT_0001920"; class_code "x"; gene_biotype "noncoding";
scf7180000011806	rtracklayer	gene	534129	535914	.	-	.	gene_id "NoncodingGene000333"; gene_name "NoncodingGene000333"; gene_ref ""; class_code "u"; gene_biotype "noncoding";
scf7180000011806	rtracklayer	gene	535967	536368	.	-	.	gene_id "NoncodingGene000334"; gene_name "NoncodingGene000334"; gene_ref ""; class_code "u"; gene_biotype "noncoding";
scf7180000011806	rtracklayer	gene	540474	540860	.	-	.	gene_id "NoncodingGene000335"; gene_name "NoncodingGene000335"; gene_ref ""; class_code "u"; gene_biotype "noncoding";
scf7180000011806	rtracklayer	gene	547134	548752	.	-	.	gene_id "NoncodingGene000336"; gene_name "NoncodingGene000336"; gene_ref ""; class_code "u"; gene_biotype "noncoding";
scf7180000011806	rtracklayer	gene	548875	549726	.	-	.	gene_id "NoncodingGene000337"; gene_name "NoncodingGene000337"; gene_ref ""; class_code "u"; gene_biotype "noncoding";
scf7180000011806	rtracklayer	gene	553176	555304	.	-	.	gene_id "NoncodingGene000338"; gene_name "NoncodingGene000338"; gene_ref "CTHT_0001960"; class_code "p"; gene_biotype "noncoding";
scf7180000011806	rtracklayer	gene	557065	557540	.	-	.	gene_id "NoncodingGene000339"; gene_name "NoncodingGene000339"; gene_ref "CTHT_0001960"; class_code "o"; gene_biotype "noncoding";
scf7180000011806	rtracklayer	gene	557662	558429	.	-	.	gene_id "NoncodingGene000340"; gene_name "NoncodingGene000340"; gene_ref "CTHT_0001960"; class_code "c"; gene_biotype "noncoding";
scf7180000011806	rtracklayer	gene	592968	593457	.	-	.	gene_id "NoncodingGene000341"; gene_name "NoncodingGene000341"; gene_ref ""; class_code "u"; gene_biotype "noncoding";
scf7180000011806	rtracklayer	gene	603974	605343	.	-	.	gene_id "NoncodingGene000342"; gene_name "NoncodingGene000342"; gene_ref "CTHT_0002100"; class_code "j"; gene_biotype "noncoding";
scf7180000011806	rtracklayer	gene	617080	617715	.	-	.	gene_id "NoncodingGene000343"; gene_name "NoncodingGene000343"; gene_ref "CTHT_0002150"; class_code "o"; gene_biotype "noncoding";
scf7180000011806	rtracklayer	gene	619996	620539	.	-	.	gene_id "NoncodingGene000344"; gene_name "NoncodingGene000344"; gene_ref ""; class_code "u"; gene_biotype "noncoding";
scf7180000011806	rtracklayer	gene	631244	631675	.	-	.	gene_id "NoncodingGene000345"; gene_name "NoncodingGene000345"; gene_ref "CTHT_0002200"; class_code "p"; gene_biotype "noncoding";
scf7180000011806	rtracklayer	gene	648346	648906	.	-	.	gene_id "NoncodingGene000346"; gene_name "NoncodingGene000346"; gene_ref "CTHT_0002260"; class_code "o"; gene_biotype "noncoding";
scf7180000011806	rtracklayer	gene	649094	649793	.	-	.	gene_id "NoncodingGene000347"; gene_name "NoncodingGene000347"; gene_ref "CTHT_0002260"; class_code "e"; gene_biotype "noncoding";
scf7180000011806	rtracklayer	gene	655319	655766	.	-	.	gene_id "NoncodingGene000348"; gene_name "NoncodingGene000348"; gene_ref "CTHT_0002280"; class_code "o"; gene_biotype "noncoding";
scf7180000011806	rtracklayer	gene	658204	658598	.	-	.	gene_id "NoncodingGene000349"; gene_name "NoncodingGene000349"; gene_ref ""; class_code "u"; gene_biotype "noncoding";
scf7180000011806	rtracklayer	gene	658772	659990	.	-	.	gene_id "NoncodingGene000350"; gene_name "NoncodingGene000350"; gene_ref ""; class_code "u"; gene_biotype "noncoding";
scf7180000011806	rtracklayer	gene	660116	660694	.	-	.	gene_id "NoncodingGene000351"; gene_name "NoncodingGene000351"; gene_ref ""; class_code "u"; gene_biotype "noncoding";
scf7180000011806	rtracklayer	gene	673750	674007	.	-	.	gene_id "NoncodingGene000352"; gene_name "NoncodingGene000352"; gene_ref "CTHT_0002330"; class_code "p"; gene_biotype "noncoding";
scf7180000011806	rtracklayer	gene	674043	674663	.	-	.	gene_id "NoncodingGene000353"; gene_name "NoncodingGene000353"; gene_ref "CTHT_0002330"; class_code "p"; gene_biotype "noncoding";
scf7180000011806	rtracklayer	gene	674775	675091	.	-	.	gene_id "NoncodingGene000354"; gene_name "NoncodingGene000354"; gene_ref "CTHT_0002330"; class_code "o"; gene_biotype "noncoding";
scf7180000011806	rtracklayer	gene	678948	679290	.	-	.	gene_id "NoncodingGene000355"; gene_name "NoncodingGene000355"; gene_ref "CTHT_0002340"; class_code "p"; gene_biotype "noncoding";
scf7180000011806	rtracklayer	gene	681789	682931	.	-	.	gene_id "NoncodingGene000356"; gene_name "NoncodingGene000356"; gene_ref "CTHT_0002350"; class_code "="; gene_biotype "noncoding";
scf7180000011806	rtracklayer	gene	691491	691801	.	-	.	gene_id "NoncodingGene000357"; gene_name "NoncodingGene000357"; gene_ref ""; class_code "u"; gene_biotype "noncoding";
scf7180000011806	rtracklayer	gene	697438	698024	.	-	.	gene_id "NoncodingGene000358"; gene_name "NoncodingGene000358"; gene_ref ""; class_code "u"; gene_biotype "noncoding";
scf7180000011806	rtracklayer	gene	711181	711789	.	-	.	gene_id "NoncodingGene000359"; gene_name "NoncodingGene000359"; gene_ref "CTHT_0002440"; class_code "o"; gene_biotype "noncoding";
scf7180000011806	rtracklayer	gene	717061	717287	.	-	.	gene_id "NoncodingGene000360"; gene_name "NoncodingGene000360"; gene_ref "CTHT_0002450"; class_code "x"; gene_biotype "noncoding";
scf7180000011806	rtracklayer	gene	720561	721345	.	-	.	gene_id "NoncodingGene000361"; gene_name "NoncodingGene000361"; gene_ref ""; class_code "u"; gene_biotype "noncoding";
scf7180000011806	rtracklayer	gene	725058	732069	.	-	.	gene_id "NoncodingGene000362"; gene_name "NoncodingGene000362"; gene_ref ""; class_code "u"; gene_biotype "noncoding";
scf7180000011806	rtracklayer	gene	734103	735443	.	-	.	gene_id "NoncodingGene000363"; gene_name "NoncodingGene000363"; gene_ref ""; class_code "u"; gene_biotype "noncoding";
scf7180000011806	rtracklayer	gene	736512	738661	.	-	.	gene_id "NoncodingGene000364"; gene_name "NoncodingGene000364"; gene_ref ""; class_code "u"; gene_biotype "noncoding";
scf7180000011806	rtracklayer	gene	747602	748600	.	-	.	gene_id "NoncodingGene000365"; gene_name "NoncodingGene000365"; gene_ref "CTHT_0002490"; class_code "="; gene_biotype "noncoding";
scf7180000011806	rtracklayer	gene	755980	756333	.	-	.	gene_id "NoncodingGene000366"; gene_name "NoncodingGene000366"; gene_ref "CTHT_0002520"; class_code "c"; gene_biotype "noncoding";
scf7180000011806	rtracklayer	gene	777538	778416	.	-	.	gene_id "NoncodingGene000367"; gene_name "NoncodingGene000367"; gene_ref ""; class_code "u"; gene_biotype "noncoding";
scf7180000011806	rtracklayer	gene	786823	787898	.	-	.	gene_id "NoncodingGene000368"; gene_name "NoncodingGene000368"; gene_ref "CTHT_0002630"; class_code "=, j"; gene_biotype "noncoding";
scf7180000011806	rtracklayer	gene	804883	805664	.	-	.	gene_id "NoncodingGene000369"; gene_name "NoncodingGene000369"; gene_ref ""; class_code "u"; gene_biotype "noncoding";
scf7180000011806	rtracklayer	gene	810317	811779	.	-	.	gene_id "NoncodingGene000370"; gene_name "NoncodingGene000370"; gene_ref "CTHT_0002710"; class_code "x"; gene_biotype "noncoding";
scf7180000011806	rtracklayer	gene	812038	812686	.	-	.	gene_id "NoncodingGene000371"; gene_name "NoncodingGene000371"; gene_ref "CTHT_0002720"; class_code "s"; gene_biotype "noncoding";
scf7180000011806	rtracklayer	gene	836459	838271	.	-	.	gene_id "NoncodingGene000372"; gene_name "NoncodingGene000372"; gene_ref ""; class_code "u"; gene_biotype "noncoding";
scf7180000011806	rtracklayer	gene	889980	890192	.	-	.	gene_id "NoncodingGene000373"; gene_name "NoncodingGene000373"; gene_ref "CTHT_0002890"; class_code "x"; gene_biotype "noncoding";
scf7180000011806	rtracklayer	gene	890979	892018	.	-	.	gene_id "NoncodingGene000374"; gene_name "NoncodingGene000374"; gene_ref ""; class_code "u"; gene_biotype "noncoding";
scf7180000011806	rtracklayer	gene	905566	905958	.	-	.	gene_id "NoncodingGene000375"; gene_name "NoncodingGene000375"; gene_ref "CTHT_0002930"; class_code "o"; gene_biotype "noncoding";
scf7180000011806	rtracklayer	gene	921936	922228	.	-	.	gene_id "NoncodingGene000376"; gene_name "NoncodingGene000376"; gene_ref "CTHT_0002950"; class_code "p"; gene_biotype "noncoding";
scf7180000011806	rtracklayer	gene	938753	939854	.	-	.	gene_id "NoncodingGene000377"; gene_name "NoncodingGene000377"; gene_ref ""; class_code "u"; gene_biotype "noncoding";
scf7180000011806	rtracklayer	gene	961807	962140	.	-	.	gene_id "NoncodingGene000378"; gene_name "NoncodingGene000378"; gene_ref ""; class_code "u"; gene_biotype "noncoding";
scf7180000011806	rtracklayer	gene	968970	969540	.	-	.	gene_id "NoncodingGene000379"; gene_name "NoncodingGene000379"; gene_ref "CTHT_0003050"; class_code "o"; gene_biotype "noncoding";
scf7180000011806	rtracklayer	gene	974052	974581	.	-	.	gene_id "NoncodingGene000380"; gene_name "NoncodingGene000380"; gene_ref "U5"; class_code "o"; gene_biotype "noncoding";
scf7180000011806	rtracklayer	gene	980351	980604	.	-	.	gene_id "NoncodingGene000381"; gene_name "NoncodingGene000381"; gene_ref "CTHT_0003100"; class_code "p"; gene_biotype "noncoding";
scf7180000011806	rtracklayer	gene	1002655	1003271	.	-	.	gene_id "NoncodingGene000382"; gene_name "NoncodingGene000382"; gene_ref ""; class_code "u"; gene_biotype "noncoding";
scf7180000011806	rtracklayer	gene	1003572	1004574	.	-	.	gene_id "NoncodingGene000383"; gene_name "NoncodingGene000383"; gene_ref ""; class_code "u"; gene_biotype "noncoding";
scf7180000011806	rtracklayer	gene	1012482	1012947	.	-	.	gene_id "NoncodingGene000384"; gene_name "NoncodingGene000384"; gene_ref "CTHT_0003190"; class_code "p"; gene_biotype "noncoding";
scf7180000011806	rtracklayer	gene	1016816	1018351	.	-	.	gene_id "NoncodingGene000385"; gene_name "NoncodingGene000385"; gene_ref "CTHT_0003190"; class_code "c"; gene_biotype "noncoding";
scf7180000011806	rtracklayer	gene	1053887	1055300	.	-	.	gene_id "NoncodingGene000386"; gene_name "NoncodingGene000386"; gene_ref "CTHT_0003290"; class_code "p"; gene_biotype "noncoding";
scf7180000011806	rtracklayer	gene	1062752	1063420	.	-	.	gene_id "NoncodingGene000387"; gene_name "NoncodingGene000387"; gene_ref ""; class_code "u"; gene_biotype "noncoding";
scf7180000011806	rtracklayer	gene	1064746	1065382	.	-	.	gene_id "NoncodingGene000388"; gene_name "NoncodingGene000388"; gene_ref "CTHT_0003300"; class_code "p"; gene_biotype "noncoding";
scf7180000011806	rtracklayer	gene	1070834	1071096	.	-	.	gene_id "NoncodingGene000389"; gene_name "NoncodingGene000389"; gene_ref ""; class_code "u"; gene_biotype "noncoding";
scf7180000011806	rtracklayer	gene	1072505	1073337	.	-	.	gene_id "NoncodingGene000390"; gene_name "NoncodingGene000390"; gene_ref ""; class_code "u"; gene_biotype "noncoding";
scf7180000011806	rtracklayer	gene	1098138	1099494	.	-	.	gene_id "NoncodingGene000391"; gene_name "NoncodingGene000391"; gene_ref "CTHT_0003380"; class_code "x"; gene_biotype "noncoding";
scf7180000011806	rtracklayer	gene	1099555	1102157	.	-	.	gene_id "NoncodingGene000392"; gene_name "NoncodingGene000392"; gene_ref ""; class_code "u"; gene_biotype "noncoding";
scf7180000011806	rtracklayer	gene	1112118	1113673	.	-	.	gene_id "NoncodingGene000393"; gene_name "NoncodingGene000393"; gene_ref "CTHT_0003400"; class_code "j"; gene_biotype "noncoding";
scf7180000011806	rtracklayer	gene	1132207	1134603	.	-	.	gene_id "NoncodingGene000394"; gene_name "NoncodingGene000394"; gene_ref ""; class_code "u"; gene_biotype "noncoding";
scf7180000011806	rtracklayer	gene	1134680	1135161	.	-	.	gene_id "NoncodingGene000395"; gene_name "NoncodingGene000395"; gene_ref ""; class_code "u"; gene_biotype "noncoding";
scf7180000011806	rtracklayer	gene	1146607	1148585	.	-	.	gene_id "NoncodingGene000396"; gene_name "NoncodingGene000396"; gene_ref ""; class_code "u"; gene_biotype "noncoding";
scf7180000011806	rtracklayer	gene	1174397	1174924	.	-	.	gene_id "NoncodingGene000397"; gene_name "NoncodingGene000397"; gene_ref "Afu_264"; class_code "y"; gene_biotype "noncoding";
scf7180000011806	rtracklayer	gene	1187627	1189422	.	-	.	gene_id "NoncodingGene000398"; gene_name "NoncodingGene000398"; gene_ref ""; class_code "u"; gene_biotype "noncoding";
scf7180000011806	rtracklayer	gene	1207630	1210037	.	-	.	gene_id "NoncodingGene000399"; gene_name "NoncodingGene000399"; gene_ref "CTHT_0003610"; class_code "x"; gene_biotype "noncoding";
scf7180000011806	rtracklayer	gene	1228975	1229792	.	-	.	gene_id "NoncodingGene000400"; gene_name "NoncodingGene000400"; gene_ref ""; class_code "u"; gene_biotype "noncoding";
scf7180000011806	rtracklayer	gene	1239237	1239917	.	-	.	gene_id "NoncodingGene000401"; gene_name "NoncodingGene000401"; gene_ref ""; class_code "u"; gene_biotype "noncoding";
scf7180000011806	rtracklayer	gene	1243374	1245203	.	-	.	gene_id "NoncodingGene000402"; gene_name "NoncodingGene000402"; gene_ref "CTHT_0003640"; class_code "x"; gene_biotype "noncoding";
scf7180000011806	rtracklayer	gene	1246769	1247750	.	-	.	gene_id "NoncodingGene000403"; gene_name "NoncodingGene000403"; gene_ref "CTHT_0003650"; class_code "x"; gene_biotype "noncoding";
scf7180000011806	rtracklayer	gene	1281958	1284040	.	-	.	gene_id "NoncodingGene000404"; gene_name "NoncodingGene000404"; gene_ref ""; class_code "u"; gene_biotype "noncoding";
scf7180000011806	rtracklayer	gene	1298437	1300181	.	-	.	gene_id "NoncodingGene000405"; gene_name "NoncodingGene000405"; gene_ref ""; class_code "u"; gene_biotype "noncoding";
scf7180000011806	rtracklayer	gene	1329075	1331185	.	-	.	gene_id "NoncodingGene000406"; gene_name "NoncodingGene000406"; gene_ref "CTHT_0003880"; class_code "u, x"; gene_biotype "noncoding";
scf7180000011806	rtracklayer	gene	1334008	1334687	.	-	.	gene_id "NoncodingGene000407"; gene_name "NoncodingGene000407"; gene_ref ""; class_code "u"; gene_biotype "noncoding";
scf7180000011806	rtracklayer	gene	1341004	1342135	.	-	.	gene_id "NoncodingGene000408"; gene_name "NoncodingGene000408"; gene_ref "CTHT_0003910"; class_code "x"; gene_biotype "noncoding";
scf7180000011806	rtracklayer	gene	1364768	1365087	.	-	.	gene_id "NoncodingGene000409"; gene_name "NoncodingGene000409"; gene_ref "CTHT_0003990"; class_code "x"; gene_biotype "noncoding";
scf7180000011806	rtracklayer	gene	1372285	1373117	.	-	.	gene_id "NoncodingGene000410"; gene_name "NoncodingGene000410"; gene_ref ""; class_code "u"; gene_biotype "noncoding";
scf7180000011806	rtracklayer	gene	1373818	1375060	.	-	.	gene_id "NoncodingGene000411"; gene_name "NoncodingGene000411"; gene_ref ""; class_code "u"; gene_biotype "noncoding";
scf7180000011806	rtracklayer	gene	1405080	1405838	.	-	.	gene_id "NoncodingGene000412"; gene_name "NoncodingGene000412"; gene_ref "CTHT_0004070"; class_code "i"; gene_biotype "noncoding";
scf7180000011806	rtracklayer	gene	1410310	1411049	.	-	.	gene_id "NoncodingGene000413"; gene_name "NoncodingGene000413"; gene_ref "CTHT_0004080"; class_code "e"; gene_biotype "noncoding";
scf7180000011806	rtracklayer	gene	1440579	1441847	.	-	.	gene_id "NoncodingGene000414"; gene_name "NoncodingGene000414"; gene_ref ""; class_code "u"; gene_biotype "noncoding";
scf7180000011806	rtracklayer	gene	1448548	1449758	.	-	.	gene_id "NoncodingGene000415"; gene_name "NoncodingGene000415"; gene_ref "CTHT_0004160"; class_code "="; gene_biotype "noncoding";
scf7180000011806	rtracklayer	gene	1464130	1464733	.	-	.	gene_id "NoncodingGene000416"; gene_name "NoncodingGene000416"; gene_ref ""; class_code "u"; gene_biotype "noncoding";
scf7180000011806	rtracklayer	gene	1466141	1467244	.	-	.	gene_id "NoncodingGene000417"; gene_name "NoncodingGene000417"; gene_ref "CTHT_0004250"; class_code "j"; gene_biotype "noncoding";
scf7180000011806	rtracklayer	gene	1480970	1482188	.	-	.	gene_id "NoncodingGene000418"; gene_name "NoncodingGene000418"; gene_ref "CTHT_0004300"; class_code "p"; gene_biotype "noncoding";
scf7180000011806	rtracklayer	gene	1494252	1494597	.	-	.	gene_id "NoncodingGene000419"; gene_name "NoncodingGene000419"; gene_ref ""; class_code "u"; gene_biotype "noncoding";
scf7180000011806	rtracklayer	gene	1508579	1509741	.	-	.	gene_id "NoncodingGene000420"; gene_name "NoncodingGene000420"; gene_ref ""; class_code "u"; gene_biotype "noncoding";
scf7180000011806	rtracklayer	gene	1523383	1524045	.	-	.	gene_id "NoncodingGene000421"; gene_name "NoncodingGene000421"; gene_ref "CTHT_0004370"; class_code "e"; gene_biotype "noncoding";
scf7180000011806	rtracklayer	gene	1553156	1554907	.	-	.	gene_id "NoncodingGene000422"; gene_name "NoncodingGene000422"; gene_ref ""; class_code "u"; gene_biotype "noncoding";
scf7180000011806	rtracklayer	gene	1568573	1568838	.	-	.	gene_id "NoncodingGene000423"; gene_name "NoncodingGene000423"; gene_ref "CTHT_0004500"; class_code "p"; gene_biotype "noncoding";
scf7180000011806	rtracklayer	gene	1581867	1584405	.	-	.	gene_id "NoncodingGene000424"; gene_name "NoncodingGene000424"; gene_ref "CTHT_0004520"; class_code "x"; gene_biotype "noncoding";
scf7180000011806	rtracklayer	gene	1602871	1603659	.	-	.	gene_id "NoncodingGene000425"; gene_name "NoncodingGene000425"; gene_ref ""; class_code "u"; gene_biotype "noncoding";
scf7180000011806	rtracklayer	gene	1615210	1615507	.	-	.	gene_id "NoncodingGene000426"; gene_name "NoncodingGene000426"; gene_ref "CTHT_0004600"; class_code "p"; gene_biotype "noncoding";
scf7180000011806	rtracklayer	gene	1631063	1631270	.	-	.	gene_id "NoncodingGene000427"; gene_name "NoncodingGene000427"; gene_ref "CTHT_0004640"; class_code "x"; gene_biotype "noncoding";
scf7180000011806	rtracklayer	gene	1644581	1645356	.	-	.	gene_id "NoncodingGene000428"; gene_name "NoncodingGene000428"; gene_ref ""; class_code "u"; gene_biotype "noncoding";
scf7180000011806	rtracklayer	gene	1661222	1662092	.	-	.	gene_id "NoncodingGene000429"; gene_name "NoncodingGene000429"; gene_ref "CTHT_0004710"; class_code "x"; gene_biotype "noncoding";
scf7180000011806	rtracklayer	gene	1663025	1663964	.	-	.	gene_id "NoncodingGene000430"; gene_name "NoncodingGene000430"; gene_ref ""; class_code "u"; gene_biotype "noncoding";
scf7180000011806	rtracklayer	gene	1666236	1666831	.	-	.	gene_id "NoncodingGene000431"; gene_name "NoncodingGene000431"; gene_ref "CTHT_0004720"; class_code "u, x"; gene_biotype "noncoding";
scf7180000011806	rtracklayer	gene	1671942	1672791	.	-	.	gene_id "NoncodingGene000432"; gene_name "NoncodingGene000432"; gene_ref "CTHT_0004740"; class_code "p"; gene_biotype "noncoding";
scf7180000011806	rtracklayer	gene	1680506	1680864	.	-	.	gene_id "NoncodingGene000433"; gene_name "NoncodingGene000433"; gene_ref "CTHT_0004770"; class_code "x"; gene_biotype "noncoding";
scf7180000011806	rtracklayer	gene	1682066	1683180	.	-	.	gene_id "NoncodingGene000434"; gene_name "NoncodingGene000434"; gene_ref "CTHT_0004780"; class_code "o"; gene_biotype "noncoding";
scf7180000011806	rtracklayer	gene	1683301	1684149	.	-	.	gene_id "NoncodingGene000435"; gene_name "NoncodingGene000435"; gene_ref ""; class_code "u"; gene_biotype "noncoding";
scf7180000011806	rtracklayer	gene	1684358	1684983	.	-	.	gene_id "NoncodingGene000436"; gene_name "NoncodingGene000436"; gene_ref ""; class_code "u"; gene_biotype "noncoding";
scf7180000011806	rtracklayer	gene	1686822	1687562	.	-	.	gene_id "NoncodingGene000437"; gene_name "NoncodingGene000437"; gene_ref ""; class_code "u"; gene_biotype "noncoding";
scf7180000011806	rtracklayer	gene	1688123	1690087	.	-	.	gene_id "NoncodingGene000438"; gene_name "NoncodingGene000438"; gene_ref ""; class_code "u"; gene_biotype "noncoding";
scf7180000011806	rtracklayer	gene	1701992	1702355	.	-	.	gene_id "NoncodingGene000439"; gene_name "NoncodingGene000439"; gene_ref "CTHT_0004800"; class_code "p"; gene_biotype "noncoding";
scf7180000011806	rtracklayer	gene	1706383	1707517	.	-	.	gene_id "NoncodingGene000440"; gene_name "NoncodingGene000440"; gene_ref "CTHT_0004800"; class_code "o"; gene_biotype "noncoding";
scf7180000011806	rtracklayer	gene	1738826	1739085	.	-	.	gene_id "NoncodingGene000441"; gene_name "NoncodingGene000441"; gene_ref "CTHT_0004900"; class_code "e"; gene_biotype "noncoding";
scf7180000011806	rtracklayer	gene	1747073	1749032	.	-	.	gene_id "NoncodingGene000442"; gene_name "NoncodingGene000442"; gene_ref "CTHT_0004920"; class_code "x"; gene_biotype "noncoding";
scf7180000011806	rtracklayer	gene	1749730	1750446	.	-	.	gene_id "NoncodingGene000443"; gene_name "NoncodingGene000443"; gene_ref ""; class_code "u"; gene_biotype "noncoding";
scf7180000011806	rtracklayer	gene	1750986	1751232	.	-	.	gene_id "NoncodingGene000444"; gene_name "NoncodingGene000444"; gene_ref "CTHT_0004930"; class_code "i"; gene_biotype "noncoding";
scf7180000011806	rtracklayer	gene	1753223	1753432	.	-	.	gene_id "NoncodingGene000445"; gene_name "NoncodingGene000445"; gene_ref "CTHT_0004940"; class_code "p"; gene_biotype "noncoding";
scf7180000011806	rtracklayer	gene	1767313	1768292	.	-	.	gene_id "NoncodingGene000446"; gene_name "NoncodingGene000446"; gene_ref "SNORD14"; class_code "o, y"; gene_biotype "noncoding";
scf7180000011806	rtracklayer	gene	1774223	1778314	.	-	.	gene_id "NoncodingGene000447"; gene_name "NoncodingGene000447"; gene_ref "CTHT_0004990"; class_code "j"; gene_biotype "noncoding";
scf7180000011806	rtracklayer	gene	1783667	1783890	.	-	.	gene_id "NoncodingGene000448"; gene_name "NoncodingGene000448"; gene_ref "CTHT_0005030"; class_code "x"; gene_biotype "noncoding";
scf7180000011806	rtracklayer	gene	1792145	1792826	.	-	.	gene_id "NoncodingGene000449"; gene_name "NoncodingGene000449"; gene_ref "CTHT_0005060"; class_code "c"; gene_biotype "noncoding";
scf7180000011806	rtracklayer	gene	1800712	1803953	.	-	.	gene_id "NoncodingGene000450"; gene_name "NoncodingGene000450"; gene_ref "CTHT_0005100"; class_code "=, j"; gene_biotype "noncoding";
scf7180000011806	rtracklayer	gene	1804012	1804452	.	-	.	gene_id "NoncodingGene000451"; gene_name "NoncodingGene000451"; gene_ref ""; class_code "u"; gene_biotype "noncoding";
scf7180000011806	rtracklayer	gene	1804789	1806807	.	-	.	gene_id "NoncodingGene000452"; gene_name "NoncodingGene000452"; gene_ref ""; class_code "u"; gene_biotype "noncoding";
scf7180000011806	rtracklayer	gene	1809148	1809700	.	-	.	gene_id "NoncodingGene000453"; gene_name "NoncodingGene000453"; gene_ref ""; class_code "u"; gene_biotype "noncoding";
scf7180000011806	rtracklayer	gene	1817800	1818722	.	-	.	gene_id "NoncodingGene000454"; gene_name "NoncodingGene000454"; gene_ref "CTHT_0005150"; class_code "x"; gene_biotype "noncoding";
scf7180000011806	rtracklayer	gene	1826207	1827220	.	-	.	gene_id "NoncodingGene000455"; gene_name "NoncodingGene000455"; gene_ref "CTHT_0005170"; class_code "x"; gene_biotype "noncoding";
scf7180000011806	rtracklayer	gene	1841146	1842105	.	-	.	gene_id "NoncodingGene000456"; gene_name "NoncodingGene000456"; gene_ref "CTHT_0005210"; class_code "x"; gene_biotype "noncoding";
scf7180000011806	rtracklayer	gene	1854697	1854923	.	-	.	gene_id "NoncodingGene000457"; gene_name "NoncodingGene000457"; gene_ref "CTHT_0005260"; class_code "p"; gene_biotype "noncoding";
scf7180000011806	rtracklayer	gene	1893248	1893768	.	-	.	gene_id "NoncodingGene000458"; gene_name "NoncodingGene000458"; gene_ref "CTHT_0005360, CTHT_0005370"; class_code "p, x"; gene_biotype "noncoding";
scf7180000011806	rtracklayer	gene	1897878	1898169	.	-	.	gene_id "NoncodingGene000459"; gene_name "NoncodingGene000459"; gene_ref "CTHT_0005380"; class_code "p"; gene_biotype "noncoding";
scf7180000011806	rtracklayer	gene	1904284	1906190	.	-	.	gene_id "NoncodingGene000460"; gene_name "NoncodingGene000460"; gene_ref "CTHT_0005390"; class_code "p"; gene_biotype "noncoding";
scf7180000011806	rtracklayer	gene	1909310	1909900	.	-	.	gene_id "NoncodingGene000461"; gene_name "NoncodingGene000461"; gene_ref "CTHT_0005390"; class_code "e"; gene_biotype "noncoding";
scf7180000011806	rtracklayer	gene	1909986	1910802	.	-	.	gene_id "NoncodingGene000462"; gene_name "NoncodingGene000462"; gene_ref "CTHT_0005390"; class_code "o"; gene_biotype "noncoding";
scf7180000011806	rtracklayer	gene	1914020	1915367	.	-	.	gene_id "NoncodingGene000463"; gene_name "NoncodingGene000463"; gene_ref "CTHT_0005400"; class_code "j"; gene_biotype "noncoding";
scf7180000011806	rtracklayer	gene	1925878	1926345	.	-	.	gene_id "NoncodingGene000464"; gene_name "NoncodingGene000464"; gene_ref ""; class_code "u"; gene_biotype "noncoding";
scf7180000011806	rtracklayer	gene	1932986	1933248	.	-	.	gene_id "NoncodingGene000465"; gene_name "NoncodingGene000465"; gene_ref "CTHT_0005440"; class_code "p"; gene_biotype "noncoding";
scf7180000011806	rtracklayer	gene	1933316	1933825	.	-	.	gene_id "NoncodingGene000466"; gene_name "NoncodingGene000466"; gene_ref "CTHT_0005440"; class_code "c"; gene_biotype "noncoding";
scf7180000011806	rtracklayer	gene	1943487	1943947	.	-	.	gene_id "NoncodingGene000467"; gene_name "NoncodingGene000467"; gene_ref ""; class_code "u"; gene_biotype "noncoding";
scf7180000011806	rtracklayer	gene	1944155	1944420	.	-	.	gene_id "NoncodingGene000468"; gene_name "NoncodingGene000468"; gene_ref ""; class_code "u"; gene_biotype "noncoding";
scf7180000011806	rtracklayer	gene	1944488	1944841	.	-	.	gene_id "NoncodingGene000469"; gene_name "NoncodingGene000469"; gene_ref ""; class_code "u"; gene_biotype "noncoding";
scf7180000011806	rtracklayer	gene	1947954	1948819	.	-	.	gene_id "NoncodingGene000470"; gene_name "NoncodingGene000470"; gene_ref ""; class_code "u"; gene_biotype "noncoding";
scf7180000011806	rtracklayer	gene	1968864	1969113	.	-	.	gene_id "NoncodingGene000471"; gene_name "NoncodingGene000471"; gene_ref "CTHT_0005520"; class_code "p"; gene_biotype "noncoding";
scf7180000011806	rtracklayer	gene	1987063	1988143	.	-	.	gene_id "NoncodingGene000472"; gene_name "NoncodingGene000472"; gene_ref ""; class_code "u"; gene_biotype "noncoding";
scf7180000011806	rtracklayer	gene	1989907	1990858	.	-	.	gene_id "NoncodingGene000473"; gene_name "NoncodingGene000473"; gene_ref ""; class_code "u"; gene_biotype "noncoding";
scf7180000011806	rtracklayer	gene	2001461	2002441	.	-	.	gene_id "NoncodingGene000474"; gene_name "NoncodingGene000474"; gene_ref "CTHT_0005570"; class_code "x"; gene_biotype "noncoding";
scf7180000011806	rtracklayer	gene	2014271	2016962	.	-	.	gene_id "NoncodingGene000475"; gene_name "NoncodingGene000475"; gene_ref "CTHT_0005620"; class_code "j"; gene_biotype "noncoding";
scf7180000011806	rtracklayer	gene	2017317	2018231	.	-	.	gene_id "NoncodingGene000476"; gene_name "NoncodingGene000476"; gene_ref "CTHT_0005630"; class_code "c"; gene_biotype "noncoding";
scf7180000011806	rtracklayer	gene	2023103	2024470	.	-	.	gene_id "NoncodingGene000477"; gene_name "NoncodingGene000477"; gene_ref "CTHT_0005660"; class_code "x"; gene_biotype "noncoding";
scf7180000011806	rtracklayer	gene	2027835	2028161	.	-	.	gene_id "NoncodingGene000478"; gene_name "NoncodingGene000478"; gene_ref "CTHT_0005690"; class_code "p"; gene_biotype "noncoding";
scf7180000011806	rtracklayer	gene	2034896	2035219	.	-	.	gene_id "NoncodingGene000479"; gene_name "NoncodingGene000479"; gene_ref "CTHT_0005720"; class_code "p"; gene_biotype "noncoding";
scf7180000011806	rtracklayer	gene	2039001	2039924	.	-	.	gene_id "NoncodingGene000480"; gene_name "NoncodingGene000480"; gene_ref ""; class_code "u"; gene_biotype "noncoding";
scf7180000011806	rtracklayer	gene	2061065	2062226	.	-	.	gene_id "NoncodingGene000481"; gene_name "NoncodingGene000481"; gene_ref "CTHT_0005800"; class_code "e, j"; gene_biotype "noncoding";
scf7180000011806	rtracklayer	gene	2073372	2074200	.	-	.	gene_id "NoncodingGene000482"; gene_name "NoncodingGene000482"; gene_ref "CTHT_0005830"; class_code "c"; gene_biotype "noncoding";
scf7180000011806	rtracklayer	gene	2080012	2081590	.	-	.	gene_id "NoncodingGene000483"; gene_name "NoncodingGene000483"; gene_ref "CTHT_0005860"; class_code "j"; gene_biotype "noncoding";
scf7180000011806	rtracklayer	gene	2093311	2094634	.	-	.	gene_id "NoncodingGene000484"; gene_name "NoncodingGene000484"; gene_ref "CTHT_0005910"; class_code "o"; gene_biotype "noncoding";
scf7180000011806	rtracklayer	gene	2098612	2099696	.	-	.	gene_id "NoncodingGene000485"; gene_name "NoncodingGene000485"; gene_ref "CTHT_0005910"; class_code "o"; gene_biotype "noncoding";
scf7180000011806	rtracklayer	gene	2143462	2143898	.	-	.	gene_id "NoncodingGene000486"; gene_name "NoncodingGene000486"; gene_ref "CTHT_0006060"; class_code "x"; gene_biotype "noncoding";
scf7180000011806	rtracklayer	gene	2192788	2193192	.	-	.	gene_id "NoncodingGene000487"; gene_name "NoncodingGene000487"; gene_ref ""; class_code "u"; gene_biotype "noncoding";
scf7180000011806	rtracklayer	gene	2197870	2198247	.	-	.	gene_id "NoncodingGene000488"; gene_name "NoncodingGene000488"; gene_ref "CTHT_0006190"; class_code "x"; gene_biotype "noncoding";
scf7180000011806	rtracklayer	gene	2206660	2207554	.	-	.	gene_id "NoncodingGene000489"; gene_name "NoncodingGene000489"; gene_ref "CTHT_0006210"; class_code "x"; gene_biotype "noncoding";
scf7180000011806	rtracklayer	gene	2211302	2213974	.	-	.	gene_id "NoncodingGene000490"; gene_name "NoncodingGene000490"; gene_ref ""; class_code "u"; gene_biotype "noncoding";
scf7180000011806	rtracklayer	gene	2215608	2217555	.	-	.	gene_id "NoncodingGene000491"; gene_name "NoncodingGene000491"; gene_ref "CTHT_0006230"; class_code "s"; gene_biotype "noncoding";
scf7180000011806	rtracklayer	gene	2218084	2219207	.	-	.	gene_id "NoncodingGene000492"; gene_name "NoncodingGene000492"; gene_ref "CTHT_0006240"; class_code "s"; gene_biotype "noncoding";
scf7180000011806	rtracklayer	gene	2220731	2220990	.	-	.	gene_id "NoncodingGene000493"; gene_name "NoncodingGene000493"; gene_ref "CTHT_0006250"; class_code "p"; gene_biotype "noncoding";
scf7180000011806	rtracklayer	gene	2225320	2225684	.	-	.	gene_id "NoncodingGene000494"; gene_name "NoncodingGene000494"; gene_ref "CTHT_0006270"; class_code "p"; gene_biotype "noncoding";
scf7180000011806	rtracklayer	gene	2225835	2227803	.	-	.	gene_id "NoncodingGene000495"; gene_name "NoncodingGene000495"; gene_ref "CTHT_0006270"; class_code "o"; gene_biotype "noncoding";
scf7180000011806	rtracklayer	gene	2259674	2260512	.	-	.	gene_id "NoncodingGene000496"; gene_name "NoncodingGene000496"; gene_ref ""; class_code "u"; gene_biotype "noncoding";
scf7180000011806	rtracklayer	gene	2282030	2284050	.	-	.	gene_id "NoncodingGene000497"; gene_name "NoncodingGene000497"; gene_ref "CTHT_0006480"; class_code "x"; gene_biotype "noncoding";
scf7180000011806	rtracklayer	gene	2284326	2285595	.	-	.	gene_id "NoncodingGene000498"; gene_name "NoncodingGene000498"; gene_ref "CTHT_0006490"; class_code "j"; gene_biotype "noncoding";
scf7180000011806	rtracklayer	gene	2303116	2304670	.	-	.	gene_id "NoncodingGene000499"; gene_name "NoncodingGene000499"; gene_ref ""; class_code "u"; gene_biotype "noncoding";
scf7180000011806	rtracklayer	gene	2305464	2305782	.	-	.	gene_id "NoncodingGene000500"; gene_name "NoncodingGene000500"; gene_ref "CTHT_0006570"; class_code "p"; gene_biotype "noncoding";
scf7180000011806	rtracklayer	gene	2318604	2318842	.	-	.	gene_id "NoncodingGene000501"; gene_name "NoncodingGene000501"; gene_ref "CTHT_0006600"; class_code "p"; gene_biotype "noncoding";
scf7180000011806	rtracklayer	gene	2323929	2324375	.	-	.	gene_id "NoncodingGene000502"; gene_name "NoncodingGene000502"; gene_ref "CTHT_0006610"; class_code "x"; gene_biotype "noncoding";
scf7180000011806	rtracklayer	gene	2327666	2328155	.	-	.	gene_id "NoncodingGene000503"; gene_name "NoncodingGene000503"; gene_ref ""; class_code "u"; gene_biotype "noncoding";
scf7180000011806	rtracklayer	gene	2328228	2329473	.	-	.	gene_id "NoncodingGene000504"; gene_name "NoncodingGene000504"; gene_ref "CTHT_0006620"; class_code "x"; gene_biotype "noncoding";
scf7180000011806	rtracklayer	gene	2331309	2332201	.	-	.	gene_id "NoncodingGene000505"; gene_name "NoncodingGene000505"; gene_ref "CTHT_0006630"; class_code "p"; gene_biotype "noncoding";
scf7180000011806	rtracklayer	gene	2345675	2346564	.	-	.	gene_id "NoncodingGene000506"; gene_name "NoncodingGene000506"; gene_ref ""; class_code "u"; gene_biotype "noncoding";
scf7180000011806	rtracklayer	gene	2368665	2369258	.	-	.	gene_id "NoncodingGene000507"; gene_name "NoncodingGene000507"; gene_ref "CTHT_0006710"; class_code "o"; gene_biotype "noncoding";
scf7180000011806	rtracklayer	gene	2381705	2382277	.	-	.	gene_id "NoncodingGene000508"; gene_name "NoncodingGene000508"; gene_ref "CTHT_0006740"; class_code "p"; gene_biotype "noncoding";
scf7180000011806	rtracklayer	gene	2385675	2387646	.	-	.	gene_id "NoncodingGene000509"; gene_name "NoncodingGene000509"; gene_ref "CTHT_0006750"; class_code "p"; gene_biotype "noncoding";
scf7180000011806	rtracklayer	gene	2393252	2393695	.	-	.	gene_id "NoncodingGene000510"; gene_name "NoncodingGene000510"; gene_ref "CTHT_0006750"; class_code "i"; gene_biotype "noncoding";
scf7180000011806	rtracklayer	gene	2394017	2397555	.	-	.	gene_id "NoncodingGene000511"; gene_name "NoncodingGene000511"; gene_ref "CTHT_0006750, CTHT_0006760"; class_code "j, x"; gene_biotype "noncoding";
scf7180000011806	rtracklayer	gene	2405598	2406509	.	-	.	gene_id "NoncodingGene000512"; gene_name "NoncodingGene000512"; gene_ref "CTHT_0006800"; class_code "="; gene_biotype "noncoding";
scf7180000011806	rtracklayer	gene	2408987	2411366	.	-	.	gene_id "NoncodingGene000513"; gene_name "NoncodingGene000513"; gene_ref ""; class_code "u"; gene_biotype "noncoding";
scf7180000011806	rtracklayer	gene	2456120	2456552	.	-	.	gene_id "NoncodingGene000514"; gene_name "NoncodingGene000514"; gene_ref "CTHT_0006870"; class_code "x"; gene_biotype "noncoding";
scf7180000011806	rtracklayer	gene	2456639	2457237	.	-	.	gene_id "NoncodingGene000515"; gene_name "NoncodingGene000515"; gene_ref "CTHT_0006870"; class_code "x"; gene_biotype "noncoding";
scf7180000011806	rtracklayer	gene	2464156	2464944	.	-	.	gene_id "NoncodingGene000516"; gene_name "NoncodingGene000516"; gene_ref ""; class_code "u"; gene_biotype "noncoding";
scf7180000011806	rtracklayer	gene	2480679	2480994	.	-	.	gene_id "NoncodingGene000517"; gene_name "NoncodingGene000517"; gene_ref "CTHT_0006940"; class_code "p"; gene_biotype "noncoding";
scf7180000011806	rtracklayer	gene	2518643	2520412	.	-	.	gene_id "NoncodingGene000518"; gene_name "NoncodingGene000518"; gene_ref ""; class_code "u"; gene_biotype "noncoding";
scf7180000011806	rtracklayer	gene	2525585	2526298	.	-	.	gene_id "NoncodingGene000519"; gene_name "NoncodingGene000519"; gene_ref ""; class_code "u"; gene_biotype "noncoding";
scf7180000011806	rtracklayer	gene	2561618	2563123	.	-	.	gene_id "NoncodingGene000520"; gene_name "NoncodingGene000520"; gene_ref ""; class_code "u"; gene_biotype "noncoding";
scf7180000011806	rtracklayer	gene	2568697	2569241	.	-	.	gene_id "NoncodingGene000521"; gene_name "NoncodingGene000521"; gene_ref "CTHT_0007130"; class_code "o"; gene_biotype "noncoding";
scf7180000011806	rtracklayer	gene	2569304	2570267	.	-	.	gene_id "NoncodingGene000522"; gene_name "NoncodingGene000522"; gene_ref "CTHT_0007130"; class_code "o"; gene_biotype "noncoding";
scf7180000011806	rtracklayer	gene	2612140	2613339	.	-	.	gene_id "NoncodingGene000523"; gene_name "NoncodingGene000523"; gene_ref "CTHT_0007240"; class_code "j"; gene_biotype "noncoding";
scf7180000011806	rtracklayer	gene	2620866	2621309	.	-	.	gene_id "NoncodingGene000524"; gene_name "NoncodingGene000524"; gene_ref "CTHT_0007270"; class_code "p"; gene_biotype "noncoding";
scf7180000011806	rtracklayer	gene	2627979	2628511	.	-	.	gene_id "NoncodingGene000525"; gene_name "NoncodingGene000525"; gene_ref "CTHT_0007280"; class_code "o"; gene_biotype "noncoding";
scf7180000011806	rtracklayer	gene	2633312	2633663	.	-	.	gene_id "NoncodingGene000526"; gene_name "NoncodingGene000526"; gene_ref "CTHT_0007300"; class_code "o"; gene_biotype "noncoding";
scf7180000011806	rtracklayer	gene	2641888	2644093	.	-	.	gene_id "NoncodingGene000527"; gene_name "NoncodingGene000527"; gene_ref "CTHT_0007320"; class_code "x"; gene_biotype "noncoding";
scf7180000011806	rtracklayer	gene	2669840	2670196	.	-	.	gene_id "NoncodingGene000528"; gene_name "NoncodingGene000528"; gene_ref "CTHT_0007390"; class_code "x"; gene_biotype "noncoding";
scf7180000011806	rtracklayer	gene	2682169	2682589	.	-	.	gene_id "NoncodingGene000529"; gene_name "NoncodingGene000529"; gene_ref ""; class_code "u"; gene_biotype "noncoding";
scf7180000011806	rtracklayer	gene	2688374	2689056	.	-	.	gene_id "NoncodingGene000530"; gene_name "NoncodingGene000530"; gene_ref ""; class_code "u"; gene_biotype "noncoding";
scf7180000011806	rtracklayer	gene	2689852	2690283	.	-	.	gene_id "NoncodingGene000531"; gene_name "NoncodingGene000531"; gene_ref "CTHT_0007430"; class_code "x"; gene_biotype "noncoding";
scf7180000011806	rtracklayer	gene	2722667	2722892	.	-	.	gene_id "NoncodingGene000532"; gene_name "NoncodingGene000532"; gene_ref "CTHT_0007540"; class_code "x"; gene_biotype "noncoding";
scf7180000011806	rtracklayer	gene	2732678	2732932	.	-	.	gene_id "NoncodingGene000533"; gene_name "NoncodingGene000533"; gene_ref "Fungi_U3"; class_code "="; gene_biotype "noncoding";
scf7180000011806	rtracklayer	gene	2741296	2742556	.	-	.	gene_id "NoncodingGene000534"; gene_name "NoncodingGene000534"; gene_ref "CTHT_0007620"; class_code "=, j"; gene_biotype "noncoding";
scf7180000011806	rtracklayer	gene	2803533	2803737	.	-	.	gene_id "NoncodingGene000535"; gene_name "NoncodingGene000535"; gene_ref "CTHT_0007700"; class_code "p"; gene_biotype "noncoding";
scf7180000011806	rtracklayer	gene	2836675	2836986	.	-	.	gene_id "NoncodingGene000536"; gene_name "NoncodingGene000536"; gene_ref ""; class_code "u"; gene_biotype "noncoding";
scf7180000011806	rtracklayer	gene	2837006	2839368	.	-	.	gene_id "NoncodingGene000537"; gene_name "NoncodingGene000537"; gene_ref ""; class_code "u"; gene_biotype "noncoding";
scf7180000011806	rtracklayer	gene	2839675	2840448	.	-	.	gene_id "NoncodingGene000538"; gene_name "NoncodingGene000538"; gene_ref "CTHT_0007790"; class_code "x"; gene_biotype "noncoding";
scf7180000011810	rtracklayer	gene	849	1124	.	-	.	gene_id "NoncodingGene000539"; gene_name "NoncodingGene000539"; gene_ref ""; class_code "u"; gene_biotype "noncoding";
scf7180000011812	rtracklayer	gene	7	1405	.	+	.	gene_id "NoncodingGene000540"; gene_name "NoncodingGene000540"; gene_ref "CTHT_0007860"; class_code "x"; gene_biotype "noncoding";
scf7180000011812	rtracklayer	gene	2251	4073	.	+	.	gene_id "NoncodingGene000541"; gene_name "NoncodingGene000541"; gene_ref "CTHT_0007860"; class_code "x"; gene_biotype "noncoding";
scf7180000011812	rtracklayer	gene	4191	4756	.	+	.	gene_id "NoncodingGene000542"; gene_name "NoncodingGene000542"; gene_ref "CTHT_0007860"; class_code "x"; gene_biotype "noncoding";
scf7180000011812	rtracklayer	gene	10362	11040	.	+	.	gene_id "NoncodingGene000543"; gene_name "NoncodingGene000543"; gene_ref "CTHT_0007870"; class_code "o"; gene_biotype "noncoding";
scf7180000011812	rtracklayer	gene	32599	32807	.	+	.	gene_id "NoncodingGene000544"; gene_name "NoncodingGene000544"; gene_ref ""; class_code "u"; gene_biotype "noncoding";
scf7180000011812	rtracklayer	gene	33512	33713	.	+	.	gene_id "NoncodingGene000545"; gene_name "NoncodingGene000545"; gene_ref "CTHT_0007940"; class_code "x"; gene_biotype "noncoding";
scf7180000011812	rtracklayer	gene	36661	38998	.	+	.	gene_id "NoncodingGene000546"; gene_name "NoncodingGene000546"; gene_ref ""; class_code "u"; gene_biotype "noncoding";
scf7180000011812	rtracklayer	gene	48059	48585	.	+	.	gene_id "NoncodingGene000547"; gene_name "NoncodingGene000547"; gene_ref "CTHT_0007980"; class_code "x"; gene_biotype "noncoding";
scf7180000011812	rtracklayer	gene	55352	55778	.	+	.	gene_id "NoncodingGene000548"; gene_name "NoncodingGene000548"; gene_ref "CTHT_0008000"; class_code "x"; gene_biotype "noncoding";
scf7180000011812	rtracklayer	gene	59540	60643	.	+	.	gene_id "NoncodingGene000549"; gene_name "NoncodingGene000549"; gene_ref "CTHT_0008020"; class_code "=, e"; gene_biotype "noncoding";
scf7180000011812	rtracklayer	gene	89315	90248	.	+	.	gene_id "NoncodingGene000550"; gene_name "NoncodingGene000550"; gene_ref "CTHT_0008100"; class_code "x"; gene_biotype "noncoding";
scf7180000011812	rtracklayer	gene	100294	101393	.	+	.	gene_id "NoncodingGene000551"; gene_name "NoncodingGene000551"; gene_ref "CTHT_0008140"; class_code "j"; gene_biotype "noncoding";
scf7180000011812	rtracklayer	gene	102207	103720	.	+	.	gene_id "NoncodingGene000552"; gene_name "NoncodingGene000552"; gene_ref "CTHT_0008150"; class_code "x"; gene_biotype "noncoding";
scf7180000011812	rtracklayer	gene	110570	111098	.	+	.	gene_id "NoncodingGene000553"; gene_name "NoncodingGene000553"; gene_ref ""; class_code "u"; gene_biotype "noncoding";
scf7180000011812	rtracklayer	gene	119506	120191	.	+	.	gene_id "NoncodingGene000554"; gene_name "NoncodingGene000554"; gene_ref "CTHT_0008170"; class_code "p"; gene_biotype "noncoding";
scf7180000011812	rtracklayer	gene	137559	138018	.	+	.	gene_id "NoncodingGene000555"; gene_name "NoncodingGene000555"; gene_ref "CTHT_0008210"; class_code "o"; gene_biotype "noncoding";
scf7180000011812	rtracklayer	gene	146130	146625	.	+	.	gene_id "NoncodingGene000556"; gene_name "NoncodingGene000556"; gene_ref "CTHT_0008230"; class_code "p"; gene_biotype "noncoding";
scf7180000011812	rtracklayer	gene	159328	161226	.	+	.	gene_id "NoncodingGene000557"; gene_name "NoncodingGene000557"; gene_ref ""; class_code "u"; gene_biotype "noncoding";
scf7180000011812	rtracklayer	gene	165210	167451	.	+	.	gene_id "NoncodingGene000558"; gene_name "NoncodingGene000558"; gene_ref "CTHT_0008260"; class_code "x"; gene_biotype "noncoding";
scf7180000011812	rtracklayer	gene	171063	171607	.	+	.	gene_id "NoncodingGene000559"; gene_name "NoncodingGene000559"; gene_ref ""; class_code "u"; gene_biotype "noncoding";
scf7180000011812	rtracklayer	gene	183765	183985	.	+	.	gene_id "NoncodingGene000560"; gene_name "NoncodingGene000560"; gene_ref "CTHT_0008270"; class_code "p"; gene_biotype "noncoding";
scf7180000011812	rtracklayer	gene	184620	185197	.	+	.	gene_id "NoncodingGene000561"; gene_name "NoncodingGene000561"; gene_ref "CTHT_0008280"; class_code "o"; gene_biotype "noncoding";
scf7180000011812	rtracklayer	gene	187567	188048	.	+	.	gene_id "NoncodingGene000562"; gene_name "NoncodingGene000562"; gene_ref "CTHT_0008280"; class_code "p"; gene_biotype "noncoding";
scf7180000011812	rtracklayer	gene	188870	190279	.	+	.	gene_id "NoncodingGene000563"; gene_name "NoncodingGene000563"; gene_ref "CTHT_0008280"; class_code "p"; gene_biotype "noncoding";
scf7180000011812	rtracklayer	gene	192711	193549	.	+	.	gene_id "NoncodingGene000564"; gene_name "NoncodingGene000564"; gene_ref ""; class_code "u"; gene_biotype "noncoding";
scf7180000011812	rtracklayer	gene	209714	211434	.	+	.	gene_id "NoncodingGene000565"; gene_name "NoncodingGene000565"; gene_ref ""; class_code "u"; gene_biotype "noncoding";
scf7180000011812	rtracklayer	gene	211841	212987	.	+	.	gene_id "NoncodingGene000566"; gene_name "NoncodingGene000566"; gene_ref "CTHT_0008340"; class_code "x"; gene_biotype "noncoding";
scf7180000011812	rtracklayer	gene	214319	215882	.	+	.	gene_id "NoncodingGene000567"; gene_name "NoncodingGene000567"; gene_ref ""; class_code "u"; gene_biotype "noncoding";
scf7180000011812	rtracklayer	gene	232617	233205	.	+	.	gene_id "NoncodingGene000568"; gene_name "NoncodingGene000568"; gene_ref ""; class_code "u"; gene_biotype "noncoding";
scf7180000011812	rtracklayer	gene	235063	237162	.	+	.	gene_id "NoncodingGene000569"; gene_name "NoncodingGene000569"; gene_ref ""; class_code "u"; gene_biotype "noncoding";
scf7180000011812	rtracklayer	gene	245543	246326	.	+	.	gene_id "NoncodingGene000570"; gene_name "NoncodingGene000570"; gene_ref ""; class_code "u"; gene_biotype "noncoding";
scf7180000011812	rtracklayer	gene	263039	263456	.	+	.	gene_id "NoncodingGene000571"; gene_name "NoncodingGene000571"; gene_ref "CTHT_0008470"; class_code "e"; gene_biotype "noncoding";
scf7180000011812	rtracklayer	gene	263527	264300	.	+	.	gene_id "NoncodingGene000572"; gene_name "NoncodingGene000572"; gene_ref "CTHT_0008470"; class_code "c"; gene_biotype "noncoding";
scf7180000011812	rtracklayer	gene	277188	277515	.	+	.	gene_id "NoncodingGene000573"; gene_name "NoncodingGene000573"; gene_ref "CTHT_0008510"; class_code "s"; gene_biotype "noncoding";
scf7180000011812	rtracklayer	gene	278123	278359	.	+	.	gene_id "NoncodingGene000574"; gene_name "NoncodingGene000574"; gene_ref "CTHT_0008510"; class_code "x"; gene_biotype "noncoding";
scf7180000011812	rtracklayer	gene	282038	282405	.	+	.	gene_id "NoncodingGene000575"; gene_name "NoncodingGene000575"; gene_ref ""; class_code "u"; gene_biotype "noncoding";
scf7180000011812	rtracklayer	gene	282476	282870	.	+	.	gene_id "NoncodingGene000576"; gene_name "NoncodingGene000576"; gene_ref ""; class_code "u"; gene_biotype "noncoding";
scf7180000011812	rtracklayer	gene	283347	285099	.	+	.	gene_id "NoncodingGene000577"; gene_name "NoncodingGene000577"; gene_ref ""; class_code "u"; gene_biotype "noncoding";
scf7180000011812	rtracklayer	gene	285683	290052	.	+	.	gene_id "NoncodingGene000578"; gene_name "NoncodingGene000578"; gene_ref ""; class_code "u"; gene_biotype "noncoding";
scf7180000011812	rtracklayer	gene	306106	306431	.	+	.	gene_id "NoncodingGene000579"; gene_name "NoncodingGene000579"; gene_ref ""; class_code "u"; gene_biotype "noncoding";
scf7180000011812	rtracklayer	gene	318177	318532	.	+	.	gene_id "NoncodingGene000580"; gene_name "NoncodingGene000580"; gene_ref "CTHT_0008600"; class_code "x"; gene_biotype "noncoding";
scf7180000011812	rtracklayer	gene	323035	323427	.	+	.	gene_id "NoncodingGene000581"; gene_name "NoncodingGene000581"; gene_ref "CTHT_0008610"; class_code "x"; gene_biotype "noncoding";
scf7180000011812	rtracklayer	gene	325820	326189	.	+	.	gene_id "NoncodingGene000582"; gene_name "NoncodingGene000582"; gene_ref "CTHT_0008620"; class_code "o"; gene_biotype "noncoding";
scf7180000011812	rtracklayer	gene	326324	326535	.	+	.	gene_id "NoncodingGene000583"; gene_name "NoncodingGene000583"; gene_ref "CTHT_0008630"; class_code "x"; gene_biotype "noncoding";
scf7180000011812	rtracklayer	gene	329853	331320	.	+	.	gene_id "NoncodingGene000584"; gene_name "NoncodingGene000584"; gene_ref "CTHT_0008640"; class_code "x"; gene_biotype "noncoding";
scf7180000011812	rtracklayer	gene	334124	334433	.	+	.	gene_id "NoncodingGene000585"; gene_name "NoncodingGene000585"; gene_ref "CTHT_0008660"; class_code "x"; gene_biotype "noncoding";
scf7180000011812	rtracklayer	gene	339653	340711	.	+	.	gene_id "NoncodingGene000586"; gene_name "NoncodingGene000586"; gene_ref "CTHT_0008690"; class_code "x"; gene_biotype "noncoding";
scf7180000011812	rtracklayer	gene	354504	355303	.	+	.	gene_id "NoncodingGene000587"; gene_name "NoncodingGene000587"; gene_ref ""; class_code "u"; gene_biotype "noncoding";
scf7180000011812	rtracklayer	gene	407655	408314	.	+	.	gene_id "NoncodingGene000588"; gene_name "NoncodingGene000588"; gene_ref ""; class_code "u"; gene_biotype "noncoding";
scf7180000011812	rtracklayer	gene	408893	409269	.	+	.	gene_id "NoncodingGene000589"; gene_name "NoncodingGene000589"; gene_ref ""; class_code "u"; gene_biotype "noncoding";
scf7180000011812	rtracklayer	gene	414459	415984	.	+	.	gene_id "NoncodingGene000590"; gene_name "NoncodingGene000590"; gene_ref "CTHT_0008860"; class_code "x"; gene_biotype "noncoding";
scf7180000011812	rtracklayer	gene	466891	467121	.	+	.	gene_id "NoncodingGene000591"; gene_name "NoncodingGene000591"; gene_ref "CTHT_0009020"; class_code "x"; gene_biotype "noncoding";
scf7180000011812	rtracklayer	gene	469223	471336	.	+	.	gene_id "NoncodingGene000592"; gene_name "NoncodingGene000592"; gene_ref "CTHT_0009030"; class_code "x"; gene_biotype "noncoding";
scf7180000011812	rtracklayer	gene	494251	495214	.	+	.	gene_id "NoncodingGene000593"; gene_name "NoncodingGene000593"; gene_ref "CTHT_0009060"; class_code "s"; gene_biotype "noncoding";
scf7180000011812	rtracklayer	gene	504434	504931	.	+	.	gene_id "NoncodingGene000594"; gene_name "NoncodingGene000594"; gene_ref ""; class_code "u"; gene_biotype "noncoding";
scf7180000011812	rtracklayer	gene	509424	509734	.	+	.	gene_id "NoncodingGene000595"; gene_name "NoncodingGene000595"; gene_ref "CTHT_0009130"; class_code "x"; gene_biotype "noncoding";
scf7180000011812	rtracklayer	gene	547029	548373	.	+	.	gene_id "NoncodingGene000596"; gene_name "NoncodingGene000596"; gene_ref ""; class_code "u"; gene_biotype "noncoding";
scf7180000011812	rtracklayer	gene	548423	549839	.	+	.	gene_id "NoncodingGene000597"; gene_name "NoncodingGene000597"; gene_ref "CTHT_0009280"; class_code "o, u"; gene_biotype "noncoding";
scf7180000011812	rtracklayer	gene	552104	552653	.	+	.	gene_id "NoncodingGene000598"; gene_name "NoncodingGene000598"; gene_ref "CTHT_0009280"; class_code "p, u"; gene_biotype "noncoding";
scf7180000011812	rtracklayer	gene	559193	559405	.	+	.	gene_id "NoncodingGene000599"; gene_name "NoncodingGene000599"; gene_ref "CTHT_0009290"; class_code "p"; gene_biotype "noncoding";
scf7180000011812	rtracklayer	gene	567548	567806	.	+	.	gene_id "NoncodingGene000600"; gene_name "NoncodingGene000600"; gene_ref "CTHT_0009310"; class_code "x"; gene_biotype "noncoding";
scf7180000011812	rtracklayer	gene	587898	588105	.	+	.	gene_id "NoncodingGene000601"; gene_name "NoncodingGene000601"; gene_ref ""; class_code "u"; gene_biotype "noncoding";
scf7180000011812	rtracklayer	gene	589033	589252	.	+	.	gene_id "NoncodingGene000602"; gene_name "NoncodingGene000602"; gene_ref "CTHT_0009360"; class_code "x"; gene_biotype "noncoding";
scf7180000011812	rtracklayer	gene	594724	596031	.	+	.	gene_id "NoncodingGene000603"; gene_name "NoncodingGene000603"; gene_ref ""; class_code "u"; gene_biotype "noncoding";
scf7180000011812	rtracklayer	gene	596780	597760	.	+	.	gene_id "NoncodingGene000604"; gene_name "NoncodingGene000604"; gene_ref ""; class_code "u"; gene_biotype "noncoding";
scf7180000011812	rtracklayer	gene	625793	626062	.	+	.	gene_id "NoncodingGene000605"; gene_name "NoncodingGene000605"; gene_ref ""; class_code "u"; gene_biotype "noncoding";
scf7180000011812	rtracklayer	gene	682355	682585	.	+	.	gene_id "NoncodingGene000606"; gene_name "NoncodingGene000606"; gene_ref "CTHT_0009630"; class_code "x"; gene_biotype "noncoding";
scf7180000011812	rtracklayer	gene	683913	684259	.	+	.	gene_id "NoncodingGene000607"; gene_name "NoncodingGene000607"; gene_ref "CTHT_0009640"; class_code "x"; gene_biotype "noncoding";
scf7180000011812	rtracklayer	gene	690052	691245	.	+	.	gene_id "NoncodingGene000608"; gene_name "NoncodingGene000608"; gene_ref "CTHT_0009660"; class_code "="; gene_biotype "noncoding";
scf7180000011812	rtracklayer	gene	736048	736292	.	+	.	gene_id "NoncodingGene000609"; gene_name "NoncodingGene000609"; gene_ref "CTHT_0009780"; class_code "x"; gene_biotype "noncoding";
scf7180000011812	rtracklayer	gene	736455	737317	.	+	.	gene_id "NoncodingGene000610"; gene_name "NoncodingGene000610"; gene_ref "CTHT_0009780"; class_code "s"; gene_biotype "noncoding";
scf7180000011812	rtracklayer	gene	738728	739486	.	+	.	gene_id "NoncodingGene000611"; gene_name "NoncodingGene000611"; gene_ref ""; class_code "u"; gene_biotype "noncoding";
scf7180000011812	rtracklayer	gene	746492	748641	.	+	.	gene_id "NoncodingGene000612"; gene_name "NoncodingGene000612"; gene_ref "CTHT_0009810"; class_code "j"; gene_biotype "noncoding";
scf7180000011812	rtracklayer	gene	752521	754074	.	+	.	gene_id "NoncodingGene000613"; gene_name "NoncodingGene000613"; gene_ref ""; class_code "u"; gene_biotype "noncoding";
scf7180000011812	rtracklayer	gene	760432	760698	.	+	.	gene_id "NoncodingGene000614"; gene_name "NoncodingGene000614"; gene_ref ""; class_code "u"; gene_biotype "noncoding";
scf7180000011812	rtracklayer	gene	760766	761740	.	+	.	gene_id "NoncodingGene000615"; gene_name "NoncodingGene000615"; gene_ref "CTHT_0009850"; class_code "x"; gene_biotype "noncoding";
scf7180000011812	rtracklayer	gene	770475	771269	.	+	.	gene_id "NoncodingGene000616"; gene_name "NoncodingGene000616"; gene_ref ""; class_code "u"; gene_biotype "noncoding";
scf7180000011812	rtracklayer	gene	786122	786343	.	+	.	gene_id "NoncodingGene000617"; gene_name "NoncodingGene000617"; gene_ref "CTHT_0009910"; class_code "p"; gene_biotype "noncoding";
scf7180000011812	rtracklayer	gene	789844	790777	.	+	.	gene_id "NoncodingGene000618"; gene_name "NoncodingGene000618"; gene_ref ""; class_code "u"; gene_biotype "noncoding";
scf7180000011812	rtracklayer	gene	795434	796210	.	+	.	gene_id "NoncodingGene000619"; gene_name "NoncodingGene000619"; gene_ref "CTHT_0009930"; class_code "p"; gene_biotype "noncoding";
scf7180000011812	rtracklayer	gene	806213	807339	.	+	.	gene_id "NoncodingGene000620"; gene_name "NoncodingGene000620"; gene_ref ""; class_code "u"; gene_biotype "noncoding";
scf7180000011812	rtracklayer	gene	840127	840334	.	+	.	gene_id "NoncodingGene000621"; gene_name "NoncodingGene000621"; gene_ref "CTHT_0010030"; class_code "x"; gene_biotype "noncoding";
scf7180000011812	rtracklayer	gene	844771	845306	.	+	.	gene_id "NoncodingGene000622"; gene_name "NoncodingGene000622"; gene_ref ""; class_code "u"; gene_biotype "noncoding";
scf7180000011812	rtracklayer	gene	845757	846575	.	+	.	gene_id "NoncodingGene000623"; gene_name "NoncodingGene000623"; gene_ref ""; class_code "u"; gene_biotype "noncoding";
scf7180000011812	rtracklayer	gene	846580	847131	.	+	.	gene_id "NoncodingGene000624"; gene_name "NoncodingGene000624"; gene_ref ""; class_code "u"; gene_biotype "noncoding";
scf7180000011812	rtracklayer	gene	873532	874699	.	+	.	gene_id "NoncodingGene000625"; gene_name "NoncodingGene000625"; gene_ref "CTHT_0010100"; class_code "p"; gene_biotype "noncoding";
scf7180000011812	rtracklayer	gene	884440	885244	.	+	.	gene_id "NoncodingGene000626"; gene_name "NoncodingGene000626"; gene_ref "CTHT_0010120"; class_code "p"; gene_biotype "noncoding";
scf7180000011812	rtracklayer	gene	895203	896294	.	+	.	gene_id "NoncodingGene000627"; gene_name "NoncodingGene000627"; gene_ref "CTHT_0010180"; class_code "x"; gene_biotype "noncoding";
scf7180000011812	rtracklayer	gene	908099	909714	.	+	.	gene_id "NoncodingGene000628"; gene_name "NoncodingGene000628"; gene_ref ""; class_code "u"; gene_biotype "noncoding";
scf7180000011812	rtracklayer	gene	952968	955141	.	+	.	gene_id "NoncodingGene000629"; gene_name "NoncodingGene000629"; gene_ref "CTHT_0010300"; class_code "j"; gene_biotype "noncoding";
scf7180000011812	rtracklayer	gene	970647	972161	.	+	.	gene_id "NoncodingGene000630"; gene_name "NoncodingGene000630"; gene_ref ""; class_code "u"; gene_biotype "noncoding";
scf7180000011812	rtracklayer	gene	973216	973874	.	+	.	gene_id "NoncodingGene000631"; gene_name "NoncodingGene000631"; gene_ref ""; class_code "u"; gene_biotype "noncoding";
scf7180000011812	rtracklayer	gene	956	1478	.	-	.	gene_id "NoncodingGene000632"; gene_name "NoncodingGene000632"; gene_ref "CTHT_0007860"; class_code "e"; gene_biotype "noncoding";
scf7180000011812	rtracklayer	gene	4842	6087	.	-	.	gene_id "NoncodingGene000633"; gene_name "NoncodingGene000633"; gene_ref "CTHT_0007860"; class_code "o"; gene_biotype "noncoding";
scf7180000011812	rtracklayer	gene	16891	18097	.	-	.	gene_id "NoncodingGene000634"; gene_name "NoncodingGene000634"; gene_ref ""; class_code "u"; gene_biotype "noncoding";
scf7180000011812	rtracklayer	gene	54776	55388	.	-	.	gene_id "NoncodingGene000635"; gene_name "NoncodingGene000635"; gene_ref "CTHT_0008000"; class_code "o"; gene_biotype "noncoding";
scf7180000011812	rtracklayer	gene	55499	56201	.	-	.	gene_id "NoncodingGene000636"; gene_name "NoncodingGene000636"; gene_ref "CTHT_0008000"; class_code "="; gene_biotype "noncoding";
scf7180000011812	rtracklayer	gene	66723	67267	.	-	.	gene_id "NoncodingGene000637"; gene_name "NoncodingGene000637"; gene_ref "CTHT_0008050"; class_code "p, u"; gene_biotype "noncoding";
scf7180000011812	rtracklayer	gene	67366	67847	.	-	.	gene_id "NoncodingGene000638"; gene_name "NoncodingGene000638"; gene_ref "CTHT_0008050"; class_code "p"; gene_biotype "noncoding";
scf7180000011812	rtracklayer	gene	67918	68477	.	-	.	gene_id "NoncodingGene000639"; gene_name "NoncodingGene000639"; gene_ref "CTHT_0008050"; class_code "p"; gene_biotype "noncoding";
scf7180000011812	rtracklayer	gene	68514	68928	.	-	.	gene_id "NoncodingGene000640"; gene_name "NoncodingGene000640"; gene_ref "CTHT_0008050"; class_code "p"; gene_biotype "noncoding";
scf7180000011812	rtracklayer	gene	110295	111544	.	-	.	gene_id "NoncodingGene000641"; gene_name "NoncodingGene000641"; gene_ref ""; class_code "u"; gene_biotype "noncoding";
scf7180000011812	rtracklayer	gene	114584	115000	.	-	.	gene_id "NoncodingGene000642"; gene_name "NoncodingGene000642"; gene_ref "CTHT_0008160"; class_code "x"; gene_biotype "noncoding";
scf7180000011812	rtracklayer	gene	145048	146104	.	-	.	gene_id "NoncodingGene000643"; gene_name "NoncodingGene000643"; gene_ref ""; class_code "u"; gene_biotype "noncoding";
scf7180000011812	rtracklayer	gene	151358	151650	.	-	.	gene_id "NoncodingGene000644"; gene_name "NoncodingGene000644"; gene_ref "CTHT_0008240"; class_code "x"; gene_biotype "noncoding";
scf7180000011812	rtracklayer	gene	152156	154604	.	-	.	gene_id "NoncodingGene000645"; gene_name "NoncodingGene000645"; gene_ref "CTHT_0008250"; class_code "p"; gene_biotype "noncoding";
scf7180000011812	rtracklayer	gene	154814	155123	.	-	.	gene_id "NoncodingGene000646"; gene_name "NoncodingGene000646"; gene_ref "CTHT_0008250"; class_code "p"; gene_biotype "noncoding";
scf7180000011812	rtracklayer	gene	155423	155661	.	-	.	gene_id "NoncodingGene000647"; gene_name "NoncodingGene000647"; gene_ref "CTHT_0008250"; class_code "p"; gene_biotype "noncoding";
scf7180000011812	rtracklayer	gene	187740	188669	.	-	.	gene_id "NoncodingGene000648"; gene_name "NoncodingGene000648"; gene_ref ""; class_code "u"; gene_biotype "noncoding";
scf7180000011812	rtracklayer	gene	191010	192267	.	-	.	gene_id "NoncodingGene000649"; gene_name "NoncodingGene000649"; gene_ref ""; class_code "u"; gene_biotype "noncoding";
scf7180000011812	rtracklayer	gene	192707	193541	.	-	.	gene_id "NoncodingGene000650"; gene_name "NoncodingGene000650"; gene_ref ""; class_code "u"; gene_biotype "noncoding";
scf7180000011812	rtracklayer	gene	203153	203463	.	-	.	gene_id "NoncodingGene000651"; gene_name "NoncodingGene000651"; gene_ref "CTHT_0008310"; class_code "o"; gene_biotype "noncoding";
scf7180000011812	rtracklayer	gene	210458	211496	.	-	.	gene_id "NoncodingGene000652"; gene_name "NoncodingGene000652"; gene_ref "CTHT_0008330"; class_code "p"; gene_biotype "noncoding";
scf7180000011812	rtracklayer	gene	219401	220801	.	-	.	gene_id "NoncodingGene000653"; gene_name "NoncodingGene000653"; gene_ref "CTHT_0008350"; class_code "x"; gene_biotype "noncoding";
scf7180000011812	rtracklayer	gene	251294	252242	.	-	.	gene_id "NoncodingGene000654"; gene_name "NoncodingGene000654"; gene_ref "CTHT_0008420"; class_code "o"; gene_biotype "noncoding";
scf7180000011812	rtracklayer	gene	269484	269927	.	-	.	gene_id "NoncodingGene000655"; gene_name "NoncodingGene000655"; gene_ref ""; class_code "u"; gene_biotype "noncoding";
scf7180000011812	rtracklayer	gene	282643	283283	.	-	.	gene_id "NoncodingGene000656"; gene_name "NoncodingGene000656"; gene_ref ""; class_code "u"; gene_biotype "noncoding";
scf7180000011812	rtracklayer	gene	285651	288334	.	-	.	gene_id "NoncodingGene000657"; gene_name "NoncodingGene000657"; gene_ref ""; class_code "u"; gene_biotype "noncoding";
scf7180000011812	rtracklayer	gene	313596	314262	.	-	.	gene_id "NoncodingGene000658"; gene_name "NoncodingGene000658"; gene_ref ""; class_code "u"; gene_biotype "noncoding";
scf7180000011812	rtracklayer	gene	314565	316240	.	-	.	gene_id "NoncodingGene000659"; gene_name "NoncodingGene000659"; gene_ref "CTHT_0008580"; class_code "x"; gene_biotype "noncoding";
scf7180000011812	rtracklayer	gene	316516	316854	.	-	.	gene_id "NoncodingGene000660"; gene_name "NoncodingGene000660"; gene_ref "CTHT_0008600"; class_code "p"; gene_biotype "noncoding";
scf7180000011812	rtracklayer	gene	338686	339370	.	-	.	gene_id "NoncodingGene000661"; gene_name "NoncodingGene000661"; gene_ref "CTHT_0008680"; class_code "x"; gene_biotype "noncoding";
scf7180000011812	rtracklayer	gene	404234	404682	.	-	.	gene_id "NoncodingGene000662"; gene_name "NoncodingGene000662"; gene_ref ""; class_code "u"; gene_biotype "noncoding";
scf7180000011812	rtracklayer	gene	406158	407136	.	-	.	gene_id "NoncodingGene000663"; gene_name "NoncodingGene000663"; gene_ref ""; class_code "u"; gene_biotype "noncoding";
scf7180000011812	rtracklayer	gene	407635	409012	.	-	.	gene_id "NoncodingGene000664"; gene_name "NoncodingGene000664"; gene_ref ""; class_code "u"; gene_biotype "noncoding";
scf7180000011812	rtracklayer	gene	412041	412296	.	-	.	gene_id "NoncodingGene000665"; gene_name "NoncodingGene000665"; gene_ref ""; class_code "u"; gene_biotype "noncoding";
scf7180000011812	rtracklayer	gene	412466	412886	.	-	.	gene_id "NoncodingGene000666"; gene_name "NoncodingGene000666"; gene_ref ""; class_code "u"; gene_biotype "noncoding";
scf7180000011812	rtracklayer	gene	413176	414274	.	-	.	gene_id "NoncodingGene000667"; gene_name "NoncodingGene000667"; gene_ref "CTHT_0008860"; class_code "p, u"; gene_biotype "noncoding";
scf7180000011812	rtracklayer	gene	423792	424040	.	-	.	gene_id "NoncodingGene000668"; gene_name "NoncodingGene000668"; gene_ref "CTHT_0008870"; class_code "x"; gene_biotype "noncoding";
scf7180000011812	rtracklayer	gene	427129	428068	.	-	.	gene_id "NoncodingGene000669"; gene_name "NoncodingGene000669"; gene_ref ""; class_code "u"; gene_biotype "noncoding";
scf7180000011812	rtracklayer	gene	438049	438558	.	-	.	gene_id "NoncodingGene000670"; gene_name "NoncodingGene000670"; gene_ref "CTHT_0008920"; class_code "o"; gene_biotype "noncoding";
scf7180000011812	rtracklayer	gene	473866	475473	.	-	.	gene_id "NoncodingGene000671"; gene_name "NoncodingGene000671"; gene_ref ""; class_code "u"; gene_biotype "noncoding";
scf7180000011812	rtracklayer	gene	506289	507162	.	-	.	gene_id "NoncodingGene000672"; gene_name "NoncodingGene000672"; gene_ref "CTHT_0009110"; class_code "x"; gene_biotype "noncoding";
scf7180000011812	rtracklayer	gene	545958	546798	.	-	.	gene_id "NoncodingGene000673"; gene_name "NoncodingGene000673"; gene_ref ""; class_code "u"; gene_biotype "noncoding";
scf7180000011812	rtracklayer	gene	552135	552672	.	-	.	gene_id "NoncodingGene000674"; gene_name "NoncodingGene000674"; gene_ref ""; class_code "u"; gene_biotype "noncoding";
scf7180000011812	rtracklayer	gene	572138	572974	.	-	.	gene_id "NoncodingGene000675"; gene_name "NoncodingGene000675"; gene_ref ""; class_code "u"; gene_biotype "noncoding";
scf7180000011812	rtracklayer	gene	592718	594580	.	-	.	gene_id "NoncodingGene000676"; gene_name "NoncodingGene000676"; gene_ref ""; class_code "u"; gene_biotype "noncoding";
scf7180000011812	rtracklayer	gene	662768	663601	.	-	.	gene_id "NoncodingGene000677"; gene_name "NoncodingGene000677"; gene_ref "CTHT_0009570"; class_code "="; gene_biotype "noncoding";
scf7180000011812	rtracklayer	gene	699241	702556	.	-	.	gene_id "NoncodingGene000678"; gene_name "NoncodingGene000678"; gene_ref ""; class_code "u"; gene_biotype "noncoding";
scf7180000011812	rtracklayer	gene	713854	714125	.	-	.	gene_id "NoncodingGene000679"; gene_name "NoncodingGene000679"; gene_ref "CTHT_0009700"; class_code "x"; gene_biotype "noncoding";
scf7180000011812	rtracklayer	gene	718911	719987	.	-	.	gene_id "NoncodingGene000680"; gene_name "NoncodingGene000680"; gene_ref "CTHT_0009720"; class_code "j"; gene_biotype "noncoding";
scf7180000011812	rtracklayer	gene	806477	808344	.	-	.	gene_id "NoncodingGene000681"; gene_name "NoncodingGene000681"; gene_ref ""; class_code "u"; gene_biotype "noncoding";
scf7180000011812	rtracklayer	gene	808413	808761	.	-	.	gene_id "NoncodingGene000682"; gene_name "NoncodingGene000682"; gene_ref ""; class_code "u"; gene_biotype "noncoding";
scf7180000011812	rtracklayer	gene	818348	819020	.	-	.	gene_id "NoncodingGene000683"; gene_name "NoncodingGene000683"; gene_ref ""; class_code "u"; gene_biotype "noncoding";
scf7180000011812	rtracklayer	gene	832264	833106	.	-	.	gene_id "NoncodingGene000684"; gene_name "NoncodingGene000684"; gene_ref "CTHT_0010010"; class_code "x"; gene_biotype "noncoding";
scf7180000011812	rtracklayer	gene	833677	834044	.	-	.	gene_id "NoncodingGene000685"; gene_name "NoncodingGene000685"; gene_ref ""; class_code "u"; gene_biotype "noncoding";
scf7180000011812	rtracklayer	gene	844923	847808	.	-	.	gene_id "NoncodingGene000686"; gene_name "NoncodingGene000686"; gene_ref "CTHT_0010050"; class_code "p, u"; gene_biotype "noncoding";
scf7180000011812	rtracklayer	gene	856473	859894	.	-	.	gene_id "NoncodingGene000687"; gene_name "NoncodingGene000687"; gene_ref "CTHT_0010070"; class_code "e"; gene_biotype "noncoding";
scf7180000011812	rtracklayer	gene	932424	933637	.	-	.	gene_id "NoncodingGene000688"; gene_name "NoncodingGene000688"; gene_ref ""; class_code "u"; gene_biotype "noncoding";
scf7180000011812	rtracklayer	gene	940951	942513	.	-	.	gene_id "NoncodingGene000689"; gene_name "NoncodingGene000689"; gene_ref ""; class_code "u"; gene_biotype "noncoding";
scf7180000011812	rtracklayer	gene	951846	952882	.	-	.	gene_id "NoncodingGene000690"; gene_name "NoncodingGene000690"; gene_ref ""; class_code "u"; gene_biotype "noncoding";
scf7180000011812	rtracklayer	gene	954729	955688	.	-	.	gene_id "NoncodingGene000691"; gene_name "NoncodingGene000691"; gene_ref ""; class_code "u"; gene_biotype "noncoding";
scf7180000011812	rtracklayer	gene	957767	959305	.	-	.	gene_id "NoncodingGene000692"; gene_name "NoncodingGene000692"; gene_ref ""; class_code "u"; gene_biotype "noncoding";
scf7180000011812	rtracklayer	gene	969577	970669	.	-	.	gene_id "NoncodingGene000693"; gene_name "NoncodingGene000693"; gene_ref ""; class_code "u"; gene_biotype "noncoding";
scf7180000011812	rtracklayer	gene	972037	973884	.	-	.	gene_id "NoncodingGene000694"; gene_name "NoncodingGene000694"; gene_ref ""; class_code "u"; gene_biotype "noncoding";
scf7180000011813	rtracklayer	gene	4717	9277	.	+	.	gene_id "NoncodingGene000695"; gene_name "NoncodingGene000695"; gene_ref "CTHT_0010350"; class_code "e, j"; gene_biotype "noncoding";
scf7180000011813	rtracklayer	gene	10217	10506	.	+	.	gene_id "NoncodingGene000696"; gene_name "NoncodingGene000696"; gene_ref "CTHT_0010350"; class_code "p"; gene_biotype "noncoding";
scf7180000011814	rtracklayer	gene	2	572	.	+	.	gene_id "NoncodingGene000697"; gene_name "NoncodingGene000697"; gene_ref "CTHT_0010360"; class_code "x"; gene_biotype "noncoding";
scf7180000011814	rtracklayer	gene	33610	34764	.	+	.	gene_id "NoncodingGene000698"; gene_name "NoncodingGene000698"; gene_ref "CTHT_0010450"; class_code "c"; gene_biotype "noncoding";
scf7180000011814	rtracklayer	gene	59456	59689	.	+	.	gene_id "NoncodingGene000699"; gene_name "NoncodingGene000699"; gene_ref "CTHT_0010510"; class_code "p"; gene_biotype "noncoding";
scf7180000011814	rtracklayer	gene	62501	63372	.	+	.	gene_id "NoncodingGene000700"; gene_name "NoncodingGene000700"; gene_ref "CTHT_0010530"; class_code "e"; gene_biotype "noncoding";
scf7180000011814	rtracklayer	gene	63509	66301	.	+	.	gene_id "NoncodingGene000701"; gene_name "NoncodingGene000701"; gene_ref "CTHT_0010540"; class_code "x"; gene_biotype "noncoding";
scf7180000011814	rtracklayer	gene	66492	67250	.	+	.	gene_id "NoncodingGene000702"; gene_name "NoncodingGene000702"; gene_ref "CTHT_0010550"; class_code "j"; gene_biotype "noncoding";
scf7180000011814	rtracklayer	gene	70887	72339	.	+	.	gene_id "NoncodingGene000703"; gene_name "NoncodingGene000703"; gene_ref "CTHT_0010570"; class_code "e"; gene_biotype "noncoding";
scf7180000011814	rtracklayer	gene	84014	85196	.	+	.	gene_id "NoncodingGene000704"; gene_name "NoncodingGene000704"; gene_ref "CTHT_0010620"; class_code "o"; gene_biotype "noncoding";
scf7180000011814	rtracklayer	gene	116015	116232	.	+	.	gene_id "NoncodingGene000705"; gene_name "NoncodingGene000705"; gene_ref "CTHT_0010680"; class_code "p"; gene_biotype "noncoding";
scf7180000011814	rtracklayer	gene	119852	120999	.	+	.	gene_id "NoncodingGene000706"; gene_name "NoncodingGene000706"; gene_ref "CTHT_0010700"; class_code "p"; gene_biotype "noncoding";
scf7180000011814	rtracklayer	gene	168237	169999	.	+	.	gene_id "NoncodingGene000707"; gene_name "NoncodingGene000707"; gene_ref "CTHT_0010830"; class_code "=, e"; gene_biotype "noncoding";
scf7180000011814	rtracklayer	gene	202711	204086	.	+	.	gene_id "NoncodingGene000708"; gene_name "NoncodingGene000708"; gene_ref ""; class_code "u"; gene_biotype "noncoding";
scf7180000011814	rtracklayer	gene	209459	210327	.	+	.	gene_id "NoncodingGene000709"; gene_name "NoncodingGene000709"; gene_ref ""; class_code "u"; gene_biotype "noncoding";
scf7180000011814	rtracklayer	gene	224446	225680	.	+	.	gene_id "NoncodingGene000710"; gene_name "NoncodingGene000710"; gene_ref "CTHT_0010940"; class_code "s, u"; gene_biotype "noncoding";
scf7180000011814	rtracklayer	gene	277780	278898	.	+	.	gene_id "NoncodingGene000711"; gene_name "NoncodingGene000711"; gene_ref "CTHT_0011110"; class_code "e"; gene_biotype "noncoding";
scf7180000011814	rtracklayer	gene	287511	288348	.	+	.	gene_id "NoncodingGene000712"; gene_name "NoncodingGene000712"; gene_ref "CTHT_0011130"; class_code "p"; gene_biotype "noncoding";
scf7180000011814	rtracklayer	gene	288446	288856	.	+	.	gene_id "NoncodingGene000713"; gene_name "NoncodingGene000713"; gene_ref ""; class_code "u"; gene_biotype "noncoding";
scf7180000011814	rtracklayer	gene	290138	292887	.	+	.	gene_id "NoncodingGene000714"; gene_name "NoncodingGene000714"; gene_ref ""; class_code "u"; gene_biotype "noncoding";
scf7180000011814	rtracklayer	gene	305394	306439	.	+	.	gene_id "NoncodingGene000715"; gene_name "NoncodingGene000715"; gene_ref "CTHT_0011190"; class_code "x"; gene_biotype "noncoding";
scf7180000011814	rtracklayer	gene	306532	307203	.	+	.	gene_id "NoncodingGene000716"; gene_name "NoncodingGene000716"; gene_ref "CTHT_0011190"; class_code "x"; gene_biotype "noncoding";
scf7180000011814	rtracklayer	gene	333526	333789	.	+	.	gene_id "NoncodingGene000717"; gene_name "NoncodingGene000717"; gene_ref ""; class_code "u"; gene_biotype "noncoding";
scf7180000011814	rtracklayer	gene	333830	334066	.	+	.	gene_id "NoncodingGene000718"; gene_name "NoncodingGene000718"; gene_ref ""; class_code "u"; gene_biotype "noncoding";
scf7180000011814	rtracklayer	gene	334902	335354	.	+	.	gene_id "NoncodingGene000719"; gene_name "NoncodingGene000719"; gene_ref ""; class_code "u"; gene_biotype "noncoding";
scf7180000011814	rtracklayer	gene	366746	367901	.	+	.	gene_id "NoncodingGene000720"; gene_name "NoncodingGene000720"; gene_ref ""; class_code "u"; gene_biotype "noncoding";
scf7180000011814	rtracklayer	gene	369758	370162	.	+	.	gene_id "NoncodingGene000721"; gene_name "NoncodingGene000721"; gene_ref ""; class_code "u"; gene_biotype "noncoding";
scf7180000011814	rtracklayer	gene	370595	371011	.	+	.	gene_id "NoncodingGene000722"; gene_name "NoncodingGene000722"; gene_ref ""; class_code "u"; gene_biotype "noncoding";
scf7180000011814	rtracklayer	gene	381099	382185	.	+	.	gene_id "NoncodingGene000723"; gene_name "NoncodingGene000723"; gene_ref ""; class_code "u"; gene_biotype "noncoding";
scf7180000011814	rtracklayer	gene	382648	383075	.	+	.	gene_id "NoncodingGene000724"; gene_name "NoncodingGene000724"; gene_ref ""; class_code "u"; gene_biotype "noncoding";
scf7180000011814	rtracklayer	gene	384748	385532	.	+	.	gene_id "NoncodingGene000725"; gene_name "NoncodingGene000725"; gene_ref ""; class_code "u"; gene_biotype "noncoding";
scf7180000011814	rtracklayer	gene	386147	386691	.	+	.	gene_id "NoncodingGene000726"; gene_name "NoncodingGene000726"; gene_ref ""; class_code "u"; gene_biotype "noncoding";
scf7180000011814	rtracklayer	gene	389751	390797	.	+	.	gene_id "NoncodingGene000727"; gene_name "NoncodingGene000727"; gene_ref "CTHT_0011390"; class_code "x"; gene_biotype "noncoding";
scf7180000011814	rtracklayer	gene	412140	413087	.	+	.	gene_id "NoncodingGene000728"; gene_name "NoncodingGene000728"; gene_ref "CTHT_0011470"; class_code "x"; gene_biotype "noncoding";
scf7180000011814	rtracklayer	gene	433758	434171	.	+	.	gene_id "NoncodingGene000729"; gene_name "NoncodingGene000729"; gene_ref "CTHT_0011520"; class_code "p"; gene_biotype "noncoding";
scf7180000011814	rtracklayer	gene	437842	439320	.	+	.	gene_id "NoncodingGene000730"; gene_name "NoncodingGene000730"; gene_ref "CTHT_0011540"; class_code "x"; gene_biotype "noncoding";
scf7180000011814	rtracklayer	gene	472642	473261	.	+	.	gene_id "NoncodingGene000731"; gene_name "NoncodingGene000731"; gene_ref ""; class_code "u"; gene_biotype "noncoding";
scf7180000011814	rtracklayer	gene	473639	476556	.	+	.	gene_id "NoncodingGene000732"; gene_name "NoncodingGene000732"; gene_ref ""; class_code "u"; gene_biotype "noncoding";
scf7180000011814	rtracklayer	gene	482628	483701	.	+	.	gene_id "NoncodingGene000733"; gene_name "NoncodingGene000733"; gene_ref "CTHT_0011630"; class_code "j"; gene_biotype "noncoding";
scf7180000011814	rtracklayer	gene	515458	516151	.	+	.	gene_id "NoncodingGene000734"; gene_name "NoncodingGene000734"; gene_ref "CTHT_0011690"; class_code "p"; gene_biotype "noncoding";
scf7180000011814	rtracklayer	gene	535550	536979	.	+	.	gene_id "NoncodingGene000735"; gene_name "NoncodingGene000735"; gene_ref "CTHT_0011730"; class_code "x"; gene_biotype "noncoding";
scf7180000011814	rtracklayer	gene	541574	543657	.	+	.	gene_id "NoncodingGene000736"; gene_name "NoncodingGene000736"; gene_ref "CTHT_0011750"; class_code "x"; gene_biotype "noncoding";
scf7180000011814	rtracklayer	gene	545637	545962	.	+	.	gene_id "NoncodingGene000737"; gene_name "NoncodingGene000737"; gene_ref ""; class_code "u"; gene_biotype "noncoding";
scf7180000011814	rtracklayer	gene	626344	627183	.	+	.	gene_id "NoncodingGene000738"; gene_name "NoncodingGene000738"; gene_ref "CTHT_0011970"; class_code "x"; gene_biotype "noncoding";
scf7180000011814	rtracklayer	gene	646930	648016	.	+	.	gene_id "NoncodingGene000739"; gene_name "NoncodingGene000739"; gene_ref "CTHT_0012040"; class_code "x"; gene_biotype "noncoding";
scf7180000011814	rtracklayer	gene	648045	648304	.	+	.	gene_id "NoncodingGene000740"; gene_name "NoncodingGene000740"; gene_ref ""; class_code "u"; gene_biotype "noncoding";
scf7180000011814	rtracklayer	gene	648909	649404	.	+	.	gene_id "NoncodingGene000741"; gene_name "NoncodingGene000741"; gene_ref "CTHT_0012050"; class_code "x"; gene_biotype "noncoding";
scf7180000011814	rtracklayer	gene	657252	659220	.	+	.	gene_id "NoncodingGene000742"; gene_name "NoncodingGene000742"; gene_ref "CTHT_0012080"; class_code "x"; gene_biotype "noncoding";
scf7180000011814	rtracklayer	gene	672556	673704	.	+	.	gene_id "NoncodingGene000743"; gene_name "NoncodingGene000743"; gene_ref ""; class_code "u"; gene_biotype "noncoding";
scf7180000011814	rtracklayer	gene	683447	684319	.	+	.	gene_id "NoncodingGene000744"; gene_name "NoncodingGene000744"; gene_ref "CTHT_0012150"; class_code "o"; gene_biotype "noncoding";
scf7180000011814	rtracklayer	gene	693646	694592	.	+	.	gene_id "NoncodingGene000745"; gene_name "NoncodingGene000745"; gene_ref "CTHT_0012180"; class_code "="; gene_biotype "noncoding";
scf7180000011814	rtracklayer	gene	702821	704223	.	+	.	gene_id "NoncodingGene000746"; gene_name "NoncodingGene000746"; gene_ref "CTHT_0012220"; class_code "x"; gene_biotype "noncoding";
scf7180000011814	rtracklayer	gene	709438	710446	.	+	.	gene_id "NoncodingGene000747"; gene_name "NoncodingGene000747"; gene_ref ""; class_code "u"; gene_biotype "noncoding";
scf7180000011814	rtracklayer	gene	724656	725295	.	+	.	gene_id "NoncodingGene000748"; gene_name "NoncodingGene000748"; gene_ref "CTHT_0012280"; class_code "o"; gene_biotype "noncoding";
scf7180000011814	rtracklayer	gene	729883	730725	.	+	.	gene_id "NoncodingGene000749"; gene_name "NoncodingGene000749"; gene_ref "CTHT_0012290"; class_code "o"; gene_biotype "noncoding";
scf7180000011814	rtracklayer	gene	730880	731285	.	+	.	gene_id "NoncodingGene000750"; gene_name "NoncodingGene000750"; gene_ref "CTHT_0012290"; class_code "c"; gene_biotype "noncoding";
scf7180000011814	rtracklayer	gene	733945	735228	.	+	.	gene_id "NoncodingGene000751"; gene_name "NoncodingGene000751"; gene_ref "CTHT_0012290"; class_code "j"; gene_biotype "noncoding";
scf7180000011814	rtracklayer	gene	737752	738096	.	+	.	gene_id "NoncodingGene000752"; gene_name "NoncodingGene000752"; gene_ref "CTHT_0012300"; class_code "o"; gene_biotype "noncoding";
scf7180000011814	rtracklayer	gene	741965	744314	.	+	.	gene_id "NoncodingGene000753"; gene_name "NoncodingGene000753"; gene_ref "CTHT_0012320"; class_code "j"; gene_biotype "noncoding";
scf7180000011814	rtracklayer	gene	744783	745703	.	+	.	gene_id "NoncodingGene000754"; gene_name "NoncodingGene000754"; gene_ref "CTHT_0012340"; class_code "x"; gene_biotype "noncoding";
scf7180000011814	rtracklayer	gene	776334	776784	.	+	.	gene_id "NoncodingGene000755"; gene_name "NoncodingGene000755"; gene_ref ""; class_code "u"; gene_biotype "noncoding";
scf7180000011814	rtracklayer	gene	777600	778232	.	+	.	gene_id "NoncodingGene000756"; gene_name "NoncodingGene000756"; gene_ref ""; class_code "u"; gene_biotype "noncoding";
scf7180000011814	rtracklayer	gene	799248	800507	.	+	.	gene_id "NoncodingGene000757"; gene_name "NoncodingGene000757"; gene_ref "CTHT_0012520"; class_code "e"; gene_biotype "noncoding";
scf7180000011814	rtracklayer	gene	823463	824319	.	+	.	gene_id "NoncodingGene000758"; gene_name "NoncodingGene000758"; gene_ref "CTHT_0012570"; class_code "j"; gene_biotype "noncoding";
scf7180000011814	rtracklayer	gene	826638	827701	.	+	.	gene_id "NoncodingGene000759"; gene_name "NoncodingGene000759"; gene_ref "CTHT_0012580"; class_code "c"; gene_biotype "noncoding";
scf7180000011814	rtracklayer	gene	827830	828049	.	+	.	gene_id "NoncodingGene000760"; gene_name "NoncodingGene000760"; gene_ref "CTHT_0012580"; class_code "p"; gene_biotype "noncoding";
scf7180000011814	rtracklayer	gene	857349	858594	.	+	.	gene_id "NoncodingGene000761"; gene_name "NoncodingGene000761"; gene_ref ""; class_code "u"; gene_biotype "noncoding";
scf7180000011814	rtracklayer	gene	866066	867564	.	+	.	gene_id "NoncodingGene000762"; gene_name "NoncodingGene000762"; gene_ref "CTHT_0012730"; class_code "x"; gene_biotype "noncoding";
scf7180000011814	rtracklayer	gene	869607	869863	.	+	.	gene_id "NoncodingGene000763"; gene_name "NoncodingGene000763"; gene_ref "CTHT_0012730"; class_code "x"; gene_biotype "noncoding";
scf7180000011814	rtracklayer	gene	870682	876678	.	+	.	gene_id "NoncodingGene000764"; gene_name "NoncodingGene000764"; gene_ref "CTHT_0012740"; class_code "s, u, x"; gene_biotype "noncoding";
scf7180000011814	rtracklayer	gene	882213	882508	.	+	.	gene_id "NoncodingGene000765"; gene_name "NoncodingGene000765"; gene_ref "CTHT_0012750"; class_code "x"; gene_biotype "noncoding";
scf7180000011814	rtracklayer	gene	887905	889919	.	+	.	gene_id "NoncodingGene000766"; gene_name "NoncodingGene000766"; gene_ref ""; class_code "u"; gene_biotype "noncoding";
scf7180000011814	rtracklayer	gene	909832	910415	.	+	.	gene_id "NoncodingGene000767"; gene_name "NoncodingGene000767"; gene_ref "CTHT_0012790"; class_code "p"; gene_biotype "noncoding";
scf7180000011814	rtracklayer	gene	913643	913848	.	+	.	gene_id "NoncodingGene000768"; gene_name "NoncodingGene000768"; gene_ref "CTHT_0012810"; class_code "x"; gene_biotype "noncoding";
scf7180000011814	rtracklayer	gene	947909	948995	.	+	.	gene_id "NoncodingGene000769"; gene_name "NoncodingGene000769"; gene_ref ""; class_code "u"; gene_biotype "noncoding";
scf7180000011814	rtracklayer	gene	950863	952698	.	+	.	gene_id "NoncodingGene000770"; gene_name "NoncodingGene000770"; gene_ref ""; class_code "u"; gene_biotype "noncoding";
scf7180000011814	rtracklayer	gene	966301	967813	.	+	.	gene_id "NoncodingGene000771"; gene_name "NoncodingGene000771"; gene_ref ""; class_code "u"; gene_biotype "noncoding";
scf7180000011814	rtracklayer	gene	1009757	1010413	.	+	.	gene_id "NoncodingGene000772"; gene_name "NoncodingGene000772"; gene_ref "Afu_514"; class_code "y"; gene_biotype "noncoding";
scf7180000011814	rtracklayer	gene	1012327	1014928	.	+	.	gene_id "NoncodingGene000773"; gene_name "NoncodingGene000773"; gene_ref "CTHT_0013000"; class_code "j"; gene_biotype "noncoding";
scf7180000011814	rtracklayer	gene	1015718	1019397	.	+	.	gene_id "NoncodingGene000774"; gene_name "NoncodingGene000774"; gene_ref "CTHT_0013010"; class_code "j"; gene_biotype "noncoding";
scf7180000011814	rtracklayer	gene	1034054	1035258	.	+	.	gene_id "NoncodingGene000775"; gene_name "NoncodingGene000775"; gene_ref ""; class_code "u"; gene_biotype "noncoding";
scf7180000011814	rtracklayer	gene	1039490	1040620	.	+	.	gene_id "NoncodingGene000776"; gene_name "NoncodingGene000776"; gene_ref "CTHT_0013080"; class_code "c"; gene_biotype "noncoding";
scf7180000011814	rtracklayer	gene	1043057	1044256	.	+	.	gene_id "NoncodingGene000777"; gene_name "NoncodingGene000777"; gene_ref "CTHT_0013100"; class_code "x"; gene_biotype "noncoding";
scf7180000011814	rtracklayer	gene	1046817	1047555	.	+	.	gene_id "NoncodingGene000778"; gene_name "NoncodingGene000778"; gene_ref "CTHT_0013120"; class_code "="; gene_biotype "noncoding";
scf7180000011814	rtracklayer	gene	1048571	1049098	.	+	.	gene_id "NoncodingGene000779"; gene_name "NoncodingGene000779"; gene_ref "CTHT_0013130"; class_code "x"; gene_biotype "noncoding";
scf7180000011814	rtracklayer	gene	1050482	1050804	.	+	.	gene_id "NoncodingGene000780"; gene_name "NoncodingGene000780"; gene_ref "CTHT_0013140"; class_code "o"; gene_biotype "noncoding";
scf7180000011814	rtracklayer	gene	1065589	1066154	.	+	.	gene_id "NoncodingGene000781"; gene_name "NoncodingGene000781"; gene_ref "CTHT_0013180"; class_code "s"; gene_biotype "noncoding";
scf7180000011814	rtracklayer	gene	1092044	1092852	.	+	.	gene_id "NoncodingGene000782"; gene_name "NoncodingGene000782"; gene_ref "CTHT_0013280"; class_code "e"; gene_biotype "noncoding";
scf7180000011814	rtracklayer	gene	1096547	1097058	.	+	.	gene_id "NoncodingGene000783"; gene_name "NoncodingGene000783"; gene_ref "CTHT_0013280"; class_code "c"; gene_biotype "noncoding";
scf7180000011814	rtracklayer	gene	1097134	1098072	.	+	.	gene_id "NoncodingGene000784"; gene_name "NoncodingGene000784"; gene_ref "CTHT_0013280"; class_code "c"; gene_biotype "noncoding";
scf7180000011814	rtracklayer	gene	1098164	1098366	.	+	.	gene_id "NoncodingGene000785"; gene_name "NoncodingGene000785"; gene_ref "CTHT_0013280"; class_code "p"; gene_biotype "noncoding";
scf7180000011814	rtracklayer	gene	1098894	1099694	.	+	.	gene_id "NoncodingGene000786"; gene_name "NoncodingGene000786"; gene_ref "CTHT_0013280"; class_code "p"; gene_biotype "noncoding";
scf7180000011814	rtracklayer	gene	1100847	1101354	.	+	.	gene_id "NoncodingGene000787"; gene_name "NoncodingGene000787"; gene_ref ""; class_code "u"; gene_biotype "noncoding";
scf7180000011814	rtracklayer	gene	1101864	1102476	.	+	.	gene_id "NoncodingGene000788"; gene_name "NoncodingGene000788"; gene_ref ""; class_code "u"; gene_biotype "noncoding";
scf7180000011814	rtracklayer	gene	1102524	1102916	.	+	.	gene_id "NoncodingGene000789"; gene_name "NoncodingGene000789"; gene_ref ""; class_code "u"; gene_biotype "noncoding";
scf7180000011814	rtracklayer	gene	1109489	1109714	.	+	.	gene_id "NoncodingGene000790"; gene_name "NoncodingGene000790"; gene_ref "CTHT_0013310"; class_code "x"; gene_biotype "noncoding";
scf7180000011814	rtracklayer	gene	1122695	1122904	.	+	.	gene_id "NoncodingGene000791"; gene_name "NoncodingGene000791"; gene_ref "CTHT_0013340"; class_code "e"; gene_biotype "noncoding";
scf7180000011814	rtracklayer	gene	1138427	1139172	.	+	.	gene_id "NoncodingGene000792"; gene_name "NoncodingGene000792"; gene_ref "CTHT_0013370"; class_code "o"; gene_biotype "noncoding";
scf7180000011814	rtracklayer	gene	1147755	1147960	.	+	.	gene_id "NoncodingGene000793"; gene_name "NoncodingGene000793"; gene_ref "CTHT_0013420"; class_code "x"; gene_biotype "noncoding";
scf7180000011814	rtracklayer	gene	1149060	1149421	.	+	.	gene_id "NoncodingGene000794"; gene_name "NoncodingGene000794"; gene_ref "CTHT_0013420"; class_code "s"; gene_biotype "noncoding";
scf7180000011814	rtracklayer	gene	1173843	1174640	.	+	.	gene_id "NoncodingGene000795"; gene_name "NoncodingGene000795"; gene_ref "CTHT_0013490"; class_code "j"; gene_biotype "noncoding";
scf7180000011814	rtracklayer	gene	1178658	1179056	.	+	.	gene_id "NoncodingGene000796"; gene_name "NoncodingGene000796"; gene_ref "CTHT_0013510"; class_code "s"; gene_biotype "noncoding";
scf7180000011814	rtracklayer	gene	1192920	1194387	.	+	.	gene_id "NoncodingGene000797"; gene_name "NoncodingGene000797"; gene_ref "CTHT_0013560"; class_code "x"; gene_biotype "noncoding";
scf7180000011814	rtracklayer	gene	1204371	1204915	.	+	.	gene_id "NoncodingGene000798"; gene_name "NoncodingGene000798"; gene_ref "CTHT_0013590"; class_code "x"; gene_biotype "noncoding";
scf7180000011814	rtracklayer	gene	1224837	1225612	.	+	.	gene_id "NoncodingGene000799"; gene_name "NoncodingGene000799"; gene_ref ""; class_code "u"; gene_biotype "noncoding";
scf7180000011814	rtracklayer	gene	1226963	1227444	.	+	.	gene_id "NoncodingGene000800"; gene_name "NoncodingGene000800"; gene_ref "CTHT_0013650"; class_code "x"; gene_biotype "noncoding";
scf7180000011814	rtracklayer	gene	1236117	1239137	.	+	.	gene_id "NoncodingGene000801"; gene_name "NoncodingGene000801"; gene_ref "CTHT_0013670"; class_code "x"; gene_biotype "noncoding";
scf7180000011814	rtracklayer	gene	1247140	1247582	.	+	.	gene_id "NoncodingGene000802"; gene_name "NoncodingGene000802"; gene_ref ""; class_code "u"; gene_biotype "noncoding";
scf7180000011814	rtracklayer	gene	1250671	1252516	.	+	.	gene_id "NoncodingGene000803"; gene_name "NoncodingGene000803"; gene_ref ""; class_code "u"; gene_biotype "noncoding";
scf7180000011814	rtracklayer	gene	1256613	1256940	.	+	.	gene_id "NoncodingGene000804"; gene_name "NoncodingGene000804"; gene_ref "CTHT_0013700"; class_code "x"; gene_biotype "noncoding";
scf7180000011814	rtracklayer	gene	1265131	1266107	.	+	.	gene_id "NoncodingGene000805"; gene_name "NoncodingGene000805"; gene_ref "CTHT_0013740"; class_code "o"; gene_biotype "noncoding";
scf7180000011814	rtracklayer	gene	1266183	1266471	.	+	.	gene_id "NoncodingGene000806"; gene_name "NoncodingGene000806"; gene_ref "CTHT_0013740"; class_code "p"; gene_biotype "noncoding";
scf7180000011814	rtracklayer	gene	1269567	1271227	.	+	.	gene_id "NoncodingGene000807"; gene_name "NoncodingGene000807"; gene_ref ""; class_code "u"; gene_biotype "noncoding";
scf7180000011814	rtracklayer	gene	1271535	1272731	.	+	.	gene_id "NoncodingGene000808"; gene_name "NoncodingGene000808"; gene_ref "CTHT_0013760"; class_code "x"; gene_biotype "noncoding";
scf7180000011814	rtracklayer	gene	1288958	1290017	.	+	.	gene_id "NoncodingGene000809"; gene_name "NoncodingGene000809"; gene_ref ""; class_code "u"; gene_biotype "noncoding";
scf7180000011814	rtracklayer	gene	1304100	1304426	.	+	.	gene_id "NoncodingGene000810"; gene_name "NoncodingGene000810"; gene_ref ""; class_code "u"; gene_biotype "noncoding";
scf7180000011814	rtracklayer	gene	1304476	1305160	.	+	.	gene_id "NoncodingGene000811"; gene_name "NoncodingGene000811"; gene_ref ""; class_code "u"; gene_biotype "noncoding";
scf7180000011814	rtracklayer	gene	1305168	1306796	.	+	.	gene_id "NoncodingGene000812"; gene_name "NoncodingGene000812"; gene_ref ""; class_code "u"; gene_biotype "noncoding";
scf7180000011814	rtracklayer	gene	1318132	1318386	.	+	.	gene_id "NoncodingGene000813"; gene_name "NoncodingGene000813"; gene_ref "CTHT_0013860"; class_code "p"; gene_biotype "noncoding";
scf7180000011814	rtracklayer	gene	1334608	1334944	.	+	.	gene_id "NoncodingGene000814"; gene_name "NoncodingGene000814"; gene_ref "CTHT_0013910"; class_code "p"; gene_biotype "noncoding";
scf7180000011814	rtracklayer	gene	1341692	1342136	.	+	.	gene_id "NoncodingGene000815"; gene_name "NoncodingGene000815"; gene_ref ""; class_code "u"; gene_biotype "noncoding";
scf7180000011814	rtracklayer	gene	1349167	1350282	.	+	.	gene_id "NoncodingGene000816"; gene_name "NoncodingGene000816"; gene_ref ""; class_code "u"; gene_biotype "noncoding";
scf7180000011814	rtracklayer	gene	1352057	1352363	.	+	.	gene_id "NoncodingGene000817"; gene_name "NoncodingGene000817"; gene_ref ""; class_code "u"; gene_biotype "noncoding";
scf7180000011814	rtracklayer	gene	1353231	1354524	.	+	.	gene_id "NoncodingGene000818"; gene_name "NoncodingGene000818"; gene_ref "CTHT_0013970"; class_code "o"; gene_biotype "noncoding";
scf7180000011814	rtracklayer	gene	1359456	1359874	.	+	.	gene_id "NoncodingGene000819"; gene_name "NoncodingGene000819"; gene_ref "CTHT_0013970"; class_code "o"; gene_biotype "noncoding";
scf7180000011814	rtracklayer	gene	1372738	1373225	.	+	.	gene_id "NoncodingGene000820"; gene_name "NoncodingGene000820"; gene_ref ""; class_code "u"; gene_biotype "noncoding";
scf7180000011814	rtracklayer	gene	1373382	1375136	.	+	.	gene_id "NoncodingGene000821"; gene_name "NoncodingGene000821"; gene_ref ""; class_code "u"; gene_biotype "noncoding";
scf7180000011814	rtracklayer	gene	1377854	1378256	.	+	.	gene_id "NoncodingGene000822"; gene_name "NoncodingGene000822"; gene_ref "CTHT_0013990"; class_code "x"; gene_biotype "noncoding";
scf7180000011814	rtracklayer	gene	1381242	1381461	.	+	.	gene_id "NoncodingGene000823"; gene_name "NoncodingGene000823"; gene_ref ""; class_code "u"; gene_biotype "noncoding";
scf7180000011814	rtracklayer	gene	1381987	1383620	.	+	.	gene_id "NoncodingGene000824"; gene_name "NoncodingGene000824"; gene_ref "CTHT_0014000"; class_code "x"; gene_biotype "noncoding";
scf7180000011814	rtracklayer	gene	1392019	1392377	.	+	.	gene_id "NoncodingGene000825"; gene_name "NoncodingGene000825"; gene_ref "CTHT_0014010"; class_code "o"; gene_biotype "noncoding";
scf7180000011814	rtracklayer	gene	1412940	1413893	.	+	.	gene_id "NoncodingGene000826"; gene_name "NoncodingGene000826"; gene_ref "CTHT_0014060"; class_code "="; gene_biotype "noncoding";
scf7180000011814	rtracklayer	gene	1421371	1422086	.	+	.	gene_id "NoncodingGene000827"; gene_name "NoncodingGene000827"; gene_ref ""; class_code "u"; gene_biotype "noncoding";
scf7180000011814	rtracklayer	gene	1439649	1441881	.	+	.	gene_id "NoncodingGene000828"; gene_name "NoncodingGene000828"; gene_ref "CTHT_0014160"; class_code "x"; gene_biotype "noncoding";
scf7180000011814	rtracklayer	gene	1448304	1449522	.	+	.	gene_id "NoncodingGene000829"; gene_name "NoncodingGene000829"; gene_ref "CTHT_0014170"; class_code "x"; gene_biotype "noncoding";
scf7180000011814	rtracklayer	gene	1465276	1465525	.	+	.	gene_id "NoncodingGene000830"; gene_name "NoncodingGene000830"; gene_ref "CTHT_0014200"; class_code "x"; gene_biotype "noncoding";
scf7180000011814	rtracklayer	gene	1474765	1475438	.	+	.	gene_id "NoncodingGene000831"; gene_name "NoncodingGene000831"; gene_ref ""; class_code "u"; gene_biotype "noncoding";
scf7180000011814	rtracklayer	gene	1500890	1501352	.	+	.	gene_id "NoncodingGene000832"; gene_name "NoncodingGene000832"; gene_ref "CTHT_0014260"; class_code "o"; gene_biotype "noncoding";
scf7180000011814	rtracklayer	gene	1503626	1504629	.	+	.	gene_id "NoncodingGene000833"; gene_name "NoncodingGene000833"; gene_ref ""; class_code "u"; gene_biotype "noncoding";
scf7180000011814	rtracklayer	gene	1510199	1510586	.	+	.	gene_id "NoncodingGene000834"; gene_name "NoncodingGene000834"; gene_ref ""; class_code "u"; gene_biotype "noncoding";
scf7180000011814	rtracklayer	gene	1515167	1515524	.	+	.	gene_id "NoncodingGene000835"; gene_name "NoncodingGene000835"; gene_ref "CTHT_0014320"; class_code "s"; gene_biotype "noncoding";
scf7180000011814	rtracklayer	gene	1520008	1521966	.	+	.	gene_id "NoncodingGene000836"; gene_name "NoncodingGene000836"; gene_ref "CTHT_0014350"; class_code "x"; gene_biotype "noncoding";
scf7180000011814	rtracklayer	gene	1532337	1533728	.	+	.	gene_id "NoncodingGene000837"; gene_name "NoncodingGene000837"; gene_ref ""; class_code "u"; gene_biotype "noncoding";
scf7180000011814	rtracklayer	gene	1543811	1544176	.	+	.	gene_id "NoncodingGene000838"; gene_name "NoncodingGene000838"; gene_ref "CTHT_0014430"; class_code "s"; gene_biotype "noncoding";
scf7180000011814	rtracklayer	gene	1544765	1546180	.	+	.	gene_id "NoncodingGene000839"; gene_name "NoncodingGene000839"; gene_ref ""; class_code "u"; gene_biotype "noncoding";
scf7180000011814	rtracklayer	gene	1551301	1552243	.	+	.	gene_id "NoncodingGene000840"; gene_name "NoncodingGene000840"; gene_ref "CTHT_0014450"; class_code "x"; gene_biotype "noncoding";
scf7180000011814	rtracklayer	gene	1553310	1556542	.	+	.	gene_id "NoncodingGene000841"; gene_name "NoncodingGene000841"; gene_ref ""; class_code "u"; gene_biotype "noncoding";
scf7180000011814	rtracklayer	gene	1558887	1559097	.	+	.	gene_id "NoncodingGene000842"; gene_name "NoncodingGene000842"; gene_ref "CTHT_0014470"; class_code "x"; gene_biotype "noncoding";
scf7180000011814	rtracklayer	gene	1559209	1559410	.	+	.	gene_id "NoncodingGene000843"; gene_name "NoncodingGene000843"; gene_ref "CTHT_0014470"; class_code "x"; gene_biotype "noncoding";
scf7180000011814	rtracklayer	gene	1561606	1562831	.	+	.	gene_id "NoncodingGene000844"; gene_name "NoncodingGene000844"; gene_ref "CTHT_0014490"; class_code "x"; gene_biotype "noncoding";
scf7180000011814	rtracklayer	gene	1589467	1590007	.	+	.	gene_id "NoncodingGene000845"; gene_name "NoncodingGene000845"; gene_ref ""; class_code "u"; gene_biotype "noncoding";
scf7180000011814	rtracklayer	gene	1600405	1602572	.	+	.	gene_id "NoncodingGene000846"; gene_name "NoncodingGene000846"; gene_ref "CTHT_0014570"; class_code "x"; gene_biotype "noncoding";
scf7180000011814	rtracklayer	gene	1620479	1621867	.	+	.	gene_id "NoncodingGene000847"; gene_name "NoncodingGene000847"; gene_ref "CTHT_0014620"; class_code "x"; gene_biotype "noncoding";
scf7180000011814	rtracklayer	gene	1622568	1624100	.	+	.	gene_id "NoncodingGene000848"; gene_name "NoncodingGene000848"; gene_ref "CTHT_0014630"; class_code "="; gene_biotype "noncoding";
scf7180000011814	rtracklayer	gene	1646999	1647640	.	+	.	gene_id "NoncodingGene000849"; gene_name "NoncodingGene000849"; gene_ref "CTHT_0014710"; class_code "x"; gene_biotype "noncoding";
scf7180000011814	rtracklayer	gene	1651962	1652821	.	+	.	gene_id "NoncodingGene000850"; gene_name "NoncodingGene000850"; gene_ref ""; class_code "u"; gene_biotype "noncoding";
scf7180000011814	rtracklayer	gene	1677918	1679387	.	+	.	gene_id "NoncodingGene000851"; gene_name "NoncodingGene000851"; gene_ref "CTHT_0014800"; class_code "="; gene_biotype "noncoding";
scf7180000011814	rtracklayer	gene	1686162	1687467	.	+	.	gene_id "NoncodingGene000852"; gene_name "NoncodingGene000852"; gene_ref ""; class_code "u"; gene_biotype "noncoding";
scf7180000011814	rtracklayer	gene	1722989	1723811	.	+	.	gene_id "NoncodingGene000853"; gene_name "NoncodingGene000853"; gene_ref ""; class_code "u"; gene_biotype "noncoding";
scf7180000011814	rtracklayer	gene	1740341	1740647	.	+	.	gene_id "NoncodingGene000854"; gene_name "NoncodingGene000854"; gene_ref "CTHT_0014930"; class_code "o"; gene_biotype "noncoding";
scf7180000011814	rtracklayer	gene	1781662	1782450	.	+	.	gene_id "NoncodingGene000855"; gene_name "NoncodingGene000855"; gene_ref "CTHT_0015050"; class_code "="; gene_biotype "noncoding";
scf7180000011814	rtracklayer	gene	1796897	1797237	.	+	.	gene_id "NoncodingGene000856"; gene_name "NoncodingGene000856"; gene_ref "CTHT_0015110"; class_code "s"; gene_biotype "noncoding";
scf7180000011814	rtracklayer	gene	1798191	1799852	.	+	.	gene_id "NoncodingGene000857"; gene_name "NoncodingGene000857"; gene_ref ""; class_code "u"; gene_biotype "noncoding";
scf7180000011814	rtracklayer	gene	1804183	1805706	.	+	.	gene_id "NoncodingGene000858"; gene_name "NoncodingGene000858"; gene_ref ""; class_code "u"; gene_biotype "noncoding";
scf7180000011814	rtracklayer	gene	1806311	1806914	.	+	.	gene_id "NoncodingGene000859"; gene_name "NoncodingGene000859"; gene_ref ""; class_code "u"; gene_biotype "noncoding";
scf7180000011814	rtracklayer	gene	1807021	1807899	.	+	.	gene_id "NoncodingGene000860"; gene_name "NoncodingGene000860"; gene_ref ""; class_code "u"; gene_biotype "noncoding";
scf7180000011814	rtracklayer	gene	1809863	1810224	.	+	.	gene_id "NoncodingGene000861"; gene_name "NoncodingGene000861"; gene_ref "CTHT_0015140"; class_code "x"; gene_biotype "noncoding";
scf7180000011814	rtracklayer	gene	1813100	1813375	.	+	.	gene_id "NoncodingGene000862"; gene_name "NoncodingGene000862"; gene_ref "CTHT_0015140"; class_code "x"; gene_biotype "noncoding";
scf7180000011814	rtracklayer	gene	1825553	1826393	.	+	.	gene_id "NoncodingGene000863"; gene_name "NoncodingGene000863"; gene_ref "CTHT_0015160"; class_code "p"; gene_biotype "noncoding";
scf7180000011814	rtracklayer	gene	1857988	1858253	.	+	.	gene_id "NoncodingGene000864"; gene_name "NoncodingGene000864"; gene_ref ""; class_code "u"; gene_biotype "noncoding";
scf7180000011814	rtracklayer	gene	1872915	1873283	.	+	.	gene_id "NoncodingGene000865"; gene_name "NoncodingGene000865"; gene_ref "CTHT_0015280"; class_code "o"; gene_biotype "noncoding";
scf7180000011814	rtracklayer	gene	1882190	1882420	.	+	.	gene_id "NoncodingGene000866"; gene_name "NoncodingGene000866"; gene_ref ""; class_code "u"; gene_biotype "noncoding";
scf7180000011814	rtracklayer	gene	1882862	1883315	.	+	.	gene_id "NoncodingGene000867"; gene_name "NoncodingGene000867"; gene_ref "CTHT_0015330"; class_code "s"; gene_biotype "noncoding";
scf7180000011814	rtracklayer	gene	1894871	1896275	.	+	.	gene_id "NoncodingGene000868"; gene_name "NoncodingGene000868"; gene_ref "CTHT_0015390"; class_code "o"; gene_biotype "noncoding";
scf7180000011814	rtracklayer	gene	1908060	1908458	.	+	.	gene_id "NoncodingGene000869"; gene_name "NoncodingGene000869"; gene_ref ""; class_code "u"; gene_biotype "noncoding";
scf7180000011814	rtracklayer	gene	1926622	1927140	.	+	.	gene_id "NoncodingGene000870"; gene_name "NoncodingGene000870"; gene_ref ""; class_code "u"; gene_biotype "noncoding";
scf7180000011814	rtracklayer	gene	1961563	1962421	.	+	.	gene_id "NoncodingGene000871"; gene_name "NoncodingGene000871"; gene_ref ""; class_code "u"; gene_biotype "noncoding";
scf7180000011814	rtracklayer	gene	1962870	1963092	.	+	.	gene_id "NoncodingGene000872"; gene_name "NoncodingGene000872"; gene_ref "CTHT_0015600"; class_code "x"; gene_biotype "noncoding";
scf7180000011814	rtracklayer	gene	2020846	2021109	.	+	.	gene_id "NoncodingGene000873"; gene_name "NoncodingGene000873"; gene_ref ""; class_code "u"; gene_biotype "noncoding";
scf7180000011814	rtracklayer	gene	2022298	2023394	.	+	.	gene_id "NoncodingGene000874"; gene_name "NoncodingGene000874"; gene_ref ""; class_code "u"; gene_biotype "noncoding";
scf7180000011814	rtracklayer	gene	2040239	2040555	.	+	.	gene_id "NoncodingGene000875"; gene_name "NoncodingGene000875"; gene_ref ""; class_code "u"; gene_biotype "noncoding";
scf7180000011814	rtracklayer	gene	2057253	2057670	.	+	.	gene_id "NoncodingGene000876"; gene_name "NoncodingGene000876"; gene_ref "U1"; class_code "o"; gene_biotype "noncoding";
scf7180000011814	rtracklayer	gene	2085052	2085959	.	+	.	gene_id "NoncodingGene000877"; gene_name "NoncodingGene000877"; gene_ref "CTHT_0015920"; class_code "o"; gene_biotype "noncoding";
scf7180000011814	rtracklayer	gene	2087331	2087891	.	+	.	gene_id "NoncodingGene000878"; gene_name "NoncodingGene000878"; gene_ref "CTHT_0015930"; class_code "o"; gene_biotype "noncoding";
scf7180000011814	rtracklayer	gene	2102762	2103146	.	+	.	gene_id "NoncodingGene000879"; gene_name "NoncodingGene000879"; gene_ref "CTHT_0015990"; class_code "o"; gene_biotype "noncoding";
scf7180000011814	rtracklayer	gene	2111668	2112385	.	+	.	gene_id "NoncodingGene000880"; gene_name "NoncodingGene000880"; gene_ref ""; class_code "u"; gene_biotype "noncoding";
scf7180000011814	rtracklayer	gene	2113266	2113817	.	+	.	gene_id "NoncodingGene000881"; gene_name "NoncodingGene000881"; gene_ref ""; class_code "u"; gene_biotype "noncoding";
scf7180000011814	rtracklayer	gene	2134090	2134958	.	+	.	gene_id "NoncodingGene000882"; gene_name "NoncodingGene000882"; gene_ref "CTHT_0016080"; class_code "o"; gene_biotype "noncoding";
scf7180000011814	rtracklayer	gene	2139498	2140904	.	+	.	gene_id "NoncodingGene000883"; gene_name "NoncodingGene000883"; gene_ref "CTHT_0016100"; class_code "c, u"; gene_biotype "noncoding";
scf7180000011814	rtracklayer	gene	22372	22681	.	-	.	gene_id "NoncodingGene000884"; gene_name "NoncodingGene000884"; gene_ref "CTHT_0010420"; class_code "x"; gene_biotype "noncoding";
scf7180000011814	rtracklayer	gene	22713	24053	.	-	.	gene_id "NoncodingGene000885"; gene_name "NoncodingGene000885"; gene_ref "CTHT_0010420"; class_code "x"; gene_biotype "noncoding";
scf7180000011814	rtracklayer	gene	36804	37675	.	-	.	gene_id "NoncodingGene000886"; gene_name "NoncodingGene000886"; gene_ref "CTHT_0010460"; class_code "e, j"; gene_biotype "noncoding";
scf7180000011814	rtracklayer	gene	56568	58929	.	-	.	gene_id "NoncodingGene000887"; gene_name "NoncodingGene000887"; gene_ref "CTHT_0010510"; class_code "x"; gene_biotype "noncoding";
scf7180000011814	rtracklayer	gene	60593	60915	.	-	.	gene_id "NoncodingGene000888"; gene_name "NoncodingGene000888"; gene_ref "CTHT_0010520"; class_code "s"; gene_biotype "noncoding";
scf7180000011814	rtracklayer	gene	61345	61760	.	-	.	gene_id "NoncodingGene000889"; gene_name "NoncodingGene000889"; gene_ref "CTHT_0010520"; class_code "x"; gene_biotype "noncoding";
scf7180000011814	rtracklayer	gene	61899	62246	.	-	.	gene_id "NoncodingGene000890"; gene_name "NoncodingGene000890"; gene_ref ""; class_code "u"; gene_biotype "noncoding";
scf7180000011814	rtracklayer	gene	81692	84459	.	-	.	gene_id "NoncodingGene000891"; gene_name "NoncodingGene000891"; gene_ref "CTHT_0010620"; class_code "x"; gene_biotype "noncoding";
scf7180000011814	rtracklayer	gene	90784	91541	.	-	.	gene_id "NoncodingGene000892"; gene_name "NoncodingGene000892"; gene_ref "CTHT_0010630"; class_code "x"; gene_biotype "noncoding";
scf7180000011814	rtracklayer	gene	93040	93501	.	-	.	gene_id "NoncodingGene000893"; gene_name "NoncodingGene000893"; gene_ref "CTHT_0010640"; class_code "x"; gene_biotype "noncoding";
scf7180000011814	rtracklayer	gene	115988	116737	.	-	.	gene_id "NoncodingGene000894"; gene_name "NoncodingGene000894"; gene_ref ""; class_code "u"; gene_biotype "noncoding";
scf7180000011814	rtracklayer	gene	120185	121332	.	-	.	gene_id "NoncodingGene000895"; gene_name "NoncodingGene000895"; gene_ref ""; class_code "u"; gene_biotype "noncoding";
scf7180000011814	rtracklayer	gene	147635	147957	.	-	.	gene_id "NoncodingGene000896"; gene_name "NoncodingGene000896"; gene_ref ""; class_code "u"; gene_biotype "noncoding";
scf7180000011814	rtracklayer	gene	148016	148689	.	-	.	gene_id "NoncodingGene000897"; gene_name "NoncodingGene000897"; gene_ref ""; class_code "u"; gene_biotype "noncoding";
scf7180000011814	rtracklayer	gene	174992	176459	.	-	.	gene_id "NoncodingGene000898"; gene_name "NoncodingGene000898"; gene_ref ""; class_code "u"; gene_biotype "noncoding";
scf7180000011814	rtracklayer	gene	178782	179041	.	-	.	gene_id "NoncodingGene000899"; gene_name "NoncodingGene000899"; gene_ref "CTHT_0010860"; class_code "x"; gene_biotype "noncoding";
scf7180000011814	rtracklayer	gene	179974	181066	.	-	.	gene_id "NoncodingGene000900"; gene_name "NoncodingGene000900"; gene_ref "CTHT_0010860"; class_code "x"; gene_biotype "noncoding";
scf7180000011814	rtracklayer	gene	196190	196900	.	-	.	gene_id "NoncodingGene000901"; gene_name "NoncodingGene000901"; gene_ref "CTHT_0010890"; class_code "p"; gene_biotype "noncoding";
scf7180000011814	rtracklayer	gene	264896	266439	.	-	.	gene_id "NoncodingGene000902"; gene_name "NoncodingGene000902"; gene_ref "CTHT_0011060"; class_code "p"; gene_biotype "noncoding";
scf7180000011814	rtracklayer	gene	266571	268507	.	-	.	gene_id "NoncodingGene000903"; gene_name "NoncodingGene000903"; gene_ref "CTHT_0011060"; class_code "j"; gene_biotype "noncoding";
scf7180000011814	rtracklayer	gene	286281	287096	.	-	.	gene_id "NoncodingGene000904"; gene_name "NoncodingGene000904"; gene_ref ""; class_code "u"; gene_biotype "noncoding";
scf7180000011814	rtracklayer	gene	290061	292548	.	-	.	gene_id "NoncodingGene000905"; gene_name "NoncodingGene000905"; gene_ref ""; class_code "u"; gene_biotype "noncoding";
scf7180000011814	rtracklayer	gene	295997	296316	.	-	.	gene_id "NoncodingGene000906"; gene_name "NoncodingGene000906"; gene_ref "CTHT_0011140"; class_code "x"; gene_biotype "noncoding";
scf7180000011814	rtracklayer	gene	317667	321864	.	-	.	gene_id "NoncodingGene000907"; gene_name "NoncodingGene000907"; gene_ref "CTHT_0011230"; class_code "s"; gene_biotype "noncoding";
scf7180000011814	rtracklayer	gene	333184	336800	.	-	.	gene_id "NoncodingGene000908"; gene_name "NoncodingGene000908"; gene_ref "CTHT_0011270"; class_code "o"; gene_biotype "noncoding";
scf7180000011814	rtracklayer	gene	336842	337719	.	-	.	gene_id "NoncodingGene000909"; gene_name "NoncodingGene000909"; gene_ref "CTHT_0011280"; class_code "x"; gene_biotype "noncoding";
scf7180000011814	rtracklayer	gene	338167	338526	.	-	.	gene_id "NoncodingGene000910"; gene_name "NoncodingGene000910"; gene_ref "CTHT_0011280"; class_code "x"; gene_biotype "noncoding";
scf7180000011814	rtracklayer	gene	338546	339428	.	-	.	gene_id "NoncodingGene000911"; gene_name "NoncodingGene000911"; gene_ref "CTHT_0011280"; class_code "x"; gene_biotype "noncoding";
scf7180000011814	rtracklayer	gene	355150	355644	.	-	.	gene_id "NoncodingGene000912"; gene_name "NoncodingGene000912"; gene_ref ""; class_code "u"; gene_biotype "noncoding";
scf7180000011814	rtracklayer	gene	378001	382371	.	-	.	gene_id "NoncodingGene000913"; gene_name "NoncodingGene000913"; gene_ref "CTHT_0011370"; class_code "j, o, u"; gene_biotype "noncoding";
scf7180000011814	rtracklayer	gene	384278	385906	.	-	.	gene_id "NoncodingGene000914"; gene_name "NoncodingGene000914"; gene_ref ""; class_code "u"; gene_biotype "noncoding";
scf7180000011814	rtracklayer	gene	394465	395992	.	-	.	gene_id "NoncodingGene000915"; gene_name "NoncodingGene000915"; gene_ref "CTHT_0011420"; class_code "p"; gene_biotype "noncoding";
scf7180000011814	rtracklayer	gene	449736	450058	.	-	.	gene_id "NoncodingGene000916"; gene_name "NoncodingGene000916"; gene_ref "CTHT_0011580"; class_code "p"; gene_biotype "noncoding";
scf7180000011814	rtracklayer	gene	459104	461740	.	-	.	gene_id "NoncodingGene000917"; gene_name "NoncodingGene000917"; gene_ref ""; class_code "u"; gene_biotype "noncoding";
scf7180000011814	rtracklayer	gene	462160	462880	.	-	.	gene_id "NoncodingGene000918"; gene_name "NoncodingGene000918"; gene_ref "CTHT_0011610"; class_code "p"; gene_biotype "noncoding";
scf7180000011814	rtracklayer	gene	472317	473424	.	-	.	gene_id "NoncodingGene000919"; gene_name "NoncodingGene000919"; gene_ref ""; class_code "u"; gene_biotype "noncoding";
scf7180000011814	rtracklayer	gene	474967	475318	.	-	.	gene_id "NoncodingGene000920"; gene_name "NoncodingGene000920"; gene_ref ""; class_code "u"; gene_biotype "noncoding";
scf7180000011814	rtracklayer	gene	481080	482326	.	-	.	gene_id "NoncodingGene000921"; gene_name "NoncodingGene000921"; gene_ref ""; class_code "u"; gene_biotype "noncoding";
scf7180000011814	rtracklayer	gene	504039	505807	.	-	.	gene_id "NoncodingGene000922"; gene_name "NoncodingGene000922"; gene_ref ""; class_code "u"; gene_biotype "noncoding";
scf7180000011814	rtracklayer	gene	512681	515081	.	-	.	gene_id "NoncodingGene000923"; gene_name "NoncodingGene000923"; gene_ref "CTHT_0011690"; class_code "x"; gene_biotype "noncoding";
scf7180000011814	rtracklayer	gene	527588	528694	.	-	.	gene_id "NoncodingGene000924"; gene_name "NoncodingGene000924"; gene_ref ""; class_code "u"; gene_biotype "noncoding";
scf7180000011814	rtracklayer	gene	534269	535423	.	-	.	gene_id "NoncodingGene000925"; gene_name "NoncodingGene000925"; gene_ref "CTHT_0011730"; class_code "p"; gene_biotype "noncoding";
scf7180000011814	rtracklayer	gene	547707	547973	.	-	.	gene_id "NoncodingGene000926"; gene_name "NoncodingGene000926"; gene_ref "CTHT_0011770"; class_code "x"; gene_biotype "noncoding";
scf7180000011814	rtracklayer	gene	565167	565771	.	-	.	gene_id "NoncodingGene000927"; gene_name "NoncodingGene000927"; gene_ref ""; class_code "u"; gene_biotype "noncoding";
scf7180000011814	rtracklayer	gene	567594	568035	.	-	.	gene_id "NoncodingGene000928"; gene_name "NoncodingGene000928"; gene_ref "CTHT_0011810"; class_code "x"; gene_biotype "noncoding";
scf7180000011814	rtracklayer	gene	572449	573357	.	-	.	gene_id "NoncodingGene000929"; gene_name "NoncodingGene000929"; gene_ref ""; class_code "u"; gene_biotype "noncoding";
scf7180000011814	rtracklayer	gene	575980	576483	.	-	.	gene_id "NoncodingGene000930"; gene_name "NoncodingGene000930"; gene_ref "CTHT_0011830"; class_code "x"; gene_biotype "noncoding";
scf7180000011814	rtracklayer	gene	578088	579446	.	-	.	gene_id "NoncodingGene000931"; gene_name "NoncodingGene000931"; gene_ref "CTHT_0011850"; class_code "j"; gene_biotype "noncoding";
scf7180000011814	rtracklayer	gene	638141	639170	.	-	.	gene_id "NoncodingGene000932"; gene_name "NoncodingGene000932"; gene_ref "CTHT_0012020"; class_code "o"; gene_biotype "noncoding";
scf7180000011814	rtracklayer	gene	659072	659397	.	-	.	gene_id "NoncodingGene000933"; gene_name "NoncodingGene000933"; gene_ref ""; class_code "u"; gene_biotype "noncoding";
scf7180000011814	rtracklayer	gene	692721	693556	.	-	.	gene_id "NoncodingGene000934"; gene_name "NoncodingGene000934"; gene_ref "CTHT_0012170"; class_code "o"; gene_biotype "noncoding";
scf7180000011814	rtracklayer	gene	702166	702908	.	-	.	gene_id "NoncodingGene000935"; gene_name "NoncodingGene000935"; gene_ref "CTHT_0012220"; class_code "p"; gene_biotype "noncoding";
scf7180000011814	rtracklayer	gene	709831	710388	.	-	.	gene_id "NoncodingGene000936"; gene_name "NoncodingGene000936"; gene_ref "CTHT_0012250"; class_code "p, u"; gene_biotype "noncoding";
scf7180000011814	rtracklayer	gene	712942	713935	.	-	.	gene_id "NoncodingGene000937"; gene_name "NoncodingGene000937"; gene_ref ""; class_code "u"; gene_biotype "noncoding";
scf7180000011814	rtracklayer	gene	714426	715572	.	-	.	gene_id "NoncodingGene000938"; gene_name "NoncodingGene000938"; gene_ref ""; class_code "u"; gene_biotype "noncoding";
scf7180000011814	rtracklayer	gene	720039	720544	.	-	.	gene_id "NoncodingGene000939"; gene_name "NoncodingGene000939"; gene_ref ""; class_code "u"; gene_biotype "noncoding";
scf7180000011814	rtracklayer	gene	723450	724223	.	-	.	gene_id "NoncodingGene000940"; gene_name "NoncodingGene000940"; gene_ref "CTHT_0012270"; class_code "x"; gene_biotype "noncoding";
scf7180000011814	rtracklayer	gene	742754	743036	.	-	.	gene_id "NoncodingGene000941"; gene_name "NoncodingGene000941"; gene_ref "CTHT_0012320"; class_code "x"; gene_biotype "noncoding";
scf7180000011814	rtracklayer	gene	773424	773961	.	-	.	gene_id "NoncodingGene000942"; gene_name "NoncodingGene000942"; gene_ref "CTHT_0012450"; class_code "x"; gene_biotype "noncoding";
scf7180000011814	rtracklayer	gene	787590	789006	.	-	.	gene_id "NoncodingGene000943"; gene_name "NoncodingGene000943"; gene_ref "CTHT_0012480"; class_code "x"; gene_biotype "noncoding";
scf7180000011814	rtracklayer	gene	792244	792901	.	-	.	gene_id "NoncodingGene000944"; gene_name "NoncodingGene000944"; gene_ref "CTHT_0012490"; class_code "x"; gene_biotype "noncoding";
scf7180000011814	rtracklayer	gene	794544	795215	.	-	.	gene_id "NoncodingGene000945"; gene_name "NoncodingGene000945"; gene_ref "CTHT_0012500"; class_code "o"; gene_biotype "noncoding";
scf7180000011814	rtracklayer	gene	823317	824077	.	-	.	gene_id "NoncodingGene000946"; gene_name "NoncodingGene000946"; gene_ref "CTHT_0012570"; class_code "s"; gene_biotype "noncoding";
scf7180000011814	rtracklayer	gene	839196	840797	.	-	.	gene_id "NoncodingGene000947"; gene_name "NoncodingGene000947"; gene_ref "CTHT_0012650"; class_code "o"; gene_biotype "noncoding";
scf7180000011814	rtracklayer	gene	840825	841646	.	-	.	gene_id "NoncodingGene000948"; gene_name "NoncodingGene000948"; gene_ref "CTHT_0012650"; class_code "="; gene_biotype "noncoding";
scf7180000011814	rtracklayer	gene	850792	851629	.	-	.	gene_id "NoncodingGene000949"; gene_name "NoncodingGene000949"; gene_ref ""; class_code "u"; gene_biotype "noncoding";
scf7180000011814	rtracklayer	gene	871612	873630	.	-	.	gene_id "NoncodingGene000950"; gene_name "NoncodingGene000950"; gene_ref ""; class_code "u"; gene_biotype "noncoding";
scf7180000011814	rtracklayer	gene	874174	874897	.	-	.	gene_id "NoncodingGene000951"; gene_name "NoncodingGene000951"; gene_ref ""; class_code "u"; gene_biotype "noncoding";
scf7180000011814	rtracklayer	gene	879432	880101	.	-	.	gene_id "NoncodingGene000952"; gene_name "NoncodingGene000952"; gene_ref ""; class_code "u"; gene_biotype "noncoding";
scf7180000011814	rtracklayer	gene	887790	888842	.	-	.	gene_id "NoncodingGene000953"; gene_name "NoncodingGene000953"; gene_ref ""; class_code "u"; gene_biotype "noncoding";
scf7180000011814	rtracklayer	gene	896850	899063	.	-	.	gene_id "NoncodingGene000954"; gene_name "NoncodingGene000954"; gene_ref "CTHT_0012780"; class_code "x"; gene_biotype "noncoding";
scf7180000011814	rtracklayer	gene	899079	900920	.	-	.	gene_id "NoncodingGene000955"; gene_name "NoncodingGene000955"; gene_ref ""; class_code "u"; gene_biotype "noncoding";
scf7180000011814	rtracklayer	gene	909981	910234	.	-	.	gene_id "NoncodingGene000956"; gene_name "NoncodingGene000956"; gene_ref "CTHT_0012800"; class_code "p"; gene_biotype "noncoding";
scf7180000011814	rtracklayer	gene	941834	942095	.	-	.	gene_id "NoncodingGene000957"; gene_name "NoncodingGene000957"; gene_ref ""; class_code "u"; gene_biotype "noncoding";
scf7180000011814	rtracklayer	gene	979083	979575	.	-	.	gene_id "NoncodingGene000958"; gene_name "NoncodingGene000958"; gene_ref "CTHT_0012920"; class_code "s"; gene_biotype "noncoding";
scf7180000011814	rtracklayer	gene	979752	980011	.	-	.	gene_id "NoncodingGene000959"; gene_name "NoncodingGene000959"; gene_ref ""; class_code "u"; gene_biotype "noncoding";
scf7180000011814	rtracklayer	gene	996474	997507	.	-	.	gene_id "NoncodingGene000960"; gene_name "NoncodingGene000960"; gene_ref ""; class_code "u"; gene_biotype "noncoding";
scf7180000011814	rtracklayer	gene	1013177	1016064	.	-	.	gene_id "NoncodingGene000961"; gene_name "NoncodingGene000961"; gene_ref "CTHT_0013000"; class_code "u, x"; gene_biotype "noncoding";
scf7180000011814	rtracklayer	gene	1028018	1028899	.	-	.	gene_id "NoncodingGene000962"; gene_name "NoncodingGene000962"; gene_ref "CTHT_0013030"; class_code "x"; gene_biotype "noncoding";
scf7180000011814	rtracklayer	gene	1035841	1036249	.	-	.	gene_id "NoncodingGene000963"; gene_name "NoncodingGene000963"; gene_ref "CTHT_0013060"; class_code "x"; gene_biotype "noncoding";
scf7180000011814	rtracklayer	gene	1041676	1042763	.	-	.	gene_id "NoncodingGene000964"; gene_name "NoncodingGene000964"; gene_ref "CTHT_0013090"; class_code "j"; gene_biotype "noncoding";
scf7180000011814	rtracklayer	gene	1123124	1123876	.	-	.	gene_id "NoncodingGene000965"; gene_name "NoncodingGene000965"; gene_ref "CTHT_0013350"; class_code "o"; gene_biotype "noncoding";
scf7180000011814	rtracklayer	gene	1130348	1130560	.	-	.	gene_id "NoncodingGene000966"; gene_name "NoncodingGene000966"; gene_ref "CTHT_0013360"; class_code "p"; gene_biotype "noncoding";
scf7180000011814	rtracklayer	gene	1144120	1144393	.	-	.	gene_id "NoncodingGene000967"; gene_name "NoncodingGene000967"; gene_ref "CTHT_0013400"; class_code "x"; gene_biotype "noncoding";
scf7180000011814	rtracklayer	gene	1146362	1146997	.	-	.	gene_id "NoncodingGene000968"; gene_name "NoncodingGene000968"; gene_ref "CTHT_0013410"; class_code "x"; gene_biotype "noncoding";
scf7180000011814	rtracklayer	gene	1156871	1157233	.	-	.	gene_id "NoncodingGene000969"; gene_name "NoncodingGene000969"; gene_ref ""; class_code "u"; gene_biotype "noncoding";
scf7180000011814	rtracklayer	gene	1176614	1177739	.	-	.	gene_id "NoncodingGene000970"; gene_name "NoncodingGene000970"; gene_ref "CTHT_0013500"; class_code "c"; gene_biotype "noncoding";
scf7180000011814	rtracklayer	gene	1187872	1190326	.	-	.	gene_id "NoncodingGene000971"; gene_name "NoncodingGene000971"; gene_ref ""; class_code "u"; gene_biotype "noncoding";
scf7180000011814	rtracklayer	gene	1198338	1198656	.	-	.	gene_id "NoncodingGene000972"; gene_name "NoncodingGene000972"; gene_ref "CTHT_0013570"; class_code "x"; gene_biotype "noncoding";
scf7180000011814	rtracklayer	gene	1198673	1200064	.	-	.	gene_id "NoncodingGene000973"; gene_name "NoncodingGene000973"; gene_ref "CTHT_0013580"; class_code "x"; gene_biotype "noncoding";
scf7180000011814	rtracklayer	gene	1206558	1208965	.	-	.	gene_id "NoncodingGene000974"; gene_name "NoncodingGene000974"; gene_ref "CTHT_0013600"; class_code "x"; gene_biotype "noncoding";
scf7180000011814	rtracklayer	gene	1214072	1215201	.	-	.	gene_id "NoncodingGene000975"; gene_name "NoncodingGene000975"; gene_ref "CTHT_0013620"; class_code "x"; gene_biotype "noncoding";
scf7180000011814	rtracklayer	gene	1222647	1224169	.	-	.	gene_id "NoncodingGene000976"; gene_name "NoncodingGene000976"; gene_ref "CTHT_0013640"; class_code "x"; gene_biotype "noncoding";
scf7180000011814	rtracklayer	gene	1229070	1229996	.	-	.	gene_id "NoncodingGene000977"; gene_name "NoncodingGene000977"; gene_ref ""; class_code "u"; gene_biotype "noncoding";
scf7180000011814	rtracklayer	gene	1230017	1230451	.	-	.	gene_id "NoncodingGene000978"; gene_name "NoncodingGene000978"; gene_ref ""; class_code "u"; gene_biotype "noncoding";
scf7180000011814	rtracklayer	gene	1234449	1235994	.	-	.	gene_id "NoncodingGene000979"; gene_name "NoncodingGene000979"; gene_ref "CTHT_0013670"; class_code "p"; gene_biotype "noncoding";
scf7180000011814	rtracklayer	gene	1240211	1240864	.	-	.	gene_id "NoncodingGene000980"; gene_name "NoncodingGene000980"; gene_ref "CTHT_0013680"; class_code "p"; gene_biotype "noncoding";
scf7180000011814	rtracklayer	gene	1241899	1242271	.	-	.	gene_id "NoncodingGene000981"; gene_name "NoncodingGene000981"; gene_ref "CTHT_0013680"; class_code "o"; gene_biotype "noncoding";
scf7180000011814	rtracklayer	gene	1246814	1250370	.	-	.	gene_id "NoncodingGene000982"; gene_name "NoncodingGene000982"; gene_ref "CTHT_0013690"; class_code "j, o"; gene_biotype "noncoding";
scf7180000011814	rtracklayer	gene	1261470	1262633	.	-	.	gene_id "NoncodingGene000983"; gene_name "NoncodingGene000983"; gene_ref "CTHT_0013730"; class_code "x"; gene_biotype "noncoding";
scf7180000011814	rtracklayer	gene	1269599	1270661	.	-	.	gene_id "NoncodingGene000984"; gene_name "NoncodingGene000984"; gene_ref "CTHT_0013760"; class_code "p"; gene_biotype "noncoding";
scf7180000011814	rtracklayer	gene	1283650	1284312	.	-	.	gene_id "NoncodingGene000985"; gene_name "NoncodingGene000985"; gene_ref "CTHT_0013810"; class_code "o"; gene_biotype "noncoding";
scf7180000011814	rtracklayer	gene	1292514	1292720	.	-	.	gene_id "NoncodingGene000986"; gene_name "NoncodingGene000986"; gene_ref "CTHT_0013830"; class_code "p"; gene_biotype "noncoding";
scf7180000011814	rtracklayer	gene	1301997	1302967	.	-	.	gene_id "NoncodingGene000987"; gene_name "NoncodingGene000987"; gene_ref "CTHT_0013840"; class_code "o"; gene_biotype "noncoding";
scf7180000011814	rtracklayer	gene	1305254	1305500	.	-	.	gene_id "NoncodingGene000988"; gene_name "NoncodingGene000988"; gene_ref ""; class_code "u"; gene_biotype "noncoding";
scf7180000011814	rtracklayer	gene	1305533	1308284	.	-	.	gene_id "NoncodingGene000989"; gene_name "NoncodingGene000989"; gene_ref ""; class_code "u"; gene_biotype "noncoding";
scf7180000011814	rtracklayer	gene	1314400	1314839	.	-	.	gene_id "NoncodingGene000990"; gene_name "NoncodingGene000990"; gene_ref ""; class_code "u"; gene_biotype "noncoding";
scf7180000011814	rtracklayer	gene	1325030	1325277	.	-	.	gene_id "NoncodingGene000991"; gene_name "NoncodingGene000991"; gene_ref "CTHT_0013880"; class_code "x"; gene_biotype "noncoding";
scf7180000011814	rtracklayer	gene	1333179	1333751	.	-	.	gene_id "NoncodingGene000992"; gene_name "NoncodingGene000992"; gene_ref "CTHT_0013910"; class_code "s"; gene_biotype "noncoding";
scf7180000011814	rtracklayer	gene	1348178	1348382	.	-	.	gene_id "NoncodingGene000993"; gene_name "NoncodingGene000993"; gene_ref ""; class_code "u"; gene_biotype "noncoding";
scf7180000011814	rtracklayer	gene	1367349	1369625	.	-	.	gene_id "NoncodingGene000994"; gene_name "NoncodingGene000994"; gene_ref ""; class_code "u"; gene_biotype "noncoding";
scf7180000011814	rtracklayer	gene	1371089	1372308	.	-	.	gene_id "NoncodingGene000995"; gene_name "NoncodingGene000995"; gene_ref ""; class_code "u"; gene_biotype "noncoding";
scf7180000011814	rtracklayer	gene	1381316	1381879	.	-	.	gene_id "NoncodingGene000996"; gene_name "NoncodingGene000996"; gene_ref "CTHT_0014000"; class_code "p"; gene_biotype "noncoding";
scf7180000011814	rtracklayer	gene	1398040	1399248	.	-	.	gene_id "NoncodingGene000997"; gene_name "NoncodingGene000997"; gene_ref "CTHT_0014030"; class_code "x"; gene_biotype "noncoding";
scf7180000011814	rtracklayer	gene	1494270	1494819	.	-	.	gene_id "NoncodingGene000998"; gene_name "NoncodingGene000998"; gene_ref "CTHT_0014250"; class_code "p"; gene_biotype "noncoding";
scf7180000011814	rtracklayer	gene	1514949	1515760	.	-	.	gene_id "NoncodingGene000999"; gene_name "NoncodingGene000999"; gene_ref "CTHT_0014320"; class_code "j"; gene_biotype "noncoding";
scf7180000011814	rtracklayer	gene	1522684	1523278	.	-	.	gene_id "NoncodingGene001000"; gene_name "NoncodingGene001000"; gene_ref ""; class_code "u"; gene_biotype "noncoding";
scf7180000011814	rtracklayer	gene	1523436	1525129	.	-	.	gene_id "NoncodingGene001001"; gene_name "NoncodingGene001001"; gene_ref "CTHT_0014360"; class_code "x"; gene_biotype "noncoding";
scf7180000011814	rtracklayer	gene	1549684	1550963	.	-	.	gene_id "NoncodingGene001002"; gene_name "NoncodingGene001002"; gene_ref "CTHT_0014440"; class_code "x"; gene_biotype "noncoding";
scf7180000011814	rtracklayer	gene	1555758	1557697	.	-	.	gene_id "NoncodingGene001003"; gene_name "NoncodingGene001003"; gene_ref "CTHT_0014460"; class_code "="; gene_biotype "noncoding";
scf7180000011814	rtracklayer	gene	1567648	1568786	.	-	.	gene_id "NoncodingGene001004"; gene_name "NoncodingGene001004"; gene_ref "CTHT_0014500"; class_code "x"; gene_biotype "noncoding";
scf7180000011814	rtracklayer	gene	1619482	1620273	.	-	.	gene_id "NoncodingGene001005"; gene_name "NoncodingGene001005"; gene_ref "CTHT_0014610"; class_code "x"; gene_biotype "noncoding";
scf7180000011814	rtracklayer	gene	1622580	1623841	.	-	.	gene_id "NoncodingGene001006"; gene_name "NoncodingGene001006"; gene_ref "CTHT_0014630"; class_code "s, x"; gene_biotype "noncoding";
scf7180000011814	rtracklayer	gene	1703424	1704212	.	-	.	gene_id "NoncodingGene001007"; gene_name "NoncodingGene001007"; gene_ref ""; class_code "u"; gene_biotype "noncoding";
scf7180000011814	rtracklayer	gene	1709606	1710805	.	-	.	gene_id "NoncodingGene001008"; gene_name "NoncodingGene001008"; gene_ref ""; class_code "u"; gene_biotype "noncoding";
scf7180000011814	rtracklayer	gene	1804972	1806766	.	-	.	gene_id "NoncodingGene001009"; gene_name "NoncodingGene001009"; gene_ref ""; class_code "u"; gene_biotype "noncoding";
scf7180000011814	rtracklayer	gene	1819789	1820802	.	-	.	gene_id "NoncodingGene001010"; gene_name "NoncodingGene001010"; gene_ref ""; class_code "u"; gene_biotype "noncoding";
scf7180000011814	rtracklayer	gene	1820840	1821540	.	-	.	gene_id "NoncodingGene001011"; gene_name "NoncodingGene001011"; gene_ref ""; class_code "u"; gene_biotype "noncoding";
scf7180000011814	rtracklayer	gene	1856561	1856934	.	-	.	gene_id "NoncodingGene001012"; gene_name "NoncodingGene001012"; gene_ref "CTHT_0015240"; class_code "p"; gene_biotype "noncoding";
scf7180000011814	rtracklayer	gene	1885348	1886310	.	-	.	gene_id "NoncodingGene001013"; gene_name "NoncodingGene001013"; gene_ref "CTHT_0015340"; class_code "="; gene_biotype "noncoding";
scf7180000011814	rtracklayer	gene	1906840	1907661	.	-	.	gene_id "NoncodingGene001014"; gene_name "NoncodingGene001014"; gene_ref ""; class_code "u"; gene_biotype "noncoding";
scf7180000011814	rtracklayer	gene	1907770	1908436	.	-	.	gene_id "NoncodingGene001015"; gene_name "NoncodingGene001015"; gene_ref ""; class_code "u"; gene_biotype "noncoding";
scf7180000011814	rtracklayer	gene	1955997	1956243	.	-	.	gene_id "NoncodingGene001016"; gene_name "NoncodingGene001016"; gene_ref "CTHT_0015590"; class_code "p"; gene_biotype "noncoding";
scf7180000011814	rtracklayer	gene	1966496	1966982	.	-	.	gene_id "NoncodingGene001017"; gene_name "NoncodingGene001017"; gene_ref "tRNA-Ile"; class_code "p"; gene_biotype "noncoding";
scf7180000011814	rtracklayer	gene	1976693	1979533	.	-	.	gene_id "NoncodingGene001018"; gene_name "NoncodingGene001018"; gene_ref "CTHT_0015640"; class_code "x"; gene_biotype "noncoding";
scf7180000011814	rtracklayer	gene	1983497	1984104	.	-	.	gene_id "NoncodingGene001019"; gene_name "NoncodingGene001019"; gene_ref ""; class_code "u"; gene_biotype "noncoding";
scf7180000011814	rtracklayer	gene	2019041	2020602	.	-	.	gene_id "NoncodingGene001020"; gene_name "NoncodingGene001020"; gene_ref ""; class_code "u"; gene_biotype "noncoding";
scf7180000011814	rtracklayer	gene	2021265	2023177	.	-	.	gene_id "NoncodingGene001021"; gene_name "NoncodingGene001021"; gene_ref ""; class_code "u"; gene_biotype "noncoding";
scf7180000011814	rtracklayer	gene	2026824	2029032	.	-	.	gene_id "NoncodingGene001022"; gene_name "NoncodingGene001022"; gene_ref "CTHT_0015740"; class_code "u, x"; gene_biotype "noncoding";
scf7180000011814	rtracklayer	gene	2034368	2034628	.	-	.	gene_id "NoncodingGene001023"; gene_name "NoncodingGene001023"; gene_ref "CTHT_0015770"; class_code "o"; gene_biotype "noncoding";
scf7180000011814	rtracklayer	gene	2034731	2037443	.	-	.	gene_id "NoncodingGene001024"; gene_name "NoncodingGene001024"; gene_ref "CTHT_0015770"; class_code "o, u"; gene_biotype "noncoding";
scf7180000011814	rtracklayer	gene	2037463	2041988	.	-	.	gene_id "NoncodingGene001025"; gene_name "NoncodingGene001025"; gene_ref ""; class_code "u"; gene_biotype "noncoding";
scf7180000011814	rtracklayer	gene	2042229	2042919	.	-	.	gene_id "NoncodingGene001026"; gene_name "NoncodingGene001026"; gene_ref ""; class_code "u"; gene_biotype "noncoding";
scf7180000011814	rtracklayer	gene	2046417	2047236	.	-	.	gene_id "NoncodingGene001027"; gene_name "NoncodingGene001027"; gene_ref ""; class_code "u"; gene_biotype "noncoding";
scf7180000011814	rtracklayer	gene	2051226	2051445	.	-	.	gene_id "NoncodingGene001028"; gene_name "NoncodingGene001028"; gene_ref "CTHT_0015790"; class_code "p"; gene_biotype "noncoding";
scf7180000011814	rtracklayer	gene	2073511	2074228	.	-	.	gene_id "NoncodingGene001029"; gene_name "NoncodingGene001029"; gene_ref "CTHT_0015860"; class_code "c"; gene_biotype "noncoding";
scf7180000011814	rtracklayer	gene	2079027	2079568	.	-	.	gene_id "NoncodingGene001030"; gene_name "NoncodingGene001030"; gene_ref "CTHT_0015890"; class_code "e"; gene_biotype "noncoding";
scf7180000011814	rtracklayer	gene	2079607	2080852	.	-	.	gene_id "NoncodingGene001031"; gene_name "NoncodingGene001031"; gene_ref "CTHT_0015890"; class_code "e"; gene_biotype "noncoding";
scf7180000011814	rtracklayer	gene	2080912	2081523	.	-	.	gene_id "NoncodingGene001032"; gene_name "NoncodingGene001032"; gene_ref "CTHT_0015890"; class_code "c, e"; gene_biotype "noncoding";
scf7180000011814	rtracklayer	gene	2089878	2090252	.	-	.	gene_id "NoncodingGene001033"; gene_name "NoncodingGene001033"; gene_ref "CTHT_0015940"; class_code "p"; gene_biotype "noncoding";
scf7180000011814	rtracklayer	gene	2090396	2091172	.	-	.	gene_id "NoncodingGene001034"; gene_name "NoncodingGene001034"; gene_ref "CTHT_0015940"; class_code "o"; gene_biotype "noncoding";
scf7180000011814	rtracklayer	gene	2095459	2096696	.	-	.	gene_id "NoncodingGene001035"; gene_name "NoncodingGene001035"; gene_ref "CTHT_0015970"; class_code "x"; gene_biotype "noncoding";
scf7180000011814	rtracklayer	gene	2100854	2101318	.	-	.	gene_id "NoncodingGene001036"; gene_name "NoncodingGene001036"; gene_ref ""; class_code "u"; gene_biotype "noncoding";
scf7180000011814	rtracklayer	gene	2112339	2113239	.	-	.	gene_id "NoncodingGene001037"; gene_name "NoncodingGene001037"; gene_ref ""; class_code "u"; gene_biotype "noncoding";
scf7180000011814	rtracklayer	gene	2115552	2116264	.	-	.	gene_id "NoncodingGene001038"; gene_name "NoncodingGene001038"; gene_ref ""; class_code "u"; gene_biotype "noncoding";
scf7180000011814	rtracklayer	gene	2125667	2126082	.	-	.	gene_id "NoncodingGene001039"; gene_name "NoncodingGene001039"; gene_ref "CTHT_0016060"; class_code "s"; gene_biotype "noncoding";
scf7180000011814	rtracklayer	gene	2138148	2139345	.	-	.	gene_id "NoncodingGene001040"; gene_name "NoncodingGene001040"; gene_ref ""; class_code "u"; gene_biotype "noncoding";
scf7180000011815	rtracklayer	gene	9168	10594	.	+	.	gene_id "NoncodingGene001041"; gene_name "NoncodingGene001041"; gene_ref ""; class_code "u"; gene_biotype "noncoding";
scf7180000011815	rtracklayer	gene	15474	15705	.	+	.	gene_id "NoncodingGene001042"; gene_name "NoncodingGene001042"; gene_ref "CTHT_0016140"; class_code "p"; gene_biotype "noncoding";
scf7180000011815	rtracklayer	gene	17456	17665	.	+	.	gene_id "NoncodingGene001043"; gene_name "NoncodingGene001043"; gene_ref ""; class_code "u"; gene_biotype "noncoding";
scf7180000011815	rtracklayer	gene	37243	38099	.	+	.	gene_id "NoncodingGene001044"; gene_name "NoncodingGene001044"; gene_ref "CTHT_0016210"; class_code "j"; gene_biotype "noncoding";
scf7180000011815	rtracklayer	gene	38461	39040	.	+	.	gene_id "NoncodingGene001045"; gene_name "NoncodingGene001045"; gene_ref "CTHT_0016220"; class_code "c"; gene_biotype "noncoding";
scf7180000011815	rtracklayer	gene	55487	56762	.	+	.	gene_id "NoncodingGene001046"; gene_name "NoncodingGene001046"; gene_ref "CTHT_0016250"; class_code "x"; gene_biotype "noncoding";
scf7180000011815	rtracklayer	gene	92403	93268	.	+	.	gene_id "NoncodingGene001047"; gene_name "NoncodingGene001047"; gene_ref "CTHT_0016390"; class_code "j"; gene_biotype "noncoding";
scf7180000011815	rtracklayer	gene	104800	105124	.	+	.	gene_id "NoncodingGene001048"; gene_name "NoncodingGene001048"; gene_ref "CTHT_0016430"; class_code "x"; gene_biotype "noncoding";
scf7180000011815	rtracklayer	gene	105205	105728	.	+	.	gene_id "NoncodingGene001049"; gene_name "NoncodingGene001049"; gene_ref "CTHT_0016430"; class_code "x"; gene_biotype "noncoding";
scf7180000011815	rtracklayer	gene	105850	107052	.	+	.	gene_id "NoncodingGene001050"; gene_name "NoncodingGene001050"; gene_ref "CTHT_0016430"; class_code "x"; gene_biotype "noncoding";
scf7180000011815	rtracklayer	gene	107356	107566	.	+	.	gene_id "NoncodingGene001051"; gene_name "NoncodingGene001051"; gene_ref ""; class_code "u"; gene_biotype "noncoding";
scf7180000011815	rtracklayer	gene	107988	108251	.	+	.	gene_id "NoncodingGene001052"; gene_name "NoncodingGene001052"; gene_ref ""; class_code "u"; gene_biotype "noncoding";
scf7180000011815	rtracklayer	gene	129365	130195	.	+	.	gene_id "NoncodingGene001053"; gene_name "NoncodingGene001053"; gene_ref ""; class_code "u"; gene_biotype "noncoding";
scf7180000011815	rtracklayer	gene	142401	143076	.	+	.	gene_id "NoncodingGene001054"; gene_name "NoncodingGene001054"; gene_ref "CTHT_0016540"; class_code "e"; gene_biotype "noncoding";
scf7180000011815	rtracklayer	gene	147668	148297	.	+	.	gene_id "NoncodingGene001055"; gene_name "NoncodingGene001055"; gene_ref "CTHT_0016560"; class_code "x"; gene_biotype "noncoding";
scf7180000011815	rtracklayer	gene	179043	179423	.	+	.	gene_id "NoncodingGene001056"; gene_name "NoncodingGene001056"; gene_ref ""; class_code "u"; gene_biotype "noncoding";
scf7180000011815	rtracklayer	gene	180082	180340	.	+	.	gene_id "NoncodingGene001057"; gene_name "NoncodingGene001057"; gene_ref "CTHT_0016660"; class_code "x"; gene_biotype "noncoding";
scf7180000011815	rtracklayer	gene	183110	184685	.	+	.	gene_id "NoncodingGene001058"; gene_name "NoncodingGene001058"; gene_ref ""; class_code "u"; gene_biotype "noncoding";
scf7180000011815	rtracklayer	gene	186331	187002	.	+	.	gene_id "NoncodingGene001059"; gene_name "NoncodingGene001059"; gene_ref "CTHT_0016680"; class_code "x"; gene_biotype "noncoding";
scf7180000011815	rtracklayer	gene	199057	201012	.	+	.	gene_id "NoncodingGene001060"; gene_name "NoncodingGene001060"; gene_ref ""; class_code "u"; gene_biotype "noncoding";
scf7180000011815	rtracklayer	gene	206111	206855	.	+	.	gene_id "NoncodingGene001061"; gene_name "NoncodingGene001061"; gene_ref "CTHT_0016750"; class_code "c, e"; gene_biotype "noncoding";
scf7180000011815	rtracklayer	gene	214137	214684	.	+	.	gene_id "NoncodingGene001062"; gene_name "NoncodingGene001062"; gene_ref "CTHT_0016760"; class_code "p"; gene_biotype "noncoding";
scf7180000011815	rtracklayer	gene	229986	230341	.	+	.	gene_id "NoncodingGene001063"; gene_name "NoncodingGene001063"; gene_ref ""; class_code "u"; gene_biotype "noncoding";
scf7180000011815	rtracklayer	gene	244733	246319	.	+	.	gene_id "NoncodingGene001064"; gene_name "NoncodingGene001064"; gene_ref "CTHT_0016840"; class_code "j"; gene_biotype "noncoding";
scf7180000011815	rtracklayer	gene	277263	277683	.	+	.	gene_id "NoncodingGene001065"; gene_name "NoncodingGene001065"; gene_ref "CTHT_0016910"; class_code "="; gene_biotype "noncoding";
scf7180000011815	rtracklayer	gene	282834	283734	.	+	.	gene_id "NoncodingGene001066"; gene_name "NoncodingGene001066"; gene_ref "CTHT_0016920"; class_code "x"; gene_biotype "noncoding";
scf7180000011815	rtracklayer	gene	287114	288126	.	+	.	gene_id "NoncodingGene001067"; gene_name "NoncodingGene001067"; gene_ref "CTHT_0016950"; class_code "="; gene_biotype "noncoding";
scf7180000011815	rtracklayer	gene	326214	326936	.	+	.	gene_id "NoncodingGene001068"; gene_name "NoncodingGene001068"; gene_ref ""; class_code "u"; gene_biotype "noncoding";
scf7180000011815	rtracklayer	gene	333535	335063	.	+	.	gene_id "NoncodingGene001069"; gene_name "NoncodingGene001069"; gene_ref ""; class_code "u"; gene_biotype "noncoding";
scf7180000011815	rtracklayer	gene	337890	339174	.	+	.	gene_id "NoncodingGene001070"; gene_name "NoncodingGene001070"; gene_ref ""; class_code "u"; gene_biotype "noncoding";
scf7180000011815	rtracklayer	gene	368593	370860	.	+	.	gene_id "NoncodingGene001071"; gene_name "NoncodingGene001071"; gene_ref ""; class_code "u"; gene_biotype "noncoding";
scf7180000011815	rtracklayer	gene	378696	379347	.	+	.	gene_id "NoncodingGene001072"; gene_name "NoncodingGene001072"; gene_ref "CTHT_0017190"; class_code "x"; gene_biotype "noncoding";
scf7180000011815	rtracklayer	gene	380519	382080	.	+	.	gene_id "NoncodingGene001073"; gene_name "NoncodingGene001073"; gene_ref "CTHT_0017200"; class_code "="; gene_biotype "noncoding";
scf7180000011815	rtracklayer	gene	384134	384412	.	+	.	gene_id "NoncodingGene001074"; gene_name "NoncodingGene001074"; gene_ref "CTHT_0017210"; class_code "p"; gene_biotype "noncoding";
scf7180000011815	rtracklayer	gene	398866	399588	.	+	.	gene_id "NoncodingGene001075"; gene_name "NoncodingGene001075"; gene_ref ""; class_code "u"; gene_biotype "noncoding";
scf7180000011815	rtracklayer	gene	403841	404724	.	+	.	gene_id "NoncodingGene001076"; gene_name "NoncodingGene001076"; gene_ref "CTHT_0017260"; class_code "x"; gene_biotype "noncoding";
scf7180000011815	rtracklayer	gene	409712	411753	.	+	.	gene_id "NoncodingGene001077"; gene_name "NoncodingGene001077"; gene_ref ""; class_code "u"; gene_biotype "noncoding";
scf7180000011815	rtracklayer	gene	423291	424186	.	+	.	gene_id "NoncodingGene001078"; gene_name "NoncodingGene001078"; gene_ref "CTHT_0017310"; class_code "o"; gene_biotype "noncoding";
scf7180000011815	rtracklayer	gene	435498	435775	.	+	.	gene_id "NoncodingGene001079"; gene_name "NoncodingGene001079"; gene_ref "CTHT_0017340"; class_code "s"; gene_biotype "noncoding";
scf7180000011815	rtracklayer	gene	451599	453866	.	+	.	gene_id "NoncodingGene001080"; gene_name "NoncodingGene001080"; gene_ref ""; class_code "u"; gene_biotype "noncoding";
scf7180000011815	rtracklayer	gene	473156	474093	.	+	.	gene_id "NoncodingGene001081"; gene_name "NoncodingGene001081"; gene_ref "CTHT_0017450"; class_code "c, e"; gene_biotype "noncoding";
scf7180000011815	rtracklayer	gene	503109	504710	.	+	.	gene_id "NoncodingGene001082"; gene_name "NoncodingGene001082"; gene_ref "CTHT_0017530"; class_code "="; gene_biotype "noncoding";
scf7180000011815	rtracklayer	gene	534970	535943	.	+	.	gene_id "NoncodingGene001083"; gene_name "NoncodingGene001083"; gene_ref ""; class_code "u"; gene_biotype "noncoding";
scf7180000011815	rtracklayer	gene	630472	630678	.	+	.	gene_id "NoncodingGene001084"; gene_name "NoncodingGene001084"; gene_ref "CTHT_0017890"; class_code "c"; gene_biotype "noncoding";
scf7180000011815	rtracklayer	gene	650150	652625	.	+	.	gene_id "NoncodingGene001085"; gene_name "NoncodingGene001085"; gene_ref "CTHT_0017930, CTHT_0017940"; class_code "x"; gene_biotype "noncoding";
scf7180000011815	rtracklayer	gene	655701	655936	.	+	.	gene_id "NoncodingGene001086"; gene_name "NoncodingGene001086"; gene_ref "CTHT_0017950"; class_code "o"; gene_biotype "noncoding";
scf7180000011815	rtracklayer	gene	664992	665715	.	+	.	gene_id "NoncodingGene001087"; gene_name "NoncodingGene001087"; gene_ref "CTHT_0018000"; class_code "e"; gene_biotype "noncoding";
scf7180000011815	rtracklayer	gene	691055	691704	.	+	.	gene_id "NoncodingGene001088"; gene_name "NoncodingGene001088"; gene_ref "CTHT_0018050"; class_code "j"; gene_biotype "noncoding";
scf7180000011815	rtracklayer	gene	692926	693474	.	+	.	gene_id "NoncodingGene001089"; gene_name "NoncodingGene001089"; gene_ref "CTHT_0018050, CTHT_0018060"; class_code "p, x"; gene_biotype "noncoding";
scf7180000011815	rtracklayer	gene	699140	700623	.	+	.	gene_id "NoncodingGene001090"; gene_name "NoncodingGene001090"; gene_ref ""; class_code "u"; gene_biotype "noncoding";
scf7180000011815	rtracklayer	gene	723179	723859	.	+	.	gene_id "NoncodingGene001091"; gene_name "NoncodingGene001091"; gene_ref "CTHT_0018160"; class_code "c"; gene_biotype "noncoding";
scf7180000011815	rtracklayer	gene	724114	724656	.	+	.	gene_id "NoncodingGene001092"; gene_name "NoncodingGene001092"; gene_ref "CTHT_0018170"; class_code "x"; gene_biotype "noncoding";
scf7180000011815	rtracklayer	gene	727407	727796	.	+	.	gene_id "NoncodingGene001093"; gene_name "NoncodingGene001093"; gene_ref "CTHT_0018170"; class_code "x"; gene_biotype "noncoding";
scf7180000011815	rtracklayer	gene	735239	735754	.	+	.	gene_id "NoncodingGene001094"; gene_name "NoncodingGene001094"; gene_ref "CTHT_0018180"; class_code "p"; gene_biotype "noncoding";
scf7180000011815	rtracklayer	gene	751074	751391	.	+	.	gene_id "NoncodingGene001095"; gene_name "NoncodingGene001095"; gene_ref "CTHT_0018220"; class_code "p"; gene_biotype "noncoding";
scf7180000011815	rtracklayer	gene	792229	792489	.	+	.	gene_id "NoncodingGene001096"; gene_name "NoncodingGene001096"; gene_ref "CTHT_0018360"; class_code "x"; gene_biotype "noncoding";
scf7180000011815	rtracklayer	gene	802078	802684	.	+	.	gene_id "NoncodingGene001097"; gene_name "NoncodingGene001097"; gene_ref "CTHT_0018380"; class_code "x"; gene_biotype "noncoding";
scf7180000011815	rtracklayer	gene	813978	814238	.	+	.	gene_id "NoncodingGene001098"; gene_name "NoncodingGene001098"; gene_ref "CTHT_0018400"; class_code "p"; gene_biotype "noncoding";
scf7180000011815	rtracklayer	gene	830695	832830	.	+	.	gene_id "NoncodingGene001099"; gene_name "NoncodingGene001099"; gene_ref "CTHT_0018450"; class_code "x"; gene_biotype "noncoding";
scf7180000011815	rtracklayer	gene	842040	843044	.	+	.	gene_id "NoncodingGene001100"; gene_name "NoncodingGene001100"; gene_ref "CTHT_0018480"; class_code "x"; gene_biotype "noncoding";
scf7180000011815	rtracklayer	gene	867617	869115	.	+	.	gene_id "NoncodingGene001101"; gene_name "NoncodingGene001101"; gene_ref "CTHT_0018570"; class_code "x"; gene_biotype "noncoding";
scf7180000011815	rtracklayer	gene	881636	882968	.	+	.	gene_id "NoncodingGene001102"; gene_name "NoncodingGene001102"; gene_ref "CTHT_0018600"; class_code "x"; gene_biotype "noncoding";
scf7180000011815	rtracklayer	gene	883004	884265	.	+	.	gene_id "NoncodingGene001103"; gene_name "NoncodingGene001103"; gene_ref "CTHT_0018600"; class_code "x"; gene_biotype "noncoding";
scf7180000011815	rtracklayer	gene	890672	890905	.	+	.	gene_id "NoncodingGene001104"; gene_name "NoncodingGene001104"; gene_ref "CTHT_0018630"; class_code "x"; gene_biotype "noncoding";
scf7180000011815	rtracklayer	gene	891571	892452	.	+	.	gene_id "NoncodingGene001105"; gene_name "NoncodingGene001105"; gene_ref ""; class_code "u"; gene_biotype "noncoding";
scf7180000011815	rtracklayer	gene	893651	894133	.	+	.	gene_id "NoncodingGene001106"; gene_name "NoncodingGene001106"; gene_ref "CTHT_0018640"; class_code "p"; gene_biotype "noncoding";
scf7180000011815	rtracklayer	gene	898612	899094	.	+	.	gene_id "NoncodingGene001107"; gene_name "NoncodingGene001107"; gene_ref "CTHT_0018660"; class_code "o"; gene_biotype "noncoding";
scf7180000011815	rtracklayer	gene	903074	903462	.	+	.	gene_id "NoncodingGene001108"; gene_name "NoncodingGene001108"; gene_ref ""; class_code "u"; gene_biotype "noncoding";
scf7180000011815	rtracklayer	gene	905054	908642	.	+	.	gene_id "NoncodingGene001109"; gene_name "NoncodingGene001109"; gene_ref ""; class_code "u"; gene_biotype "noncoding";
scf7180000011815	rtracklayer	gene	911805	912680	.	+	.	gene_id "NoncodingGene001110"; gene_name "NoncodingGene001110"; gene_ref "CTHT_0018690"; class_code "j"; gene_biotype "noncoding";
scf7180000011815	rtracklayer	gene	912711	913111	.	+	.	gene_id "NoncodingGene001111"; gene_name "NoncodingGene001111"; gene_ref "CTHT_0018690"; class_code "o"; gene_biotype "noncoding";
scf7180000011815	rtracklayer	gene	938969	939577	.	+	.	gene_id "NoncodingGene001112"; gene_name "NoncodingGene001112"; gene_ref "CTHT_0018750"; class_code "p"; gene_biotype "noncoding";
scf7180000011815	rtracklayer	gene	945332	946233	.	+	.	gene_id "NoncodingGene001113"; gene_name "NoncodingGene001113"; gene_ref "CTHT_0018760"; class_code "p"; gene_biotype "noncoding";
scf7180000011815	rtracklayer	gene	956999	957713	.	+	.	gene_id "NoncodingGene001114"; gene_name "NoncodingGene001114"; gene_ref "CTHT_0018780"; class_code "e"; gene_biotype "noncoding";
scf7180000011815	rtracklayer	gene	961473	962357	.	+	.	gene_id "NoncodingGene001115"; gene_name "NoncodingGene001115"; gene_ref "CTHT_0018800"; class_code "e"; gene_biotype "noncoding";
scf7180000011815	rtracklayer	gene	969054	969509	.	+	.	gene_id "NoncodingGene001116"; gene_name "NoncodingGene001116"; gene_ref "CTHT_0018830"; class_code "s"; gene_biotype "noncoding";
scf7180000011815	rtracklayer	gene	986240	986560	.	+	.	gene_id "NoncodingGene001117"; gene_name "NoncodingGene001117"; gene_ref ""; class_code "u"; gene_biotype "noncoding";
scf7180000011815	rtracklayer	gene	1016802	1017646	.	+	.	gene_id "NoncodingGene001118"; gene_name "NoncodingGene001118"; gene_ref ""; class_code "u"; gene_biotype "noncoding";
scf7180000011815	rtracklayer	gene	1029243	1029679	.	+	.	gene_id "NoncodingGene001119"; gene_name "NoncodingGene001119"; gene_ref "CTHT_0019050"; class_code "e"; gene_biotype "noncoding";
scf7180000011815	rtracklayer	gene	1061870	1062146	.	+	.	gene_id "NoncodingGene001120"; gene_name "NoncodingGene001120"; gene_ref ""; class_code "u"; gene_biotype "noncoding";
scf7180000011815	rtracklayer	gene	1062169	1063342	.	+	.	gene_id "NoncodingGene001121"; gene_name "NoncodingGene001121"; gene_ref "CTHT_0019140"; class_code "x"; gene_biotype "noncoding";
scf7180000011815	rtracklayer	gene	1063442	1063687	.	+	.	gene_id "NoncodingGene001122"; gene_name "NoncodingGene001122"; gene_ref "CTHT_0019140"; class_code "x"; gene_biotype "noncoding";
scf7180000011815	rtracklayer	gene	1064817	1066247	.	+	.	gene_id "NoncodingGene001123"; gene_name "NoncodingGene001123"; gene_ref ""; class_code "u"; gene_biotype "noncoding";
scf7180000011815	rtracklayer	gene	1070097	1070949	.	+	.	gene_id "NoncodingGene001124"; gene_name "NoncodingGene001124"; gene_ref "CTHT_0019160, tRNA-Ser"; class_code "x"; gene_biotype "noncoding";
scf7180000011815	rtracklayer	gene	1091537	1092327	.	+	.	gene_id "NoncodingGene001125"; gene_name "NoncodingGene001125"; gene_ref ""; class_code "u"; gene_biotype "noncoding";
scf7180000011815	rtracklayer	gene	1123350	1124110	.	+	.	gene_id "NoncodingGene001126"; gene_name "NoncodingGene001126"; gene_ref ""; class_code "u"; gene_biotype "noncoding";
scf7180000011815	rtracklayer	gene	1137978	1139295	.	+	.	gene_id "NoncodingGene001127"; gene_name "NoncodingGene001127"; gene_ref "CTHT_0019340"; class_code "x"; gene_biotype "noncoding";
scf7180000011815	rtracklayer	gene	1141642	1142287	.	+	.	gene_id "NoncodingGene001128"; gene_name "NoncodingGene001128"; gene_ref "CTHT_0019350"; class_code "x"; gene_biotype "noncoding";
scf7180000011815	rtracklayer	gene	1166922	1167269	.	+	.	gene_id "NoncodingGene001129"; gene_name "NoncodingGene001129"; gene_ref "CTHT_0019400"; class_code "x"; gene_biotype "noncoding";
scf7180000011815	rtracklayer	gene	1169393	1173887	.	+	.	gene_id "NoncodingGene001130"; gene_name "NoncodingGene001130"; gene_ref "CTHT_0019410"; class_code "x"; gene_biotype "noncoding";
scf7180000011815	rtracklayer	gene	1184566	1184776	.	+	.	gene_id "NoncodingGene001131"; gene_name "NoncodingGene001131"; gene_ref "CTHT_0019440"; class_code "x"; gene_biotype "noncoding";
scf7180000011815	rtracklayer	gene	1184810	1185142	.	+	.	gene_id "NoncodingGene001132"; gene_name "NoncodingGene001132"; gene_ref "CTHT_0019440"; class_code "s"; gene_biotype "noncoding";
scf7180000011815	rtracklayer	gene	1185963	1188547	.	+	.	gene_id "NoncodingGene001133"; gene_name "NoncodingGene001133"; gene_ref ""; class_code "u"; gene_biotype "noncoding";
scf7180000011815	rtracklayer	gene	1190328	1191397	.	+	.	gene_id "NoncodingGene001134"; gene_name "NoncodingGene001134"; gene_ref "CTHT_0019450"; class_code "x"; gene_biotype "noncoding";
scf7180000011815	rtracklayer	gene	1191447	1191654	.	+	.	gene_id "NoncodingGene001135"; gene_name "NoncodingGene001135"; gene_ref ""; class_code "u"; gene_biotype "noncoding";
scf7180000011815	rtracklayer	gene	1215120	1215599	.	+	.	gene_id "NoncodingGene001136"; gene_name "NoncodingGene001136"; gene_ref "CTHT_0019520"; class_code "x"; gene_biotype "noncoding";
scf7180000011815	rtracklayer	gene	1215686	1216213	.	+	.	gene_id "NoncodingGene001137"; gene_name "NoncodingGene001137"; gene_ref "CTHT_0019520"; class_code "x"; gene_biotype "noncoding";
scf7180000011815	rtracklayer	gene	1217396	1220385	.	+	.	gene_id "NoncodingGene001138"; gene_name "NoncodingGene001138"; gene_ref ""; class_code "u"; gene_biotype "noncoding";
scf7180000011815	rtracklayer	gene	1228052	1228280	.	+	.	gene_id "NoncodingGene001139"; gene_name "NoncodingGene001139"; gene_ref "CTHT_0019540"; class_code "x"; gene_biotype "noncoding";
scf7180000011815	rtracklayer	gene	1228330	1229358	.	+	.	gene_id "NoncodingGene001140"; gene_name "NoncodingGene001140"; gene_ref ""; class_code "u"; gene_biotype "noncoding";
scf7180000011815	rtracklayer	gene	1241488	1242643	.	+	.	gene_id "NoncodingGene001141"; gene_name "NoncodingGene001141"; gene_ref "CTHT_0019590"; class_code "s, x"; gene_biotype "noncoding";
scf7180000011815	rtracklayer	gene	1243946	1245588	.	+	.	gene_id "NoncodingGene001142"; gene_name "NoncodingGene001142"; gene_ref ""; class_code "u"; gene_biotype "noncoding";
scf7180000011815	rtracklayer	gene	1270209	1270416	.	+	.	gene_id "NoncodingGene001143"; gene_name "NoncodingGene001143"; gene_ref "CTHT_0019640"; class_code "p"; gene_biotype "noncoding";
scf7180000011815	rtracklayer	gene	1273291	1273675	.	+	.	gene_id "NoncodingGene001144"; gene_name "NoncodingGene001144"; gene_ref "CTHT_0019660"; class_code "o"; gene_biotype "noncoding";
scf7180000011815	rtracklayer	gene	1273767	1274306	.	+	.	gene_id "NoncodingGene001145"; gene_name "NoncodingGene001145"; gene_ref "CTHT_0019660"; class_code "c"; gene_biotype "noncoding";
scf7180000011815	rtracklayer	gene	1274408	1274731	.	+	.	gene_id "NoncodingGene001146"; gene_name "NoncodingGene001146"; gene_ref "CTHT_0019660"; class_code "o"; gene_biotype "noncoding";
scf7180000011815	rtracklayer	gene	1316582	1317605	.	+	.	gene_id "NoncodingGene001147"; gene_name "NoncodingGene001147"; gene_ref "CTHT_0019770"; class_code "="; gene_biotype "noncoding";
scf7180000011815	rtracklayer	gene	1323396	1324788	.	+	.	gene_id "NoncodingGene001148"; gene_name "NoncodingGene001148"; gene_ref ""; class_code "u"; gene_biotype "noncoding";
scf7180000011815	rtracklayer	gene	1333844	1334349	.	+	.	gene_id "NoncodingGene001149"; gene_name "NoncodingGene001149"; gene_ref ""; class_code "u"; gene_biotype "noncoding";
scf7180000011815	rtracklayer	gene	1339610	1341117	.	+	.	gene_id "NoncodingGene001150"; gene_name "NoncodingGene001150"; gene_ref "CTHT_0019830"; class_code "="; gene_biotype "noncoding";
scf7180000011815	rtracklayer	gene	1422707	1423257	.	+	.	gene_id "NoncodingGene001151"; gene_name "NoncodingGene001151"; gene_ref ""; class_code "u"; gene_biotype "noncoding";
scf7180000011815	rtracklayer	gene	1444193	1444538	.	+	.	gene_id "NoncodingGene001152"; gene_name "NoncodingGene001152"; gene_ref "CTHT_0020120"; class_code "o"; gene_biotype "noncoding";
scf7180000011815	rtracklayer	gene	1455316	1455925	.	+	.	gene_id "NoncodingGene001153"; gene_name "NoncodingGene001153"; gene_ref "CTHT_0020170"; class_code "o"; gene_biotype "noncoding";
scf7180000011815	rtracklayer	gene	1460818	1461417	.	+	.	gene_id "NoncodingGene001154"; gene_name "NoncodingGene001154"; gene_ref ""; class_code "u"; gene_biotype "noncoding";
scf7180000011815	rtracklayer	gene	1471097	1472784	.	+	.	gene_id "NoncodingGene001155"; gene_name "NoncodingGene001155"; gene_ref ""; class_code "u"; gene_biotype "noncoding";
scf7180000011815	rtracklayer	gene	1472842	1473493	.	+	.	gene_id "NoncodingGene001156"; gene_name "NoncodingGene001156"; gene_ref "CTHT_0020210"; class_code "e"; gene_biotype "noncoding";
scf7180000011815	rtracklayer	gene	1486695	1487336	.	+	.	gene_id "NoncodingGene001157"; gene_name "NoncodingGene001157"; gene_ref "CTHT_0020250"; class_code "e"; gene_biotype "noncoding";
scf7180000011815	rtracklayer	gene	1493457	1493983	.	+	.	gene_id "NoncodingGene001158"; gene_name "NoncodingGene001158"; gene_ref ""; class_code "u"; gene_biotype "noncoding";
scf7180000011815	rtracklayer	gene	1503957	1504178	.	+	.	gene_id "NoncodingGene001159"; gene_name "NoncodingGene001159"; gene_ref "CTHT_0020280"; class_code "p"; gene_biotype "noncoding";
scf7180000011815	rtracklayer	gene	1506677	1508071	.	+	.	gene_id "NoncodingGene001160"; gene_name "NoncodingGene001160"; gene_ref ""; class_code "u"; gene_biotype "noncoding";
scf7180000011815	rtracklayer	gene	1529894	1531242	.	+	.	gene_id "NoncodingGene001161"; gene_name "NoncodingGene001161"; gene_ref "tRNA-Gly"; class_code "x"; gene_biotype "noncoding";
scf7180000011815	rtracklayer	gene	1549958	1550430	.	+	.	gene_id "NoncodingGene001162"; gene_name "NoncodingGene001162"; gene_ref ""; class_code "u"; gene_biotype "noncoding";
scf7180000011815	rtracklayer	gene	1561319	1562695	.	+	.	gene_id "NoncodingGene001163"; gene_name "NoncodingGene001163"; gene_ref "CTHT_0020400"; class_code "o"; gene_biotype "noncoding";
scf7180000011815	rtracklayer	gene	1569114	1573053	.	+	.	gene_id "NoncodingGene001164"; gene_name "NoncodingGene001164"; gene_ref "CTHT_0020440"; class_code "x"; gene_biotype "noncoding";
scf7180000011815	rtracklayer	gene	1597238	1599468	.	+	.	gene_id "NoncodingGene001165"; gene_name "NoncodingGene001165"; gene_ref ""; class_code "u"; gene_biotype "noncoding";
scf7180000011815	rtracklayer	gene	1662808	1663327	.	+	.	gene_id "NoncodingGene001166"; gene_name "NoncodingGene001166"; gene_ref ""; class_code "u"; gene_biotype "noncoding";
scf7180000011815	rtracklayer	gene	1681221	1681759	.	+	.	gene_id "NoncodingGene001167"; gene_name "NoncodingGene001167"; gene_ref "CTHT_0020670"; class_code "p"; gene_biotype "noncoding";
scf7180000011815	rtracklayer	gene	1691466	1694019	.	+	.	gene_id "NoncodingGene001168"; gene_name "NoncodingGene001168"; gene_ref ""; class_code "u"; gene_biotype "noncoding";
scf7180000011815	rtracklayer	gene	1694052	1694356	.	+	.	gene_id "NoncodingGene001169"; gene_name "NoncodingGene001169"; gene_ref ""; class_code "u"; gene_biotype "noncoding";
scf7180000011815	rtracklayer	gene	1729618	1731925	.	+	.	gene_id "NoncodingGene001170"; gene_name "NoncodingGene001170"; gene_ref "CTHT_0020770"; class_code "x"; gene_biotype "noncoding";
scf7180000011815	rtracklayer	gene	1739355	1740409	.	+	.	gene_id "NoncodingGene001171"; gene_name "NoncodingGene001171"; gene_ref "CTHT_0020810"; class_code "x"; gene_biotype "noncoding";
scf7180000011815	rtracklayer	gene	1769221	1769555	.	+	.	gene_id "NoncodingGene001172"; gene_name "NoncodingGene001172"; gene_ref ""; class_code "u"; gene_biotype "noncoding";
scf7180000011815	rtracklayer	gene	1787786	1790521	.	+	.	gene_id "NoncodingGene001173"; gene_name "NoncodingGene001173"; gene_ref "CTHT_0020940"; class_code "e"; gene_biotype "noncoding";
scf7180000011815	rtracklayer	gene	1804176	1804759	.	+	.	gene_id "NoncodingGene001174"; gene_name "NoncodingGene001174"; gene_ref ""; class_code "u"; gene_biotype "noncoding";
scf7180000011815	rtracklayer	gene	1818966	1820404	.	+	.	gene_id "NoncodingGene001175"; gene_name "NoncodingGene001175"; gene_ref "CTHT_0021060"; class_code "j"; gene_biotype "noncoding";
scf7180000011815	rtracklayer	gene	1827105	1828751	.	+	.	gene_id "NoncodingGene001176"; gene_name "NoncodingGene001176"; gene_ref ""; class_code "u"; gene_biotype "noncoding";
scf7180000011815	rtracklayer	gene	7215	9865	.	-	.	gene_id "NoncodingGene001177"; gene_name "NoncodingGene001177"; gene_ref ""; class_code "u"; gene_biotype "noncoding";
scf7180000011815	rtracklayer	gene	10429	11793	.	-	.	gene_id "NoncodingGene001178"; gene_name "NoncodingGene001178"; gene_ref ""; class_code "u"; gene_biotype "noncoding";
scf7180000011815	rtracklayer	gene	28642	29080	.	-	.	gene_id "NoncodingGene001179"; gene_name "NoncodingGene001179"; gene_ref "CTHT_0016180"; class_code "e"; gene_biotype "noncoding";
scf7180000011815	rtracklayer	gene	80918	81226	.	-	.	gene_id "NoncodingGene001180"; gene_name "NoncodingGene001180"; gene_ref ""; class_code "u"; gene_biotype "noncoding";
scf7180000011815	rtracklayer	gene	81925	82330	.	-	.	gene_id "NoncodingGene001181"; gene_name "NoncodingGene001181"; gene_ref "CTHT_0016340"; class_code "x"; gene_biotype "noncoding";
scf7180000011815	rtracklayer	gene	88224	88500	.	-	.	gene_id "NoncodingGene001182"; gene_name "NoncodingGene001182"; gene_ref "CTHT_0016370"; class_code "x"; gene_biotype "noncoding";
scf7180000011815	rtracklayer	gene	95550	97114	.	-	.	gene_id "NoncodingGene001183"; gene_name "NoncodingGene001183"; gene_ref "CTHT_0016390"; class_code "x"; gene_biotype "noncoding";
scf7180000011815	rtracklayer	gene	106378	107513	.	-	.	gene_id "NoncodingGene001184"; gene_name "NoncodingGene001184"; gene_ref "CTHT_0016440"; class_code "p"; gene_biotype "noncoding";
scf7180000011815	rtracklayer	gene	147599	149454	.	-	.	gene_id "NoncodingGene001185"; gene_name "NoncodingGene001185"; gene_ref "CTHT_0016570"; class_code "j"; gene_biotype "noncoding";
scf7180000011815	rtracklayer	gene	149907	150152	.	-	.	gene_id "NoncodingGene001186"; gene_name "NoncodingGene001186"; gene_ref "CTHT_0016570"; class_code "i"; gene_biotype "noncoding";
scf7180000011815	rtracklayer	gene	188606	188922	.	-	.	gene_id "NoncodingGene001187"; gene_name "NoncodingGene001187"; gene_ref "CTHT_0016690"; class_code "o"; gene_biotype "noncoding";
scf7180000011815	rtracklayer	gene	188951	189966	.	-	.	gene_id "NoncodingGene001188"; gene_name "NoncodingGene001188"; gene_ref "CTHT_0016690"; class_code "j"; gene_biotype "noncoding";
scf7180000011815	rtracklayer	gene	190712	190940	.	-	.	gene_id "NoncodingGene001189"; gene_name "NoncodingGene001189"; gene_ref "CTHT_0016700"; class_code "x"; gene_biotype "noncoding";
scf7180000011815	rtracklayer	gene	218937	220462	.	-	.	gene_id "NoncodingGene001190"; gene_name "NoncodingGene001190"; gene_ref "CTHT_0016780"; class_code "x"; gene_biotype "noncoding";
scf7180000011815	rtracklayer	gene	229454	230774	.	-	.	gene_id "NoncodingGene001191"; gene_name "NoncodingGene001191"; gene_ref "CTHT_0016800"; class_code "o"; gene_biotype "noncoding";
scf7180000011815	rtracklayer	gene	252140	253265	.	-	.	gene_id "NoncodingGene001192"; gene_name "NoncodingGene001192"; gene_ref "CTHT_0016850"; class_code "c"; gene_biotype "noncoding";
scf7180000011815	rtracklayer	gene	253290	254438	.	-	.	gene_id "NoncodingGene001193"; gene_name "NoncodingGene001193"; gene_ref "CTHT_0016850"; class_code "o"; gene_biotype "noncoding";
scf7180000011815	rtracklayer	gene	255499	255715	.	-	.	gene_id "NoncodingGene001194"; gene_name "NoncodingGene001194"; gene_ref "CTHT_0016860"; class_code "p"; gene_biotype "noncoding";
scf7180000011815	rtracklayer	gene	272800	273284	.	-	.	gene_id "NoncodingGene001195"; gene_name "NoncodingGene001195"; gene_ref "CTHT_0016900"; class_code "p"; gene_biotype "noncoding";
scf7180000011815	rtracklayer	gene	287724	287972	.	-	.	gene_id "NoncodingGene001196"; gene_name "NoncodingGene001196"; gene_ref "CTHT_0016950"; class_code "x"; gene_biotype "noncoding";
scf7180000011815	rtracklayer	gene	300831	301033	.	-	.	gene_id "NoncodingGene001197"; gene_name "NoncodingGene001197"; gene_ref "CTHT_0017020"; class_code "p"; gene_biotype "noncoding";
scf7180000011815	rtracklayer	gene	332259	333277	.	-	.	gene_id "NoncodingGene001198"; gene_name "NoncodingGene001198"; gene_ref ""; class_code "u"; gene_biotype "noncoding";
scf7180000011815	rtracklayer	gene	337679	338037	.	-	.	gene_id "NoncodingGene001199"; gene_name "NoncodingGene001199"; gene_ref ""; class_code "u"; gene_biotype "noncoding";
scf7180000011815	rtracklayer	gene	338717	339452	.	-	.	gene_id "NoncodingGene001200"; gene_name "NoncodingGene001200"; gene_ref ""; class_code "u"; gene_biotype "noncoding";
scf7180000011815	rtracklayer	gene	340170	340591	.	-	.	gene_id "NoncodingGene001201"; gene_name "NoncodingGene001201"; gene_ref "CTHT_0017080"; class_code "x"; gene_biotype "noncoding";
scf7180000011815	rtracklayer	gene	345376	347509	.	-	.	gene_id "NoncodingGene001202"; gene_name "NoncodingGene001202"; gene_ref ""; class_code "u"; gene_biotype "noncoding";
scf7180000011815	rtracklayer	gene	349257	349893	.	-	.	gene_id "NoncodingGene001203"; gene_name "NoncodingGene001203"; gene_ref "CTHT_0017090"; class_code "s, x"; gene_biotype "noncoding";
scf7180000011815	rtracklayer	gene	355949	357178	.	-	.	gene_id "NoncodingGene001204"; gene_name "NoncodingGene001204"; gene_ref "CTHT_0017120"; class_code "x"; gene_biotype "noncoding";
scf7180000011815	rtracklayer	gene	360024	362334	.	-	.	gene_id "NoncodingGene001205"; gene_name "NoncodingGene001205"; gene_ref "CTHT_0017120"; class_code "x"; gene_biotype "noncoding";
scf7180000011815	rtracklayer	gene	368719	369513	.	-	.	gene_id "NoncodingGene001206"; gene_name "NoncodingGene001206"; gene_ref ""; class_code "u"; gene_biotype "noncoding";
scf7180000011815	rtracklayer	gene	369656	370533	.	-	.	gene_id "NoncodingGene001207"; gene_name "NoncodingGene001207"; gene_ref ""; class_code "u"; gene_biotype "noncoding";
scf7180000011815	rtracklayer	gene	420230	420629	.	-	.	gene_id "NoncodingGene001208"; gene_name "NoncodingGene001208"; gene_ref ""; class_code "u"; gene_biotype "noncoding";
scf7180000011815	rtracklayer	gene	420671	420914	.	-	.	gene_id "NoncodingGene001209"; gene_name "NoncodingGene001209"; gene_ref ""; class_code "u"; gene_biotype "noncoding";
scf7180000011815	rtracklayer	gene	425813	429033	.	-	.	gene_id "NoncodingGene001210"; gene_name "NoncodingGene001210"; gene_ref "CTHT_0017320"; class_code "u, x"; gene_biotype "noncoding";
scf7180000011815	rtracklayer	gene	452078	453855	.	-	.	gene_id "NoncodingGene001211"; gene_name "NoncodingGene001211"; gene_ref ""; class_code "u"; gene_biotype "noncoding";
scf7180000011815	rtracklayer	gene	454387	455082	.	-	.	gene_id "NoncodingGene001212"; gene_name "NoncodingGene001212"; gene_ref "CTHT_0017400"; class_code "x"; gene_biotype "noncoding";
scf7180000011815	rtracklayer	gene	457865	458753	.	-	.	gene_id "NoncodingGene001213"; gene_name "NoncodingGene001213"; gene_ref "CTHT_0017400"; class_code "x"; gene_biotype "noncoding";
scf7180000011815	rtracklayer	gene	461123	462669	.	-	.	gene_id "NoncodingGene001214"; gene_name "NoncodingGene001214"; gene_ref ""; class_code "u"; gene_biotype "noncoding";
scf7180000011815	rtracklayer	gene	468744	469111	.	-	.	gene_id "NoncodingGene001215"; gene_name "NoncodingGene001215"; gene_ref ""; class_code "u"; gene_biotype "noncoding";
scf7180000011815	rtracklayer	gene	494966	495205	.	-	.	gene_id "NoncodingGene001216"; gene_name "NoncodingGene001216"; gene_ref ""; class_code "u"; gene_biotype "noncoding";
scf7180000011815	rtracklayer	gene	502345	502851	.	-	.	gene_id "NoncodingGene001217"; gene_name "NoncodingGene001217"; gene_ref ""; class_code "u"; gene_biotype "noncoding";
scf7180000011815	rtracklayer	gene	507149	507706	.	-	.	gene_id "NoncodingGene001218"; gene_name "NoncodingGene001218"; gene_ref "CTHT_0017550"; class_code "x"; gene_biotype "noncoding";
scf7180000011815	rtracklayer	gene	513063	515063	.	-	.	gene_id "NoncodingGene001219"; gene_name "NoncodingGene001219"; gene_ref ""; class_code "u"; gene_biotype "noncoding";
scf7180000011815	rtracklayer	gene	542565	544680	.	-	.	gene_id "NoncodingGene001220"; gene_name "NoncodingGene001220"; gene_ref ""; class_code "u"; gene_biotype "noncoding";
scf7180000011815	rtracklayer	gene	548060	548688	.	-	.	gene_id "NoncodingGene001221"; gene_name "NoncodingGene001221"; gene_ref "CTHT_0017670"; class_code "x"; gene_biotype "noncoding";
scf7180000011815	rtracklayer	gene	554779	555299	.	-	.	gene_id "NoncodingGene001222"; gene_name "NoncodingGene001222"; gene_ref "CTHT_0017710"; class_code "p"; gene_biotype "noncoding";
scf7180000011815	rtracklayer	gene	565283	566715	.	-	.	gene_id "NoncodingGene001223"; gene_name "NoncodingGene001223"; gene_ref ""; class_code "u"; gene_biotype "noncoding";
scf7180000011815	rtracklayer	gene	612821	613165	.	-	.	gene_id "NoncodingGene001224"; gene_name "NoncodingGene001224"; gene_ref ""; class_code "u"; gene_biotype "noncoding";
scf7180000011815	rtracklayer	gene	624354	625405	.	-	.	gene_id "NoncodingGene001225"; gene_name "NoncodingGene001225"; gene_ref "CTHT_0017870"; class_code "=, j"; gene_biotype "noncoding";
scf7180000011815	rtracklayer	gene	628410	628793	.	-	.	gene_id "NoncodingGene001226"; gene_name "NoncodingGene001226"; gene_ref "CTHT_0017880"; class_code "s"; gene_biotype "noncoding";
scf7180000011815	rtracklayer	gene	647138	647744	.	-	.	gene_id "NoncodingGene001227"; gene_name "NoncodingGene001227"; gene_ref "CTHT_0017920"; class_code "c"; gene_biotype "noncoding";
scf7180000011815	rtracklayer	gene	647811	648887	.	-	.	gene_id "NoncodingGene001228"; gene_name "NoncodingGene001228"; gene_ref "CTHT_0017920"; class_code "j"; gene_biotype "noncoding";
scf7180000011815	rtracklayer	gene	726500	726746	.	-	.	gene_id "NoncodingGene001229"; gene_name "NoncodingGene001229"; gene_ref "CTHT_0018170"; class_code "i"; gene_biotype "noncoding";
scf7180000011815	rtracklayer	gene	740481	741494	.	-	.	gene_id "NoncodingGene001230"; gene_name "NoncodingGene001230"; gene_ref ""; class_code "u"; gene_biotype "noncoding";
scf7180000011815	rtracklayer	gene	752667	754248	.	-	.	gene_id "NoncodingGene001231"; gene_name "NoncodingGene001231"; gene_ref ""; class_code "u"; gene_biotype "noncoding";
scf7180000011815	rtracklayer	gene	801580	802779	.	-	.	gene_id "NoncodingGene001232"; gene_name "NoncodingGene001232"; gene_ref "CTHT_0018380"; class_code "c"; gene_biotype "noncoding";
scf7180000011815	rtracklayer	gene	815651	816456	.	-	.	gene_id "NoncodingGene001233"; gene_name "NoncodingGene001233"; gene_ref "CTHT_0018410"; class_code "p"; gene_biotype "noncoding";
scf7180000011815	rtracklayer	gene	819213	820452	.	-	.	gene_id "NoncodingGene001234"; gene_name "NoncodingGene001234"; gene_ref ""; class_code "u"; gene_biotype "noncoding";
scf7180000011815	rtracklayer	gene	829601	830264	.	-	.	gene_id "NoncodingGene001235"; gene_name "NoncodingGene001235"; gene_ref ""; class_code "u"; gene_biotype "noncoding";
scf7180000011815	rtracklayer	gene	830862	831534	.	-	.	gene_id "NoncodingGene001236"; gene_name "NoncodingGene001236"; gene_ref "CTHT_0018450"; class_code "p"; gene_biotype "noncoding";
scf7180000011815	rtracklayer	gene	836521	836930	.	-	.	gene_id "NoncodingGene001237"; gene_name "NoncodingGene001237"; gene_ref "CTHT_0018470"; class_code "p"; gene_biotype "noncoding";
scf7180000011815	rtracklayer	gene	845954	848576	.	-	.	gene_id "NoncodingGene001238"; gene_name "NoncodingGene001238"; gene_ref ""; class_code "u"; gene_biotype "noncoding";
scf7180000011815	rtracklayer	gene	873482	874036	.	-	.	gene_id "NoncodingGene001239"; gene_name "NoncodingGene001239"; gene_ref ""; class_code "u"; gene_biotype "noncoding";
scf7180000011815	rtracklayer	gene	892373	892633	.	-	.	gene_id "NoncodingGene001240"; gene_name "NoncodingGene001240"; gene_ref ""; class_code "u"; gene_biotype "noncoding";
scf7180000011815	rtracklayer	gene	895482	895990	.	-	.	gene_id "NoncodingGene001241"; gene_name "NoncodingGene001241"; gene_ref "CTHT_0018650"; class_code "x"; gene_biotype "noncoding";
scf7180000011815	rtracklayer	gene	902075	905417	.	-	.	gene_id "NoncodingGene001242"; gene_name "NoncodingGene001242"; gene_ref "CTHT_0018670"; class_code "o"; gene_biotype "noncoding";
scf7180000011815	rtracklayer	gene	911217	911531	.	-	.	gene_id "NoncodingGene001243"; gene_name "NoncodingGene001243"; gene_ref "tRNA-Gln"; class_code "p"; gene_biotype "noncoding";
scf7180000011815	rtracklayer	gene	919286	919932	.	-	.	gene_id "NoncodingGene001244"; gene_name "NoncodingGene001244"; gene_ref ""; class_code "u"; gene_biotype "noncoding";
scf7180000011815	rtracklayer	gene	942610	943220	.	-	.	gene_id "NoncodingGene001245"; gene_name "NoncodingGene001245"; gene_ref "CTHT_0018760"; class_code "x"; gene_biotype "noncoding";
scf7180000011815	rtracklayer	gene	947700	947954	.	-	.	gene_id "NoncodingGene001246"; gene_name "NoncodingGene001246"; gene_ref "CTHT_0018770"; class_code "s"; gene_biotype "noncoding";
scf7180000011815	rtracklayer	gene	948853	949080	.	-	.	gene_id "NoncodingGene001247"; gene_name "NoncodingGene001247"; gene_ref ""; class_code "u"; gene_biotype "noncoding";
scf7180000011815	rtracklayer	gene	949165	949392	.	-	.	gene_id "NoncodingGene001248"; gene_name "NoncodingGene001248"; gene_ref ""; class_code "u"; gene_biotype "noncoding";
scf7180000011815	rtracklayer	gene	949983	950679	.	-	.	gene_id "NoncodingGene001249"; gene_name "NoncodingGene001249"; gene_ref ""; class_code "u"; gene_biotype "noncoding";
scf7180000011815	rtracklayer	gene	957853	958258	.	-	.	gene_id "NoncodingGene001250"; gene_name "NoncodingGene001250"; gene_ref "CTHT_0018790"; class_code "p"; gene_biotype "noncoding";
scf7180000011815	rtracklayer	gene	962276	962991	.	-	.	gene_id "NoncodingGene001251"; gene_name "NoncodingGene001251"; gene_ref "CTHT_0018810"; class_code "o"; gene_biotype "noncoding";
scf7180000011815	rtracklayer	gene	963032	963767	.	-	.	gene_id "NoncodingGene001252"; gene_name "NoncodingGene001252"; gene_ref "CTHT_0018810"; class_code "o"; gene_biotype "noncoding";
scf7180000011815	rtracklayer	gene	977996	978284	.	-	.	gene_id "NoncodingGene001253"; gene_name "NoncodingGene001253"; gene_ref "CTHT_0018880"; class_code "p"; gene_biotype "noncoding";
scf7180000011815	rtracklayer	gene	1048400	1048706	.	-	.	gene_id "NoncodingGene001254"; gene_name "NoncodingGene001254"; gene_ref "CTHT_0019110"; class_code "o"; gene_biotype "noncoding";
scf7180000011815	rtracklayer	gene	1070780	1071160	.	-	.	gene_id "NoncodingGene001255"; gene_name "NoncodingGene001255"; gene_ref "CTHT_0019170"; class_code "o"; gene_biotype "noncoding";
scf7180000011815	rtracklayer	gene	1085959	1086218	.	-	.	gene_id "NoncodingGene001256"; gene_name "NoncodingGene001256"; gene_ref "CTHT_0019220"; class_code "x"; gene_biotype "noncoding";
scf7180000011815	rtracklayer	gene	1103746	1106379	.	-	.	gene_id "NoncodingGene001257"; gene_name "NoncodingGene001257"; gene_ref ""; class_code "u"; gene_biotype "noncoding";
scf7180000011815	rtracklayer	gene	1117918	1118550	.	-	.	gene_id "NoncodingGene001258"; gene_name "NoncodingGene001258"; gene_ref "CTHT_0019290"; class_code "x"; gene_biotype "noncoding";
scf7180000011815	rtracklayer	gene	1127227	1127578	.	-	.	gene_id "NoncodingGene001259"; gene_name "NoncodingGene001259"; gene_ref "CTHT_0019300"; class_code "x"; gene_biotype "noncoding";
scf7180000011815	rtracklayer	gene	1143110	1144036	.	-	.	gene_id "NoncodingGene001260"; gene_name "NoncodingGene001260"; gene_ref "CTHT_0019350"; class_code "c"; gene_biotype "noncoding";
scf7180000011815	rtracklayer	gene	1174162	1175381	.	-	.	gene_id "NoncodingGene001261"; gene_name "NoncodingGene001261"; gene_ref ""; class_code "u"; gene_biotype "noncoding";
scf7180000011815	rtracklayer	gene	1176285	1176615	.	-	.	gene_id "NoncodingGene001262"; gene_name "NoncodingGene001262"; gene_ref "CTHT_0019420"; class_code "x"; gene_biotype "noncoding";
scf7180000011815	rtracklayer	gene	1177832	1178211	.	-	.	gene_id "NoncodingGene001263"; gene_name "NoncodingGene001263"; gene_ref "CTHT_0019420"; class_code "x"; gene_biotype "noncoding";
scf7180000011815	rtracklayer	gene	1213632	1214726	.	-	.	gene_id "NoncodingGene001264"; gene_name "NoncodingGene001264"; gene_ref "CTHT_0019520"; class_code "p, u"; gene_biotype "noncoding";
scf7180000011815	rtracklayer	gene	1238380	1238667	.	-	.	gene_id "NoncodingGene001265"; gene_name "NoncodingGene001265"; gene_ref "CTHT_0019580"; class_code "p"; gene_biotype "noncoding";
scf7180000011815	rtracklayer	gene	1244669	1245395	.	-	.	gene_id "NoncodingGene001266"; gene_name "NoncodingGene001266"; gene_ref ""; class_code "u"; gene_biotype "noncoding";
scf7180000011815	rtracklayer	gene	1253386	1254169	.	-	.	gene_id "NoncodingGene001267"; gene_name "NoncodingGene001267"; gene_ref "CTHT_0019610"; class_code "p"; gene_biotype "noncoding";
scf7180000011815	rtracklayer	gene	1262317	1264134	.	-	.	gene_id "NoncodingGene001268"; gene_name "NoncodingGene001268"; gene_ref ""; class_code "u"; gene_biotype "noncoding";
scf7180000011815	rtracklayer	gene	1278897	1280340	.	-	.	gene_id "NoncodingGene001269"; gene_name "NoncodingGene001269"; gene_ref ""; class_code "u"; gene_biotype "noncoding";
scf7180000011815	rtracklayer	gene	1293505	1294611	.	-	.	gene_id "NoncodingGene001270"; gene_name "NoncodingGene001270"; gene_ref ""; class_code "u"; gene_biotype "noncoding";
scf7180000011815	rtracklayer	gene	1311779	1312246	.	-	.	gene_id "NoncodingGene001271"; gene_name "NoncodingGene001271"; gene_ref "CTHT_0019760"; class_code "o"; gene_biotype "noncoding";
scf7180000011815	rtracklayer	gene	1323042	1324622	.	-	.	gene_id "NoncodingGene001272"; gene_name "NoncodingGene001272"; gene_ref ""; class_code "u"; gene_biotype "noncoding";
scf7180000011815	rtracklayer	gene	1332918	1333873	.	-	.	gene_id "NoncodingGene001273"; gene_name "NoncodingGene001273"; gene_ref ""; class_code "u"; gene_biotype "noncoding";
scf7180000011815	rtracklayer	gene	1344565	1345286	.	-	.	gene_id "NoncodingGene001274"; gene_name "NoncodingGene001274"; gene_ref ""; class_code "u"; gene_biotype "noncoding";
scf7180000011815	rtracklayer	gene	1347282	1350421	.	-	.	gene_id "NoncodingGene001275"; gene_name "NoncodingGene001275"; gene_ref "CTHT_0019840"; class_code "e, p"; gene_biotype "noncoding";
scf7180000011815	rtracklayer	gene	1355294	1355526	.	-	.	gene_id "NoncodingGene001276"; gene_name "NoncodingGene001276"; gene_ref ""; class_code "u"; gene_biotype "noncoding";
scf7180000011815	rtracklayer	gene	1359946	1360507	.	-	.	gene_id "NoncodingGene001277"; gene_name "NoncodingGene001277"; gene_ref ""; class_code "u"; gene_biotype "noncoding";
scf7180000011815	rtracklayer	gene	1398449	1399480	.	-	.	gene_id "NoncodingGene001278"; gene_name "NoncodingGene001278"; gene_ref ""; class_code "u"; gene_biotype "noncoding";
scf7180000011815	rtracklayer	gene	1422968	1423946	.	-	.	gene_id "NoncodingGene001279"; gene_name "NoncodingGene001279"; gene_ref ""; class_code "u"; gene_biotype "noncoding";
scf7180000011815	rtracklayer	gene	1468107	1468325	.	-	.	gene_id "NoncodingGene001280"; gene_name "NoncodingGene001280"; gene_ref "CTHT_0020200"; class_code "p"; gene_biotype "noncoding";
scf7180000011815	rtracklayer	gene	1483247	1483615	.	-	.	gene_id "NoncodingGene001281"; gene_name "NoncodingGene001281"; gene_ref "CTHT_0020240"; class_code "o"; gene_biotype "noncoding";
scf7180000011815	rtracklayer	gene	1493787	1494745	.	-	.	gene_id "NoncodingGene001282"; gene_name "NoncodingGene001282"; gene_ref ""; class_code "u"; gene_biotype "noncoding";
scf7180000011815	rtracklayer	gene	1507898	1509411	.	-	.	gene_id "NoncodingGene001283"; gene_name "NoncodingGene001283"; gene_ref ""; class_code "u"; gene_biotype "noncoding";
scf7180000011815	rtracklayer	gene	1519088	1519628	.	-	.	gene_id "NoncodingGene001284"; gene_name "NoncodingGene001284"; gene_ref "CTHT_0020310"; class_code "o"; gene_biotype "noncoding";
scf7180000011815	rtracklayer	gene	1560681	1561029	.	-	.	gene_id "NoncodingGene001285"; gene_name "NoncodingGene001285"; gene_ref ""; class_code "u"; gene_biotype "noncoding";
scf7180000011815	rtracklayer	gene	1567379	1568531	.	-	.	gene_id "NoncodingGene001286"; gene_name "NoncodingGene001286"; gene_ref "CTHT_0020430"; class_code "o"; gene_biotype "noncoding";
scf7180000011815	rtracklayer	gene	1569033	1569517	.	-	.	gene_id "NoncodingGene001287"; gene_name "NoncodingGene001287"; gene_ref "CTHT_0020440"; class_code "c"; gene_biotype "noncoding";
scf7180000011815	rtracklayer	gene	1640473	1641940	.	-	.	gene_id "NoncodingGene001288"; gene_name "NoncodingGene001288"; gene_ref "CTHT_0020590"; class_code "x"; gene_biotype "noncoding";
scf7180000011815	rtracklayer	gene	1643294	1644024	.	-	.	gene_id "NoncodingGene001289"; gene_name "NoncodingGene001289"; gene_ref ""; class_code "u"; gene_biotype "noncoding";
scf7180000011815	rtracklayer	gene	1666227	1666647	.	-	.	gene_id "NoncodingGene001290"; gene_name "NoncodingGene001290"; gene_ref "CTHT_0020660"; class_code "p"; gene_biotype "noncoding";
scf7180000011815	rtracklayer	gene	1670605	1671266	.	-	.	gene_id "NoncodingGene001291"; gene_name "NoncodingGene001291"; gene_ref ""; class_code "u"; gene_biotype "noncoding";
scf7180000011815	rtracklayer	gene	1688995	1689237	.	-	.	gene_id "NoncodingGene001292"; gene_name "NoncodingGene001292"; gene_ref "CTHT_0020700"; class_code "o"; gene_biotype "noncoding";
scf7180000011815	rtracklayer	gene	1715403	1716148	.	-	.	gene_id "NoncodingGene001293"; gene_name "NoncodingGene001293"; gene_ref "CTHT_0020740"; class_code "i"; gene_biotype "noncoding";
scf7180000011815	rtracklayer	gene	1725597	1725971	.	-	.	gene_id "NoncodingGene001294"; gene_name "NoncodingGene001294"; gene_ref "CTHT_0020760"; class_code "p"; gene_biotype "noncoding";
scf7180000011815	rtracklayer	gene	1749079	1750211	.	-	.	gene_id "NoncodingGene001295"; gene_name "NoncodingGene001295"; gene_ref ""; class_code "u"; gene_biotype "noncoding";
scf7180000011815	rtracklayer	gene	1760492	1762155	.	-	.	gene_id "NoncodingGene001296"; gene_name "NoncodingGene001296"; gene_ref "CTHT_0020870"; class_code "x"; gene_biotype "noncoding";
scf7180000011815	rtracklayer	gene	1764994	1765836	.	-	.	gene_id "NoncodingGene001297"; gene_name "NoncodingGene001297"; gene_ref "CTHT_0020890"; class_code "x"; gene_biotype "noncoding";
scf7180000011815	rtracklayer	gene	1765937	1769359	.	-	.	gene_id "NoncodingGene001298"; gene_name "NoncodingGene001298"; gene_ref ""; class_code "u"; gene_biotype "noncoding";
scf7180000011815	rtracklayer	gene	1778035	1778357	.	-	.	gene_id "NoncodingGene001299"; gene_name "NoncodingGene001299"; gene_ref ""; class_code "u"; gene_biotype "noncoding";
scf7180000011815	rtracklayer	gene	1789942	1792328	.	-	.	gene_id "NoncodingGene001300"; gene_name "NoncodingGene001300"; gene_ref "tRNA-Ala"; class_code "o"; gene_biotype "noncoding";
scf7180000011815	rtracklayer	gene	1827278	1828313	.	-	.	gene_id "NoncodingGene001301"; gene_name "NoncodingGene001301"; gene_ref ""; class_code "u"; gene_biotype "noncoding";
scf7180000011815	rtracklayer	gene	1832182	1835081	.	-	.	gene_id "NoncodingGene001302"; gene_name "NoncodingGene001302"; gene_ref "CTHT_0021100"; class_code "s, x"; gene_biotype "noncoding";
scf7180000011815	rtracklayer	gene	1838169	1838796	.	-	.	gene_id "NoncodingGene001303"; gene_name "NoncodingGene001303"; gene_ref "CTHT_0021110"; class_code "x"; gene_biotype "noncoding";
scf7180000011815	rtracklayer	gene	1839313	1839604	.	-	.	gene_id "NoncodingGene001304"; gene_name "NoncodingGene001304"; gene_ref "CTHT_0021120"; class_code "p"; gene_biotype "noncoding";
scf7180000011815	rtracklayer	gene	1842706	1844257	.	-	.	gene_id "NoncodingGene001305"; gene_name "NoncodingGene001305"; gene_ref "CTHT_0021130"; class_code "e"; gene_biotype "noncoding";
scf7180000011816	rtracklayer	gene	4866	5900	.	+	.	gene_id "NoncodingGene001306"; gene_name "NoncodingGene001306"; gene_ref ""; class_code "u"; gene_biotype "noncoding";
scf7180000011816	rtracklayer	gene	22542	22862	.	+	.	gene_id "NoncodingGene001307"; gene_name "NoncodingGene001307"; gene_ref "CTHT_0021170"; class_code "s"; gene_biotype "noncoding";
scf7180000011816	rtracklayer	gene	43457	44546	.	+	.	gene_id "NoncodingGene001308"; gene_name "NoncodingGene001308"; gene_ref "CTHT_0021240"; class_code "="; gene_biotype "noncoding";
scf7180000011816	rtracklayer	gene	45500	46333	.	+	.	gene_id "NoncodingGene001309"; gene_name "NoncodingGene001309"; gene_ref "CTHT_0021250"; class_code "x"; gene_biotype "noncoding";
scf7180000011816	rtracklayer	gene	46507	47407	.	+	.	gene_id "NoncodingGene001310"; gene_name "NoncodingGene001310"; gene_ref ""; class_code "u"; gene_biotype "noncoding";
scf7180000011816	rtracklayer	gene	88349	89139	.	+	.	gene_id "NoncodingGene001311"; gene_name "NoncodingGene001311"; gene_ref "CTHT_0021380"; class_code "x"; gene_biotype "noncoding";
scf7180000011816	rtracklayer	gene	100294	101779	.	+	.	gene_id "NoncodingGene001312"; gene_name "NoncodingGene001312"; gene_ref ""; class_code "u"; gene_biotype "noncoding";
scf7180000011816	rtracklayer	gene	113708	114197	.	+	.	gene_id "NoncodingGene001313"; gene_name "NoncodingGene001313"; gene_ref ""; class_code "u"; gene_biotype "noncoding";
scf7180000011816	rtracklayer	gene	115902	117227	.	+	.	gene_id "NoncodingGene001314"; gene_name "NoncodingGene001314"; gene_ref ""; class_code "u"; gene_biotype "noncoding";
scf7180000011816	rtracklayer	gene	128454	130790	.	+	.	gene_id "NoncodingGene001315"; gene_name "NoncodingGene001315"; gene_ref ""; class_code "u"; gene_biotype "noncoding";
scf7180000011816	rtracklayer	gene	132788	134276	.	+	.	gene_id "NoncodingGene001316"; gene_name "NoncodingGene001316"; gene_ref ""; class_code "u"; gene_biotype "noncoding";
scf7180000011816	rtracklayer	gene	134728	136505	.	+	.	gene_id "NoncodingGene001317"; gene_name "NoncodingGene001317"; gene_ref ""; class_code "u"; gene_biotype "noncoding";
scf7180000011816	rtracklayer	gene	162120	162881	.	+	.	gene_id "NoncodingGene001318"; gene_name "NoncodingGene001318"; gene_ref "CTHT_0021510"; class_code "="; gene_biotype "noncoding";
scf7180000011816	rtracklayer	gene	162959	163529	.	+	.	gene_id "NoncodingGene001319"; gene_name "NoncodingGene001319"; gene_ref "CTHT_0021520"; class_code "x"; gene_biotype "noncoding";
scf7180000011816	rtracklayer	gene	168566	169583	.	+	.	gene_id "NoncodingGene001320"; gene_name "NoncodingGene001320"; gene_ref ""; class_code "u"; gene_biotype "noncoding";
scf7180000011816	rtracklayer	gene	213985	214952	.	+	.	gene_id "NoncodingGene001321"; gene_name "NoncodingGene001321"; gene_ref "CTHT_0021640"; class_code "o"; gene_biotype "noncoding";
scf7180000011816	rtracklayer	gene	227620	228560	.	+	.	gene_id "NoncodingGene001322"; gene_name "NoncodingGene001322"; gene_ref "CTHT_0021680"; class_code "p"; gene_biotype "noncoding";
scf7180000011816	rtracklayer	gene	244508	245404	.	+	.	gene_id "NoncodingGene001323"; gene_name "NoncodingGene001323"; gene_ref "CTHT_0021740"; class_code "=, j"; gene_biotype "noncoding";
scf7180000011816	rtracklayer	gene	266834	267661	.	+	.	gene_id "NoncodingGene001324"; gene_name "NoncodingGene001324"; gene_ref ""; class_code "u"; gene_biotype "noncoding";
scf7180000011816	rtracklayer	gene	302411	304040	.	+	.	gene_id "NoncodingGene001325"; gene_name "NoncodingGene001325"; gene_ref ""; class_code "u"; gene_biotype "noncoding";
scf7180000011816	rtracklayer	gene	411642	412009	.	+	.	gene_id "NoncodingGene001326"; gene_name "NoncodingGene001326"; gene_ref "CTHT_0022150"; class_code "p"; gene_biotype "noncoding";
scf7180000011816	rtracklayer	gene	435713	436761	.	+	.	gene_id "NoncodingGene001327"; gene_name "NoncodingGene001327"; gene_ref ""; class_code "u"; gene_biotype "noncoding";
scf7180000011816	rtracklayer	gene	438727	439162	.	+	.	gene_id "NoncodingGene001328"; gene_name "NoncodingGene001328"; gene_ref "CTHT_0022210"; class_code "c"; gene_biotype "noncoding";
scf7180000011816	rtracklayer	gene	440025	440600	.	+	.	gene_id "NoncodingGene001329"; gene_name "NoncodingGene001329"; gene_ref "CTHT_0022210"; class_code "p"; gene_biotype "noncoding";
scf7180000011816	rtracklayer	gene	447186	449035	.	+	.	gene_id "NoncodingGene001330"; gene_name "NoncodingGene001330"; gene_ref "CTHT_0022240"; class_code "o"; gene_biotype "noncoding";
scf7180000011816	rtracklayer	gene	451828	452760	.	+	.	gene_id "NoncodingGene001331"; gene_name "NoncodingGene001331"; gene_ref ""; class_code "u"; gene_biotype "noncoding";
scf7180000011816	rtracklayer	gene	461718	463286	.	+	.	gene_id "NoncodingGene001332"; gene_name "NoncodingGene001332"; gene_ref "CTHT_0022280"; class_code "e"; gene_biotype "noncoding";
scf7180000011816	rtracklayer	gene	476956	477312	.	+	.	gene_id "NoncodingGene001333"; gene_name "NoncodingGene001333"; gene_ref ""; class_code "u"; gene_biotype "noncoding";
scf7180000011816	rtracklayer	gene	477527	479976	.	+	.	gene_id "NoncodingGene001334"; gene_name "NoncodingGene001334"; gene_ref ""; class_code "u"; gene_biotype "noncoding";
scf7180000011816	rtracklayer	gene	494246	495830	.	+	.	gene_id "NoncodingGene001335"; gene_name "NoncodingGene001335"; gene_ref ""; class_code "u"; gene_biotype "noncoding";
scf7180000011816	rtracklayer	gene	503376	503957	.	+	.	gene_id "NoncodingGene001336"; gene_name "NoncodingGene001336"; gene_ref "CTHT_0022360"; class_code "e, j"; gene_biotype "noncoding";
scf7180000011816	rtracklayer	gene	504504	504810	.	+	.	gene_id "NoncodingGene001337"; gene_name "NoncodingGene001337"; gene_ref "CTHT_0022360"; class_code "p"; gene_biotype "noncoding";
scf7180000011816	rtracklayer	gene	540503	541362	.	+	.	gene_id "NoncodingGene001338"; gene_name "NoncodingGene001338"; gene_ref "CTHT_0022460"; class_code "x"; gene_biotype "noncoding";
scf7180000011816	rtracklayer	gene	559823	560235	.	+	.	gene_id "NoncodingGene001339"; gene_name "NoncodingGene001339"; gene_ref ""; class_code "u"; gene_biotype "noncoding";
scf7180000011816	rtracklayer	gene	588395	589165	.	+	.	gene_id "NoncodingGene001340"; gene_name "NoncodingGene001340"; gene_ref "CTHT_0022590"; class_code "p"; gene_biotype "noncoding";
scf7180000011816	rtracklayer	gene	612384	614091	.	+	.	gene_id "NoncodingGene001341"; gene_name "NoncodingGene001341"; gene_ref "CTHT_0022710"; class_code "x"; gene_biotype "noncoding";
scf7180000011816	rtracklayer	gene	623024	624357	.	+	.	gene_id "NoncodingGene001342"; gene_name "NoncodingGene001342"; gene_ref "CTHT_0022750"; class_code "x"; gene_biotype "noncoding";
scf7180000011816	rtracklayer	gene	629564	631677	.	+	.	gene_id "NoncodingGene001343"; gene_name "NoncodingGene001343"; gene_ref ""; class_code "u"; gene_biotype "noncoding";
scf7180000011816	rtracklayer	gene	634751	639630	.	+	.	gene_id "NoncodingGene001344"; gene_name "NoncodingGene001344"; gene_ref ""; class_code "u"; gene_biotype "noncoding";
scf7180000011816	rtracklayer	gene	667211	667797	.	+	.	gene_id "NoncodingGene001345"; gene_name "NoncodingGene001345"; gene_ref ""; class_code "u"; gene_biotype "noncoding";
scf7180000011816	rtracklayer	gene	688730	688973	.	+	.	gene_id "NoncodingGene001346"; gene_name "NoncodingGene001346"; gene_ref "CTHT_0022910"; class_code "p"; gene_biotype "noncoding";
scf7180000011816	rtracklayer	gene	689202	689498	.	+	.	gene_id "NoncodingGene001347"; gene_name "NoncodingGene001347"; gene_ref "CTHT_0022910"; class_code "p"; gene_biotype "noncoding";
scf7180000011816	rtracklayer	gene	692230	694157	.	+	.	gene_id "NoncodingGene001348"; gene_name "NoncodingGene001348"; gene_ref ""; class_code "u"; gene_biotype "noncoding";
scf7180000011816	rtracklayer	gene	707776	708423	.	+	.	gene_id "NoncodingGene001349"; gene_name "NoncodingGene001349"; gene_ref "CTHT_0022970"; class_code "c"; gene_biotype "noncoding";
scf7180000011816	rtracklayer	gene	718860	719738	.	+	.	gene_id "NoncodingGene001350"; gene_name "NoncodingGene001350"; gene_ref ""; class_code "u"; gene_biotype "noncoding";
scf7180000011816	rtracklayer	gene	737543	739676	.	+	.	gene_id "NoncodingGene001351"; gene_name "NoncodingGene001351"; gene_ref "CTHT_0023030"; class_code "u, x"; gene_biotype "noncoding";
scf7180000011816	rtracklayer	gene	769622	771191	.	+	.	gene_id "NoncodingGene001352"; gene_name "NoncodingGene001352"; gene_ref "CTHT_0023140"; class_code "="; gene_biotype "noncoding";
scf7180000011816	rtracklayer	gene	772011	773748	.	+	.	gene_id "NoncodingGene001353"; gene_name "NoncodingGene001353"; gene_ref "CTHT_0023160"; class_code "o"; gene_biotype "noncoding";
scf7180000011816	rtracklayer	gene	777728	778274	.	+	.	gene_id "NoncodingGene001354"; gene_name "NoncodingGene001354"; gene_ref "CTHT_0023170"; class_code "p"; gene_biotype "noncoding";
scf7180000011816	rtracklayer	gene	797253	797779	.	+	.	gene_id "NoncodingGene001355"; gene_name "NoncodingGene001355"; gene_ref "CTHT_0023220"; class_code "j"; gene_biotype "noncoding";
scf7180000011816	rtracklayer	gene	797870	798819	.	+	.	gene_id "NoncodingGene001356"; gene_name "NoncodingGene001356"; gene_ref "CTHT_0023220"; class_code "c"; gene_biotype "noncoding";
scf7180000011816	rtracklayer	gene	801481	801820	.	+	.	gene_id "NoncodingGene001357"; gene_name "NoncodingGene001357"; gene_ref "CTHT_0023230"; class_code "x"; gene_biotype "noncoding";
scf7180000011816	rtracklayer	gene	803875	804736	.	+	.	gene_id "NoncodingGene001358"; gene_name "NoncodingGene001358"; gene_ref ""; class_code "u"; gene_biotype "noncoding";
scf7180000011816	rtracklayer	gene	807217	807697	.	+	.	gene_id "NoncodingGene001359"; gene_name "NoncodingGene001359"; gene_ref ""; class_code "u"; gene_biotype "noncoding";
scf7180000011816	rtracklayer	gene	807755	808473	.	+	.	gene_id "NoncodingGene001360"; gene_name "NoncodingGene001360"; gene_ref "CTHT_0023240"; class_code "x"; gene_biotype "noncoding";
scf7180000011816	rtracklayer	gene	808704	809103	.	+	.	gene_id "NoncodingGene001361"; gene_name "NoncodingGene001361"; gene_ref "CTHT_0023240"; class_code "x"; gene_biotype "noncoding";
scf7180000011816	rtracklayer	gene	821901	822145	.	+	.	gene_id "NoncodingGene001362"; gene_name "NoncodingGene001362"; gene_ref ""; class_code "u"; gene_biotype "noncoding";
scf7180000011816	rtracklayer	gene	824173	827039	.	+	.	gene_id "NoncodingGene001363"; gene_name "NoncodingGene001363"; gene_ref ""; class_code "u"; gene_biotype "noncoding";
scf7180000011816	rtracklayer	gene	881216	881760	.	+	.	gene_id "NoncodingGene001364"; gene_name "NoncodingGene001364"; gene_ref "CTHT_0023380"; class_code "u, x"; gene_biotype "noncoding";
scf7180000011816	rtracklayer	gene	885576	886188	.	+	.	gene_id "NoncodingGene001365"; gene_name "NoncodingGene001365"; gene_ref "CTHT_0023390"; class_code "e"; gene_biotype "noncoding";
scf7180000011816	rtracklayer	gene	928423	928697	.	+	.	gene_id "NoncodingGene001366"; gene_name "NoncodingGene001366"; gene_ref ""; class_code "u"; gene_biotype "noncoding";
scf7180000011816	rtracklayer	gene	941950	943276	.	+	.	gene_id "NoncodingGene001367"; gene_name "NoncodingGene001367"; gene_ref "CTHT_0023520"; class_code "x"; gene_biotype "noncoding";
scf7180000011816	rtracklayer	gene	947607	947846	.	+	.	gene_id "NoncodingGene001368"; gene_name "NoncodingGene001368"; gene_ref "CTHT_0023530"; class_code "x"; gene_biotype "noncoding";
scf7180000011816	rtracklayer	gene	950585	951174	.	+	.	gene_id "NoncodingGene001369"; gene_name "NoncodingGene001369"; gene_ref ""; class_code "u"; gene_biotype "noncoding";
scf7180000011816	rtracklayer	gene	952615	953736	.	+	.	gene_id "NoncodingGene001370"; gene_name "NoncodingGene001370"; gene_ref ""; class_code "u"; gene_biotype "noncoding";
scf7180000011816	rtracklayer	gene	963312	963990	.	+	.	gene_id "NoncodingGene001371"; gene_name "NoncodingGene001371"; gene_ref "CTHT_0023550"; class_code "p"; gene_biotype "noncoding";
scf7180000011816	rtracklayer	gene	968166	968914	.	+	.	gene_id "NoncodingGene001372"; gene_name "NoncodingGene001372"; gene_ref "CTHT_0023570"; class_code "x"; gene_biotype "noncoding";
scf7180000011816	rtracklayer	gene	974799	975124	.	+	.	gene_id "NoncodingGene001373"; gene_name "NoncodingGene001373"; gene_ref "CTHT_0023590"; class_code "x"; gene_biotype "noncoding";
scf7180000011816	rtracklayer	gene	986670	987671	.	+	.	gene_id "NoncodingGene001374"; gene_name "NoncodingGene001374"; gene_ref "CTHT_0023640"; class_code "="; gene_biotype "noncoding";
scf7180000011816	rtracklayer	gene	987719	988037	.	+	.	gene_id "NoncodingGene001375"; gene_name "NoncodingGene001375"; gene_ref "CTHT_0023650"; class_code "s"; gene_biotype "noncoding";
scf7180000011816	rtracklayer	gene	1058047	1058327	.	+	.	gene_id "NoncodingGene001376"; gene_name "NoncodingGene001376"; gene_ref ""; class_code "u"; gene_biotype "noncoding";
scf7180000011816	rtracklayer	gene	1073515	1074043	.	+	.	gene_id "NoncodingGene001377"; gene_name "NoncodingGene001377"; gene_ref ""; class_code "u"; gene_biotype "noncoding";
scf7180000011816	rtracklayer	gene	1074419	1074856	.	+	.	gene_id "NoncodingGene001378"; gene_name "NoncodingGene001378"; gene_ref ""; class_code "u"; gene_biotype "noncoding";
scf7180000011816	rtracklayer	gene	1088164	1088483	.	+	.	gene_id "NoncodingGene001379"; gene_name "NoncodingGene001379"; gene_ref "CTHT_0023900"; class_code "p"; gene_biotype "noncoding";
scf7180000011816	rtracklayer	gene	1098719	1099891	.	+	.	gene_id "NoncodingGene001380"; gene_name "NoncodingGene001380"; gene_ref ""; class_code "u"; gene_biotype "noncoding";
scf7180000011816	rtracklayer	gene	1106908	1107850	.	+	.	gene_id "NoncodingGene001381"; gene_name "NoncodingGene001381"; gene_ref "CTHT_0023950"; class_code "p"; gene_biotype "noncoding";
scf7180000011816	rtracklayer	gene	1166354	1166720	.	+	.	gene_id "NoncodingGene001382"; gene_name "NoncodingGene001382"; gene_ref ""; class_code "u"; gene_biotype "noncoding";
scf7180000011816	rtracklayer	gene	1167378	1168231	.	+	.	gene_id "NoncodingGene001383"; gene_name "NoncodingGene001383"; gene_ref ""; class_code "u"; gene_biotype "noncoding";
scf7180000011816	rtracklayer	gene	1168292	1169474	.	+	.	gene_id "NoncodingGene001384"; gene_name "NoncodingGene001384"; gene_ref ""; class_code "u"; gene_biotype "noncoding";
scf7180000011816	rtracklayer	gene	1177170	1177673	.	+	.	gene_id "NoncodingGene001385"; gene_name "NoncodingGene001385"; gene_ref "CTHT_0024130"; class_code "x"; gene_biotype "noncoding";
scf7180000011816	rtracklayer	gene	1191146	1192335	.	+	.	gene_id "NoncodingGene001386"; gene_name "NoncodingGene001386"; gene_ref ""; class_code "u"; gene_biotype "noncoding";
scf7180000011816	rtracklayer	gene	1195245	1198646	.	+	.	gene_id "NoncodingGene001387"; gene_name "NoncodingGene001387"; gene_ref ""; class_code "u"; gene_biotype "noncoding";
scf7180000011816	rtracklayer	gene	1215534	1216034	.	+	.	gene_id "NoncodingGene001388"; gene_name "NoncodingGene001388"; gene_ref ""; class_code "u"; gene_biotype "noncoding";
scf7180000011816	rtracklayer	gene	1241119	1241424	.	+	.	gene_id "NoncodingGene001389"; gene_name "NoncodingGene001389"; gene_ref ""; class_code "u"; gene_biotype "noncoding";
scf7180000011816	rtracklayer	gene	1259300	1260382	.	+	.	gene_id "NoncodingGene001390"; gene_name "NoncodingGene001390"; gene_ref "CTHT_0024290"; class_code "p"; gene_biotype "noncoding";
scf7180000011816	rtracklayer	gene	1265508	1266518	.	+	.	gene_id "NoncodingGene001391"; gene_name "NoncodingGene001391"; gene_ref ""; class_code "u"; gene_biotype "noncoding";
scf7180000011816	rtracklayer	gene	1275311	1276197	.	+	.	gene_id "NoncodingGene001392"; gene_name "NoncodingGene001392"; gene_ref "CTHT_0024350"; class_code "="; gene_biotype "noncoding";
scf7180000011816	rtracklayer	gene	1311138	1311747	.	+	.	gene_id "NoncodingGene001393"; gene_name "NoncodingGene001393"; gene_ref "CTHT_0024440"; class_code "o"; gene_biotype "noncoding";
scf7180000011816	rtracklayer	gene	1328833	1329578	.	+	.	gene_id "NoncodingGene001394"; gene_name "NoncodingGene001394"; gene_ref "CTHT_0024490"; class_code "o"; gene_biotype "noncoding";
scf7180000011816	rtracklayer	gene	1331261	1333422	.	+	.	gene_id "NoncodingGene001395"; gene_name "NoncodingGene001395"; gene_ref ""; class_code "u"; gene_biotype "noncoding";
scf7180000011816	rtracklayer	gene	1354136	1357652	.	+	.	gene_id "NoncodingGene001396"; gene_name "NoncodingGene001396"; gene_ref "CTHT_0024550, CTHT_0024560"; class_code "s, x"; gene_biotype "noncoding";
scf7180000011816	rtracklayer	gene	1357895	1358834	.	+	.	gene_id "NoncodingGene001397"; gene_name "NoncodingGene001397"; gene_ref "CTHT_0024570"; class_code "x"; gene_biotype "noncoding";
scf7180000011816	rtracklayer	gene	1358879	1359143	.	+	.	gene_id "NoncodingGene001398"; gene_name "NoncodingGene001398"; gene_ref "CTHT_0024570"; class_code "x"; gene_biotype "noncoding";
scf7180000011816	rtracklayer	gene	1362699	1363077	.	+	.	gene_id "NoncodingGene001399"; gene_name "NoncodingGene001399"; gene_ref "CTHT_0024600"; class_code "x"; gene_biotype "noncoding";
scf7180000011816	rtracklayer	gene	1370967	1371868	.	+	.	gene_id "NoncodingGene001400"; gene_name "NoncodingGene001400"; gene_ref ""; class_code "u"; gene_biotype "noncoding";
scf7180000011816	rtracklayer	gene	1400552	1400925	.	+	.	gene_id "NoncodingGene001401"; gene_name "NoncodingGene001401"; gene_ref "CTHT_0024650"; class_code "p"; gene_biotype "noncoding";
scf7180000011816	rtracklayer	gene	1454358	1455433	.	+	.	gene_id "NoncodingGene001402"; gene_name "NoncodingGene001402"; gene_ref "CTHT_0024790"; class_code "j"; gene_biotype "noncoding";
scf7180000011816	rtracklayer	gene	1462231	1462500	.	+	.	gene_id "NoncodingGene001403"; gene_name "NoncodingGene001403"; gene_ref ""; class_code "u"; gene_biotype "noncoding";
scf7180000011816	rtracklayer	gene	1496996	1500605	.	+	.	gene_id "NoncodingGene001404"; gene_name "NoncodingGene001404"; gene_ref "CTHT_0024920"; class_code "x"; gene_biotype "noncoding";
scf7180000011816	rtracklayer	gene	1520701	1520917	.	+	.	gene_id "NoncodingGene001405"; gene_name "NoncodingGene001405"; gene_ref "CTHT_0025000"; class_code "x"; gene_biotype "noncoding";
scf7180000011816	rtracklayer	gene	1525764	1526236	.	+	.	gene_id "NoncodingGene001406"; gene_name "NoncodingGene001406"; gene_ref "CTHT_0025010"; class_code "p"; gene_biotype "noncoding";
scf7180000011816	rtracklayer	gene	1548297	1548894	.	+	.	gene_id "NoncodingGene001407"; gene_name "NoncodingGene001407"; gene_ref "CTHT_0025090"; class_code "x"; gene_biotype "noncoding";
scf7180000011816	rtracklayer	gene	1571876	1572421	.	+	.	gene_id "NoncodingGene001408"; gene_name "NoncodingGene001408"; gene_ref "5S_rRNA"; class_code "x"; gene_biotype "noncoding";
scf7180000011816	rtracklayer	gene	1576976	1577845	.	+	.	gene_id "NoncodingGene001409"; gene_name "NoncodingGene001409"; gene_ref ""; class_code "u"; gene_biotype "noncoding";
scf7180000011816	rtracklayer	gene	1599877	1601217	.	+	.	gene_id "NoncodingGene001410"; gene_name "NoncodingGene001410"; gene_ref ""; class_code "u"; gene_biotype "noncoding";
scf7180000011816	rtracklayer	gene	1607045	1608090	.	+	.	gene_id "NoncodingGene001411"; gene_name "NoncodingGene001411"; gene_ref "CTHT_0025250"; class_code "x"; gene_biotype "noncoding";
scf7180000011816	rtracklayer	gene	1610520	1611604	.	+	.	gene_id "NoncodingGene001412"; gene_name "NoncodingGene001412"; gene_ref "CTHT_0025260"; class_code "x"; gene_biotype "noncoding";
scf7180000011816	rtracklayer	gene	1621686	1622881	.	+	.	gene_id "NoncodingGene001413"; gene_name "NoncodingGene001413"; gene_ref "CTHT_0025290"; class_code "="; gene_biotype "noncoding";
scf7180000011816	rtracklayer	gene	1629401	1630045	.	+	.	gene_id "NoncodingGene001414"; gene_name "NoncodingGene001414"; gene_ref "CTHT_0025320"; class_code "j"; gene_biotype "noncoding";
scf7180000011816	rtracklayer	gene	1638008	1640159	.	+	.	gene_id "NoncodingGene001415"; gene_name "NoncodingGene001415"; gene_ref "CTHT_0025350"; class_code "o"; gene_biotype "noncoding";
scf7180000011816	rtracklayer	gene	1668219	1668558	.	+	.	gene_id "NoncodingGene001416"; gene_name "NoncodingGene001416"; gene_ref "CTHT_0025440"; class_code "x"; gene_biotype "noncoding";
scf7180000011816	rtracklayer	gene	1681814	1682792	.	+	.	gene_id "NoncodingGene001417"; gene_name "NoncodingGene001417"; gene_ref "CTHT_0025480"; class_code "s, u"; gene_biotype "noncoding";
scf7180000011816	rtracklayer	gene	1715442	1716536	.	+	.	gene_id "NoncodingGene001418"; gene_name "NoncodingGene001418"; gene_ref "CTHT_0025560"; class_code "="; gene_biotype "noncoding";
scf7180000011816	rtracklayer	gene	1716668	1717653	.	+	.	gene_id "NoncodingGene001419"; gene_name "NoncodingGene001419"; gene_ref "CTHT_0025570"; class_code "c"; gene_biotype "noncoding";
scf7180000011816	rtracklayer	gene	1720908	1721247	.	+	.	gene_id "NoncodingGene001420"; gene_name "NoncodingGene001420"; gene_ref "CTHT_0025570"; class_code "p"; gene_biotype "noncoding";
scf7180000011816	rtracklayer	gene	1736015	1737259	.	+	.	gene_id "NoncodingGene001421"; gene_name "NoncodingGene001421"; gene_ref ""; class_code "u"; gene_biotype "noncoding";
scf7180000011816	rtracklayer	gene	1784739	1786321	.	+	.	gene_id "NoncodingGene001422"; gene_name "NoncodingGene001422"; gene_ref "CTHT_0025760"; class_code "c"; gene_biotype "noncoding";
scf7180000011816	rtracklayer	gene	1790972	1791880	.	+	.	gene_id "NoncodingGene001423"; gene_name "NoncodingGene001423"; gene_ref "CTHT_0025770"; class_code "x"; gene_biotype "noncoding";
scf7180000011816	rtracklayer	gene	1792709	1793064	.	+	.	gene_id "NoncodingGene001424"; gene_name "NoncodingGene001424"; gene_ref ""; class_code "u"; gene_biotype "noncoding";
scf7180000011816	rtracklayer	gene	1802046	1803051	.	+	.	gene_id "NoncodingGene001425"; gene_name "NoncodingGene001425"; gene_ref "CTHT_0025810"; class_code "=, j"; gene_biotype "noncoding";
scf7180000011816	rtracklayer	gene	1806684	1807031	.	+	.	gene_id "NoncodingGene001426"; gene_name "NoncodingGene001426"; gene_ref "CTHT_0025830"; class_code "x"; gene_biotype "noncoding";
scf7180000011816	rtracklayer	gene	1858883	1861029	.	+	.	gene_id "NoncodingGene001427"; gene_name "NoncodingGene001427"; gene_ref ""; class_code "u"; gene_biotype "noncoding";
scf7180000011816	rtracklayer	gene	1887432	1888144	.	+	.	gene_id "NoncodingGene001428"; gene_name "NoncodingGene001428"; gene_ref ""; class_code "u"; gene_biotype "noncoding";
scf7180000011816	rtracklayer	gene	1892056	1893792	.	+	.	gene_id "NoncodingGene001429"; gene_name "NoncodingGene001429"; gene_ref "CTHT_0026080"; class_code "o"; gene_biotype "noncoding";
scf7180000011816	rtracklayer	gene	1905800	1907198	.	+	.	gene_id "NoncodingGene001430"; gene_name "NoncodingGene001430"; gene_ref "CTHT_0026110"; class_code "="; gene_biotype "noncoding";
scf7180000011816	rtracklayer	gene	1912032	1912401	.	+	.	gene_id "NoncodingGene001431"; gene_name "NoncodingGene001431"; gene_ref "CTHT_0026120"; class_code "p"; gene_biotype "noncoding";
scf7180000011816	rtracklayer	gene	1915403	1915851	.	+	.	gene_id "NoncodingGene001432"; gene_name "NoncodingGene001432"; gene_ref ""; class_code "u"; gene_biotype "noncoding";
scf7180000011816	rtracklayer	gene	1949018	1949438	.	+	.	gene_id "NoncodingGene001433"; gene_name "NoncodingGene001433"; gene_ref "CTHT_0026190"; class_code "s"; gene_biotype "noncoding";
scf7180000011816	rtracklayer	gene	1951247	1952211	.	+	.	gene_id "NoncodingGene001434"; gene_name "NoncodingGene001434"; gene_ref "CTHT_0026200"; class_code "x"; gene_biotype "noncoding";
scf7180000011816	rtracklayer	gene	1955973	1957252	.	+	.	gene_id "NoncodingGene001435"; gene_name "NoncodingGene001435"; gene_ref ""; class_code "u"; gene_biotype "noncoding";
scf7180000011816	rtracklayer	gene	1965120	1966904	.	+	.	gene_id "NoncodingGene001436"; gene_name "NoncodingGene001436"; gene_ref "CTHT_0026210"; class_code "p"; gene_biotype "noncoding";
scf7180000011816	rtracklayer	gene	1980212	1980654	.	+	.	gene_id "NoncodingGene001437"; gene_name "NoncodingGene001437"; gene_ref "CTHT_0026260"; class_code "x"; gene_biotype "noncoding";
scf7180000011816	rtracklayer	gene	1980702	1981223	.	+	.	gene_id "NoncodingGene001438"; gene_name "NoncodingGene001438"; gene_ref "CTHT_0026260"; class_code "x"; gene_biotype "noncoding";
scf7180000011816	rtracklayer	gene	2034259	2036189	.	+	.	gene_id "NoncodingGene001439"; gene_name "NoncodingGene001439"; gene_ref ""; class_code "u"; gene_biotype "noncoding";
scf7180000011816	rtracklayer	gene	2050877	2051229	.	+	.	gene_id "NoncodingGene001440"; gene_name "NoncodingGene001440"; gene_ref "CTHT_0026420"; class_code "i"; gene_biotype "noncoding";
scf7180000011816	rtracklayer	gene	2083655	2085019	.	+	.	gene_id "NoncodingGene001441"; gene_name "NoncodingGene001441"; gene_ref "CTHT_0026500"; class_code "x"; gene_biotype "noncoding";
scf7180000011816	rtracklayer	gene	2101063	2101457	.	+	.	gene_id "NoncodingGene001442"; gene_name "NoncodingGene001442"; gene_ref "CTHT_0026550"; class_code "x"; gene_biotype "noncoding";
scf7180000011816	rtracklayer	gene	2136080	2136392	.	+	.	gene_id "NoncodingGene001443"; gene_name "NoncodingGene001443"; gene_ref "CTHT_0026630"; class_code "p"; gene_biotype "noncoding";
scf7180000011816	rtracklayer	gene	2137574	2138674	.	+	.	gene_id "NoncodingGene001444"; gene_name "NoncodingGene001444"; gene_ref "CTHT_0026650"; class_code "x"; gene_biotype "noncoding";
scf7180000011816	rtracklayer	gene	2154647	2155358	.	+	.	gene_id "NoncodingGene001445"; gene_name "NoncodingGene001445"; gene_ref ""; class_code "u"; gene_biotype "noncoding";
scf7180000011816	rtracklayer	gene	2155383	2155670	.	+	.	gene_id "NoncodingGene001446"; gene_name "NoncodingGene001446"; gene_ref ""; class_code "u"; gene_biotype "noncoding";
scf7180000011816	rtracklayer	gene	2165570	2166389	.	+	.	gene_id "NoncodingGene001447"; gene_name "NoncodingGene001447"; gene_ref "CTHT_0026730"; class_code "x"; gene_biotype "noncoding";
scf7180000011816	rtracklayer	gene	2195068	2196237	.	+	.	gene_id "NoncodingGene001448"; gene_name "NoncodingGene001448"; gene_ref "CTHT_0026820"; class_code "x"; gene_biotype "noncoding";
scf7180000011816	rtracklayer	gene	2196936	2198650	.	+	.	gene_id "NoncodingGene001449"; gene_name "NoncodingGene001449"; gene_ref "CTHT_0026820"; class_code "x"; gene_biotype "noncoding";
scf7180000011816	rtracklayer	gene	2198667	2200289	.	+	.	gene_id "NoncodingGene001450"; gene_name "NoncodingGene001450"; gene_ref ""; class_code "u"; gene_biotype "noncoding";
scf7180000011816	rtracklayer	gene	2220656	2222293	.	+	.	gene_id "NoncodingGene001451"; gene_name "NoncodingGene001451"; gene_ref "CTHT_0026890"; class_code "x"; gene_biotype "noncoding";
scf7180000011816	rtracklayer	gene	2227723	2229457	.	+	.	gene_id "NoncodingGene001452"; gene_name "NoncodingGene001452"; gene_ref "CTHT_0026920"; class_code "x"; gene_biotype "noncoding";
scf7180000011816	rtracklayer	gene	2271541	2272189	.	+	.	gene_id "NoncodingGene001453"; gene_name "NoncodingGene001453"; gene_ref ""; class_code "u"; gene_biotype "noncoding";
scf7180000011816	rtracklayer	gene	2291417	2291660	.	+	.	gene_id "NoncodingGene001454"; gene_name "NoncodingGene001454"; gene_ref "CTHT_0027060"; class_code "x"; gene_biotype "noncoding";
scf7180000011816	rtracklayer	gene	2299551	2301063	.	+	.	gene_id "NoncodingGene001455"; gene_name "NoncodingGene001455"; gene_ref "CTHT_0027080"; class_code "x"; gene_biotype "noncoding";
scf7180000011816	rtracklayer	gene	2308453	2308985	.	+	.	gene_id "NoncodingGene001456"; gene_name "NoncodingGene001456"; gene_ref "CTHT_0027090"; class_code "p"; gene_biotype "noncoding";
scf7180000011816	rtracklayer	gene	2311367	2311833	.	+	.	gene_id "NoncodingGene001457"; gene_name "NoncodingGene001457"; gene_ref ""; class_code "u"; gene_biotype "noncoding";
scf7180000011816	rtracklayer	gene	2314072	2314701	.	+	.	gene_id "NoncodingGene001458"; gene_name "NoncodingGene001458"; gene_ref ""; class_code "u"; gene_biotype "noncoding";
scf7180000011816	rtracklayer	gene	2328146	2328407	.	+	.	gene_id "NoncodingGene001459"; gene_name "NoncodingGene001459"; gene_ref "CTHT_0027160"; class_code "p"; gene_biotype "noncoding";
scf7180000011816	rtracklayer	gene	2339062	2339396	.	+	.	gene_id "NoncodingGene001460"; gene_name "NoncodingGene001460"; gene_ref "CTHT_0027190"; class_code "o"; gene_biotype "noncoding";
scf7180000011816	rtracklayer	gene	2362868	2363174	.	+	.	gene_id "NoncodingGene001461"; gene_name "NoncodingGene001461"; gene_ref ""; class_code "u"; gene_biotype "noncoding";
scf7180000011816	rtracklayer	gene	2367567	2370515	.	+	.	gene_id "NoncodingGene001462"; gene_name "NoncodingGene001462"; gene_ref ""; class_code "u"; gene_biotype "noncoding";
scf7180000011816	rtracklayer	gene	2370990	2373894	.	+	.	gene_id "NoncodingGene001463"; gene_name "NoncodingGene001463"; gene_ref ""; class_code "u"; gene_biotype "noncoding";
scf7180000011816	rtracklayer	gene	2379776	2379996	.	+	.	gene_id "NoncodingGene001464"; gene_name "NoncodingGene001464"; gene_ref "CTHT_0027280"; class_code "x"; gene_biotype "noncoding";
scf7180000011816	rtracklayer	gene	2383154	2384614	.	+	.	gene_id "NoncodingGene001465"; gene_name "NoncodingGene001465"; gene_ref ""; class_code "u"; gene_biotype "noncoding";
scf7180000011816	rtracklayer	gene	2394139	2394468	.	+	.	gene_id "NoncodingGene001466"; gene_name "NoncodingGene001466"; gene_ref ""; class_code "u"; gene_biotype "noncoding";
scf7180000011816	rtracklayer	gene	2408534	2410593	.	+	.	gene_id "NoncodingGene001467"; gene_name "NoncodingGene001467"; gene_ref "CTHT_0027340"; class_code "="; gene_biotype "noncoding";
scf7180000011816	rtracklayer	gene	2413221	2413434	.	+	.	gene_id "NoncodingGene001468"; gene_name "NoncodingGene001468"; gene_ref "CTHT_0027360"; class_code "x"; gene_biotype "noncoding";
scf7180000011816	rtracklayer	gene	2435488	2436561	.	+	.	gene_id "NoncodingGene001469"; gene_name "NoncodingGene001469"; gene_ref ""; class_code "u"; gene_biotype "noncoding";
scf7180000011816	rtracklayer	gene	2445578	2446059	.	+	.	gene_id "NoncodingGene001470"; gene_name "NoncodingGene001470"; gene_ref "CTHT_0027440"; class_code "o"; gene_biotype "noncoding";
scf7180000011816	rtracklayer	gene	2471263	2471646	.	+	.	gene_id "NoncodingGene001471"; gene_name "NoncodingGene001471"; gene_ref "CTHT_0027530"; class_code "p"; gene_biotype "noncoding";
scf7180000011816	rtracklayer	gene	2479751	2481232	.	+	.	gene_id "NoncodingGene001472"; gene_name "NoncodingGene001472"; gene_ref "CTHT_0027560"; class_code "s, u"; gene_biotype "noncoding";
scf7180000011816	rtracklayer	gene	2497658	2498541	.	+	.	gene_id "NoncodingGene001473"; gene_name "NoncodingGene001473"; gene_ref ""; class_code "u"; gene_biotype "noncoding";
scf7180000011816	rtracklayer	gene	2516959	2517261	.	+	.	gene_id "NoncodingGene001474"; gene_name "NoncodingGene001474"; gene_ref "CTHT_0027640"; class_code "p"; gene_biotype "noncoding";
scf7180000011816	rtracklayer	gene	2538841	2540231	.	+	.	gene_id "NoncodingGene001475"; gene_name "NoncodingGene001475"; gene_ref ""; class_code "u"; gene_biotype "noncoding";
scf7180000011816	rtracklayer	gene	2546460	2546811	.	+	.	gene_id "NoncodingGene001476"; gene_name "NoncodingGene001476"; gene_ref "CTHT_0027740"; class_code "e"; gene_biotype "noncoding";
scf7180000011816	rtracklayer	gene	2582011	2583646	.	+	.	gene_id "NoncodingGene001477"; gene_name "NoncodingGene001477"; gene_ref "CTHT_0027860"; class_code "x"; gene_biotype "noncoding";
scf7180000011816	rtracklayer	gene	2601070	2601981	.	+	.	gene_id "NoncodingGene001478"; gene_name "NoncodingGene001478"; gene_ref ""; class_code "u"; gene_biotype "noncoding";
scf7180000011816	rtracklayer	gene	2624400	2624787	.	+	.	gene_id "NoncodingGene001479"; gene_name "NoncodingGene001479"; gene_ref "CTHT_0027980"; class_code "p"; gene_biotype "noncoding";
scf7180000011816	rtracklayer	gene	2640613	2641019	.	+	.	gene_id "NoncodingGene001480"; gene_name "NoncodingGene001480"; gene_ref "CTHT_0028050"; class_code "x"; gene_biotype "noncoding";
scf7180000011816	rtracklayer	gene	2653438	2653849	.	+	.	gene_id "NoncodingGene001481"; gene_name "NoncodingGene001481"; gene_ref "CTHT_0028090"; class_code "s"; gene_biotype "noncoding";
scf7180000011816	rtracklayer	gene	2653914	2654364	.	+	.	gene_id "NoncodingGene001482"; gene_name "NoncodingGene001482"; gene_ref "CTHT_0028090"; class_code "s"; gene_biotype "noncoding";
scf7180000011816	rtracklayer	gene	2664769	2665597	.	+	.	gene_id "NoncodingGene001483"; gene_name "NoncodingGene001483"; gene_ref ""; class_code "u"; gene_biotype "noncoding";
scf7180000011816	rtracklayer	gene	2683580	2684930	.	+	.	gene_id "NoncodingGene001484"; gene_name "NoncodingGene001484"; gene_ref "CTHT_0028160"; class_code "j"; gene_biotype "noncoding";
scf7180000011816	rtracklayer	gene	2687827	2689022	.	+	.	gene_id "NoncodingGene001485"; gene_name "NoncodingGene001485"; gene_ref "CTHT_0028170"; class_code "x"; gene_biotype "noncoding";
scf7180000011816	rtracklayer	gene	2691086	2691558	.	+	.	gene_id "NoncodingGene001486"; gene_name "NoncodingGene001486"; gene_ref "CTHT_0028180"; class_code "e"; gene_biotype "noncoding";
scf7180000011816	rtracklayer	gene	2701762	2702386	.	+	.	gene_id "NoncodingGene001487"; gene_name "NoncodingGene001487"; gene_ref "CTHT_0028220"; class_code "x"; gene_biotype "noncoding";
scf7180000011816	rtracklayer	gene	2718196	2719257	.	+	.	gene_id "NoncodingGene001488"; gene_name "NoncodingGene001488"; gene_ref "CTHT_0028310"; class_code "x"; gene_biotype "noncoding";
scf7180000011816	rtracklayer	gene	2722334	2723476	.	+	.	gene_id "NoncodingGene001489"; gene_name "NoncodingGene001489"; gene_ref "CTHT_0028320"; class_code "x"; gene_biotype "noncoding";
scf7180000011816	rtracklayer	gene	2724213	2725163	.	+	.	gene_id "NoncodingGene001490"; gene_name "NoncodingGene001490"; gene_ref "CTHT_0028330"; class_code "o"; gene_biotype "noncoding";
scf7180000011816	rtracklayer	gene	2735932	2737168	.	+	.	gene_id "NoncodingGene001491"; gene_name "NoncodingGene001491"; gene_ref ""; class_code "u"; gene_biotype "noncoding";
scf7180000011816	rtracklayer	gene	2754134	2755075	.	+	.	gene_id "NoncodingGene001492"; gene_name "NoncodingGene001492"; gene_ref ""; class_code "u"; gene_biotype "noncoding";
scf7180000011816	rtracklayer	gene	2755260	2755486	.	+	.	gene_id "NoncodingGene001493"; gene_name "NoncodingGene001493"; gene_ref ""; class_code "u"; gene_biotype "noncoding";
scf7180000011816	rtracklayer	gene	2758917	2760267	.	+	.	gene_id "NoncodingGene001494"; gene_name "NoncodingGene001494"; gene_ref ""; class_code "u"; gene_biotype "noncoding";
scf7180000011816	rtracklayer	gene	2761077	2762050	.	+	.	gene_id "NoncodingGene001495"; gene_name "NoncodingGene001495"; gene_ref ""; class_code "u"; gene_biotype "noncoding";
scf7180000011816	rtracklayer	gene	2774228	2776423	.	+	.	gene_id "NoncodingGene001496"; gene_name "NoncodingGene001496"; gene_ref ""; class_code "u"; gene_biotype "noncoding";
scf7180000011816	rtracklayer	gene	2804915	2805133	.	+	.	gene_id "NoncodingGene001497"; gene_name "NoncodingGene001497"; gene_ref "CTHT_0028510"; class_code "x"; gene_biotype "noncoding";
scf7180000011816	rtracklayer	gene	2809571	2809973	.	+	.	gene_id "NoncodingGene001498"; gene_name "NoncodingGene001498"; gene_ref "CTHT_0028520"; class_code "o"; gene_biotype "noncoding";
scf7180000011816	rtracklayer	gene	2821113	2821344	.	+	.	gene_id "NoncodingGene001499"; gene_name "NoncodingGene001499"; gene_ref "CTHT_0028560"; class_code "p"; gene_biotype "noncoding";
scf7180000011816	rtracklayer	gene	2832506	2833067	.	+	.	gene_id "NoncodingGene001500"; gene_name "NoncodingGene001500"; gene_ref "CTHT_0028610"; class_code "x"; gene_biotype "noncoding";
scf7180000011816	rtracklayer	gene	2839262	2839463	.	+	.	gene_id "NoncodingGene001501"; gene_name "NoncodingGene001501"; gene_ref "CTHT_0028630"; class_code "x"; gene_biotype "noncoding";
scf7180000011816	rtracklayer	gene	2843082	2844285	.	+	.	gene_id "NoncodingGene001502"; gene_name "NoncodingGene001502"; gene_ref ""; class_code "u"; gene_biotype "noncoding";
scf7180000011816	rtracklayer	gene	2847583	2848854	.	+	.	gene_id "NoncodingGene001503"; gene_name "NoncodingGene001503"; gene_ref "CTHT_0028650"; class_code "="; gene_biotype "noncoding";
scf7180000011816	rtracklayer	gene	2863494	2863964	.	+	.	gene_id "NoncodingGene001504"; gene_name "NoncodingGene001504"; gene_ref "CTHT_0028710"; class_code "e"; gene_biotype "noncoding";
scf7180000011816	rtracklayer	gene	2880578	2883356	.	+	.	gene_id "NoncodingGene001505"; gene_name "NoncodingGene001505"; gene_ref "CTHT_0028760"; class_code "j"; gene_biotype "noncoding";
scf7180000011816	rtracklayer	gene	2891182	2891830	.	+	.	gene_id "NoncodingGene001506"; gene_name "NoncodingGene001506"; gene_ref "CTHT_0028800"; class_code "x"; gene_biotype "noncoding";
scf7180000011816	rtracklayer	gene	2918682	2919265	.	+	.	gene_id "NoncodingGene001507"; gene_name "NoncodingGene001507"; gene_ref "CTHT_0028870"; class_code "o"; gene_biotype "noncoding";
scf7180000011816	rtracklayer	gene	2958205	2959904	.	+	.	gene_id "NoncodingGene001508"; gene_name "NoncodingGene001508"; gene_ref "CTHT_0029030"; class_code "s, x"; gene_biotype "noncoding";
scf7180000011816	rtracklayer	gene	3028006	3029099	.	+	.	gene_id "NoncodingGene001509"; gene_name "NoncodingGene001509"; gene_ref ""; class_code "u"; gene_biotype "noncoding";
scf7180000011816	rtracklayer	gene	3055531	3056308	.	+	.	gene_id "NoncodingGene001510"; gene_name "NoncodingGene001510"; gene_ref "CTHT_0029250"; class_code "p"; gene_biotype "noncoding";
scf7180000011816	rtracklayer	gene	3147629	3147963	.	+	.	gene_id "NoncodingGene001511"; gene_name "NoncodingGene001511"; gene_ref "CTHT_0029470"; class_code "j"; gene_biotype "noncoding";
scf7180000011816	rtracklayer	gene	3149113	3149461	.	+	.	gene_id "NoncodingGene001512"; gene_name "NoncodingGene001512"; gene_ref ""; class_code "u"; gene_biotype "noncoding";
scf7180000011816	rtracklayer	gene	3154838	3155525	.	+	.	gene_id "NoncodingGene001513"; gene_name "NoncodingGene001513"; gene_ref "CTHT_0029480"; class_code "p"; gene_biotype "noncoding";
scf7180000011816	rtracklayer	gene	3164125	3167284	.	+	.	gene_id "NoncodingGene001514"; gene_name "NoncodingGene001514"; gene_ref ""; class_code "u"; gene_biotype "noncoding";
scf7180000011816	rtracklayer	gene	3167934	3168338	.	+	.	gene_id "NoncodingGene001515"; gene_name "NoncodingGene001515"; gene_ref "CTHT_0029510"; class_code "x"; gene_biotype "noncoding";
scf7180000011816	rtracklayer	gene	3172990	3175244	.	+	.	gene_id "NoncodingGene001516"; gene_name "NoncodingGene001516"; gene_ref ""; class_code "u"; gene_biotype "noncoding";
scf7180000011816	rtracklayer	gene	3175387	3175592	.	+	.	gene_id "NoncodingGene001517"; gene_name "NoncodingGene001517"; gene_ref ""; class_code "u"; gene_biotype "noncoding";
scf7180000011816	rtracklayer	gene	3175688	3176298	.	+	.	gene_id "NoncodingGene001518"; gene_name "NoncodingGene001518"; gene_ref "CTHT_0029520"; class_code "s"; gene_biotype "noncoding";
scf7180000011816	rtracklayer	gene	3182604	3183556	.	+	.	gene_id "NoncodingGene001519"; gene_name "NoncodingGene001519"; gene_ref "CTHT_0029550"; class_code "j"; gene_biotype "noncoding";
scf7180000011816	rtracklayer	gene	3183646	3184199	.	+	.	gene_id "NoncodingGene001520"; gene_name "NoncodingGene001520"; gene_ref "CTHT_0029560"; class_code "s"; gene_biotype "noncoding";
scf7180000011816	rtracklayer	gene	3189974	3190823	.	+	.	gene_id "NoncodingGene001521"; gene_name "NoncodingGene001521"; gene_ref "CTHT_0029570"; class_code "p"; gene_biotype "noncoding";
scf7180000011816	rtracklayer	gene	3190847	3191318	.	+	.	gene_id "NoncodingGene001522"; gene_name "NoncodingGene001522"; gene_ref ""; class_code "u"; gene_biotype "noncoding";
scf7180000011816	rtracklayer	gene	3203231	3203469	.	+	.	gene_id "NoncodingGene001523"; gene_name "NoncodingGene001523"; gene_ref "CTHT_0029600"; class_code "p"; gene_biotype "noncoding";
scf7180000011816	rtracklayer	gene	3214759	3215032	.	+	.	gene_id "NoncodingGene001524"; gene_name "NoncodingGene001524"; gene_ref "CTHT_0029630"; class_code "x"; gene_biotype "noncoding";
scf7180000011816	rtracklayer	gene	3221365	3222488	.	+	.	gene_id "NoncodingGene001525"; gene_name "NoncodingGene001525"; gene_ref "CTHT_0029660"; class_code "j"; gene_biotype "noncoding";
scf7180000011816	rtracklayer	gene	3229218	3230136	.	+	.	gene_id "NoncodingGene001526"; gene_name "NoncodingGene001526"; gene_ref "CTHT_0029690"; class_code "="; gene_biotype "noncoding";
scf7180000011816	rtracklayer	gene	3230762	3231054	.	+	.	gene_id "NoncodingGene001527"; gene_name "NoncodingGene001527"; gene_ref "CTHT_0029690"; class_code "p"; gene_biotype "noncoding";
scf7180000011816	rtracklayer	gene	3236949	3244801	.	+	.	gene_id "NoncodingGene001528"; gene_name "NoncodingGene001528"; gene_ref "CTHT_0029710"; class_code "x"; gene_biotype "noncoding";
scf7180000011816	rtracklayer	gene	3262653	3263686	.	+	.	gene_id "NoncodingGene001529"; gene_name "NoncodingGene001529"; gene_ref "CTHT_0029760"; class_code "p"; gene_biotype "noncoding";
scf7180000011816	rtracklayer	gene	3267102	3267319	.	+	.	gene_id "NoncodingGene001530"; gene_name "NoncodingGene001530"; gene_ref "CTHT_0029790"; class_code "x"; gene_biotype "noncoding";
scf7180000011816	rtracklayer	gene	3282590	3283253	.	+	.	gene_id "NoncodingGene001531"; gene_name "NoncodingGene001531"; gene_ref "CTHT_0029830"; class_code "o"; gene_biotype "noncoding";
scf7180000011816	rtracklayer	gene	3299815	3300995	.	+	.	gene_id "NoncodingGene001532"; gene_name "NoncodingGene001532"; gene_ref ""; class_code "u"; gene_biotype "noncoding";
scf7180000011816	rtracklayer	gene	3301757	3302293	.	+	.	gene_id "NoncodingGene001533"; gene_name "NoncodingGene001533"; gene_ref ""; class_code "u"; gene_biotype "noncoding";
scf7180000011816	rtracklayer	gene	3308748	3309270	.	+	.	gene_id "NoncodingGene001534"; gene_name "NoncodingGene001534"; gene_ref "CTHT_0029870"; class_code "p"; gene_biotype "noncoding";
scf7180000011816	rtracklayer	gene	3315566	3316176	.	+	.	gene_id "NoncodingGene001535"; gene_name "NoncodingGene001535"; gene_ref "CTHT_0029900"; class_code "o"; gene_biotype "noncoding";
scf7180000011816	rtracklayer	gene	3316259	3316592	.	+	.	gene_id "NoncodingGene001536"; gene_name "NoncodingGene001536"; gene_ref "CTHT_0029900"; class_code "c"; gene_biotype "noncoding";
scf7180000011816	rtracklayer	gene	3322831	3324114	.	+	.	gene_id "NoncodingGene001537"; gene_name "NoncodingGene001537"; gene_ref ""; class_code "u"; gene_biotype "noncoding";
scf7180000011816	rtracklayer	gene	3324461	3325107	.	+	.	gene_id "NoncodingGene001538"; gene_name "NoncodingGene001538"; gene_ref "CTHT_0029920"; class_code "j"; gene_biotype "noncoding";
scf7180000011816	rtracklayer	gene	3338510	3339014	.	+	.	gene_id "NoncodingGene001539"; gene_name "NoncodingGene001539"; gene_ref "CTHT_0029970"; class_code "s"; gene_biotype "noncoding";
scf7180000011816	rtracklayer	gene	3340726	3341358	.	+	.	gene_id "NoncodingGene001540"; gene_name "NoncodingGene001540"; gene_ref "CTHT_0029980"; class_code "x"; gene_biotype "noncoding";
scf7180000011816	rtracklayer	gene	3347117	3348691	.	+	.	gene_id "NoncodingGene001541"; gene_name "NoncodingGene001541"; gene_ref "CTHT_0030000"; class_code "x"; gene_biotype "noncoding";
scf7180000011816	rtracklayer	gene	3350969	3351377	.	+	.	gene_id "NoncodingGene001542"; gene_name "NoncodingGene001542"; gene_ref "CTHT_0030010"; class_code "e"; gene_biotype "noncoding";
scf7180000011816	rtracklayer	gene	3356344	3356677	.	+	.	gene_id "NoncodingGene001543"; gene_name "NoncodingGene001543"; gene_ref "CTHT_0030030"; class_code "p"; gene_biotype "noncoding";
scf7180000011816	rtracklayer	gene	3386669	3387623	.	+	.	gene_id "NoncodingGene001544"; gene_name "NoncodingGene001544"; gene_ref "CTHT_0030080"; class_code "=, j"; gene_biotype "noncoding";
scf7180000011816	rtracklayer	gene	3390404	3390791	.	+	.	gene_id "NoncodingGene001545"; gene_name "NoncodingGene001545"; gene_ref "CTHT_0030100"; class_code "x"; gene_biotype "noncoding";
scf7180000011816	rtracklayer	gene	3394709	3396659	.	+	.	gene_id "NoncodingGene001546"; gene_name "NoncodingGene001546"; gene_ref ""; class_code "u"; gene_biotype "noncoding";
scf7180000011816	rtracklayer	gene	3401207	3402321	.	+	.	gene_id "NoncodingGene001547"; gene_name "NoncodingGene001547"; gene_ref "CTHT_0030120"; class_code "p"; gene_biotype "noncoding";
scf7180000011816	rtracklayer	gene	3422490	3424379	.	+	.	gene_id "NoncodingGene001548"; gene_name "NoncodingGene001548"; gene_ref "CTHT_0030210"; class_code "e"; gene_biotype "noncoding";
scf7180000011816	rtracklayer	gene	3447335	3449231	.	+	.	gene_id "NoncodingGene001549"; gene_name "NoncodingGene001549"; gene_ref "CTHT_0030260"; class_code "c, o"; gene_biotype "noncoding";
scf7180000011816	rtracklayer	gene	3451272	3451610	.	+	.	gene_id "NoncodingGene001550"; gene_name "NoncodingGene001550"; gene_ref "CTHT_0030260"; class_code "p"; gene_biotype "noncoding";
scf7180000011816	rtracklayer	gene	3458256	3459012	.	+	.	gene_id "NoncodingGene001551"; gene_name "NoncodingGene001551"; gene_ref ""; class_code "u"; gene_biotype "noncoding";
scf7180000011816	rtracklayer	gene	3459505	3459880	.	+	.	gene_id "NoncodingGene001552"; gene_name "NoncodingGene001552"; gene_ref ""; class_code "u"; gene_biotype "noncoding";
scf7180000011816	rtracklayer	gene	3466988	3467811	.	+	.	gene_id "NoncodingGene001553"; gene_name "NoncodingGene001553"; gene_ref "CTHT_0030290"; class_code "p"; gene_biotype "noncoding";
scf7180000011816	rtracklayer	gene	3468093	3469378	.	+	.	gene_id "NoncodingGene001554"; gene_name "NoncodingGene001554"; gene_ref "CTHT_0030300"; class_code "o"; gene_biotype "noncoding";
scf7180000011816	rtracklayer	gene	3479878	3480731	.	+	.	gene_id "NoncodingGene001555"; gene_name "NoncodingGene001555"; gene_ref ""; class_code "u"; gene_biotype "noncoding";
scf7180000011816	rtracklayer	gene	3496554	3497037	.	+	.	gene_id "NoncodingGene001556"; gene_name "NoncodingGene001556"; gene_ref "CTHT_0030390"; class_code "p"; gene_biotype "noncoding";
scf7180000011816	rtracklayer	gene	3502999	3503664	.	+	.	gene_id "NoncodingGene001557"; gene_name "NoncodingGene001557"; gene_ref ""; class_code "u"; gene_biotype "noncoding";
scf7180000011816	rtracklayer	gene	3545447	3546624	.	+	.	gene_id "NoncodingGene001558"; gene_name "NoncodingGene001558"; gene_ref "CTHT_0030580"; class_code "p"; gene_biotype "noncoding";
scf7180000011816	rtracklayer	gene	3563670	3564252	.	+	.	gene_id "NoncodingGene001559"; gene_name "NoncodingGene001559"; gene_ref "CTHT_0030670"; class_code "x"; gene_biotype "noncoding";
scf7180000011816	rtracklayer	gene	3569704	3570550	.	+	.	gene_id "NoncodingGene001560"; gene_name "NoncodingGene001560"; gene_ref "CTHT_0030680"; class_code "x"; gene_biotype "noncoding";
scf7180000011816	rtracklayer	gene	3608708	3609431	.	+	.	gene_id "NoncodingGene001561"; gene_name "NoncodingGene001561"; gene_ref "CTHT_0030760"; class_code "p"; gene_biotype "noncoding";
scf7180000011816	rtracklayer	gene	3613237	3614414	.	+	.	gene_id "NoncodingGene001562"; gene_name "NoncodingGene001562"; gene_ref ""; class_code "u"; gene_biotype "noncoding";
scf7180000011816	rtracklayer	gene	3618527	3620450	.	+	.	gene_id "NoncodingGene001563"; gene_name "NoncodingGene001563"; gene_ref ""; class_code "u"; gene_biotype "noncoding";
scf7180000011816	rtracklayer	gene	3629056	3631172	.	+	.	gene_id "NoncodingGene001564"; gene_name "NoncodingGene001564"; gene_ref "CTHT_0030800"; class_code "x"; gene_biotype "noncoding";
scf7180000011816	rtracklayer	gene	3729626	3730704	.	+	.	gene_id "NoncodingGene001565"; gene_name "NoncodingGene001565"; gene_ref ""; class_code "u"; gene_biotype "noncoding";
scf7180000011816	rtracklayer	gene	3758016	3759201	.	+	.	gene_id "NoncodingGene001566"; gene_name "NoncodingGene001566"; gene_ref "CTHT_0031190"; class_code "o"; gene_biotype "noncoding";
scf7180000011816	rtracklayer	gene	3761057	3761295	.	+	.	gene_id "NoncodingGene001567"; gene_name "NoncodingGene001567"; gene_ref "CTHT_0031200"; class_code "x"; gene_biotype "noncoding";
scf7180000011816	rtracklayer	gene	3762493	3763213	.	+	.	gene_id "NoncodingGene001568"; gene_name "NoncodingGene001568"; gene_ref "CTHT_0031210"; class_code "o"; gene_biotype "noncoding";
scf7180000011816	rtracklayer	gene	3794615	3795489	.	+	.	gene_id "NoncodingGene001569"; gene_name "NoncodingGene001569"; gene_ref ""; class_code "u"; gene_biotype "noncoding";
scf7180000011816	rtracklayer	gene	3835555	3837037	.	+	.	gene_id "NoncodingGene001570"; gene_name "NoncodingGene001570"; gene_ref ""; class_code "u"; gene_biotype "noncoding";
scf7180000011816	rtracklayer	gene	3865449	3868860	.	+	.	gene_id "NoncodingGene001571"; gene_name "NoncodingGene001571"; gene_ref ""; class_code "u"; gene_biotype "noncoding";
scf7180000011816	rtracklayer	gene	3881280	3882014	.	+	.	gene_id "NoncodingGene001572"; gene_name "NoncodingGene001572"; gene_ref "CTHT_0031570"; class_code "x"; gene_biotype "noncoding";
scf7180000011816	rtracklayer	gene	3918938	3919720	.	+	.	gene_id "NoncodingGene001573"; gene_name "NoncodingGene001573"; gene_ref "CTHT_0031610"; class_code "x"; gene_biotype "noncoding";
scf7180000011816	rtracklayer	gene	3936268	3937019	.	+	.	gene_id "NoncodingGene001574"; gene_name "NoncodingGene001574"; gene_ref "CTHT_0031680"; class_code "p"; gene_biotype "noncoding";
scf7180000011816	rtracklayer	gene	3937498	3938165	.	+	.	gene_id "NoncodingGene001575"; gene_name "NoncodingGene001575"; gene_ref ""; class_code "u"; gene_biotype "noncoding";
scf7180000011816	rtracklayer	gene	3978093	3978672	.	+	.	gene_id "NoncodingGene001576"; gene_name "NoncodingGene001576"; gene_ref "CTHT_0031750"; class_code "x"; gene_biotype "noncoding";
scf7180000011816	rtracklayer	gene	3980598	3981859	.	+	.	gene_id "NoncodingGene001577"; gene_name "NoncodingGene001577"; gene_ref ""; class_code "u"; gene_biotype "noncoding";
scf7180000011816	rtracklayer	gene	3990118	3990823	.	+	.	gene_id "NoncodingGene001578"; gene_name "NoncodingGene001578"; gene_ref ""; class_code "u"; gene_biotype "noncoding";
scf7180000011816	rtracklayer	gene	3994149	3994668	.	+	.	gene_id "NoncodingGene001579"; gene_name "NoncodingGene001579"; gene_ref ""; class_code "u"; gene_biotype "noncoding";
scf7180000011816	rtracklayer	gene	4008502	4009552	.	+	.	gene_id "NoncodingGene001580"; gene_name "NoncodingGene001580"; gene_ref "CTHT_0031820"; class_code "e"; gene_biotype "noncoding";
scf7180000011816	rtracklayer	gene	4016159	4019023	.	+	.	gene_id "NoncodingGene001581"; gene_name "NoncodingGene001581"; gene_ref "CTHT_0031860"; class_code "j"; gene_biotype "noncoding";
scf7180000011816	rtracklayer	gene	4020294	4020667	.	+	.	gene_id "NoncodingGene001582"; gene_name "NoncodingGene001582"; gene_ref "CTHT_0031870"; class_code "x"; gene_biotype "noncoding";
scf7180000011816	rtracklayer	gene	4034790	4036609	.	+	.	gene_id "NoncodingGene001583"; gene_name "NoncodingGene001583"; gene_ref "CTHT_0031910"; class_code "x"; gene_biotype "noncoding";
scf7180000011816	rtracklayer	gene	4039050	4040428	.	+	.	gene_id "NoncodingGene001584"; gene_name "NoncodingGene001584"; gene_ref ""; class_code "u"; gene_biotype "noncoding";
scf7180000011816	rtracklayer	gene	4074389	4074901	.	+	.	gene_id "NoncodingGene001585"; gene_name "NoncodingGene001585"; gene_ref "CTHT_0032020"; class_code "p"; gene_biotype "noncoding";
scf7180000011816	rtracklayer	gene	4084473	4087304	.	+	.	gene_id "NoncodingGene001586"; gene_name "NoncodingGene001586"; gene_ref "CTHT_0032050"; class_code "e"; gene_biotype "noncoding";
scf7180000011816	rtracklayer	gene	4095105	4095769	.	+	.	gene_id "NoncodingGene001587"; gene_name "NoncodingGene001587"; gene_ref "CTHT_0032080"; class_code "j"; gene_biotype "noncoding";
scf7180000011816	rtracklayer	gene	4100858	4102810	.	+	.	gene_id "NoncodingGene001588"; gene_name "NoncodingGene001588"; gene_ref ""; class_code "u"; gene_biotype "noncoding";
scf7180000011816	rtracklayer	gene	4123227	4123735	.	+	.	gene_id "NoncodingGene001589"; gene_name "NoncodingGene001589"; gene_ref ""; class_code "u"; gene_biotype "noncoding";
scf7180000011816	rtracklayer	gene	4128845	4129982	.	+	.	gene_id "NoncodingGene001590"; gene_name "NoncodingGene001590"; gene_ref ""; class_code "u"; gene_biotype "noncoding";
scf7180000011816	rtracklayer	gene	4139035	4139335	.	+	.	gene_id "NoncodingGene001591"; gene_name "NoncodingGene001591"; gene_ref "CTHT_0032120"; class_code "p"; gene_biotype "noncoding";
scf7180000011816	rtracklayer	gene	4150228	4151807	.	+	.	gene_id "NoncodingGene001592"; gene_name "NoncodingGene001592"; gene_ref ""; class_code "u"; gene_biotype "noncoding";
scf7180000011816	rtracklayer	gene	4162658	4164495	.	+	.	gene_id "NoncodingGene001593"; gene_name "NoncodingGene001593"; gene_ref "CTHT_0032210"; class_code "x"; gene_biotype "noncoding";
scf7180000011816	rtracklayer	gene	4169397	4169625	.	+	.	gene_id "NoncodingGene001594"; gene_name "NoncodingGene001594"; gene_ref ""; class_code "u"; gene_biotype "noncoding";
scf7180000011816	rtracklayer	gene	4180250	4180727	.	+	.	gene_id "NoncodingGene001595"; gene_name "NoncodingGene001595"; gene_ref ""; class_code "u"; gene_biotype "noncoding";
scf7180000011816	rtracklayer	gene	4227479	4228406	.	+	.	gene_id "NoncodingGene001596"; gene_name "NoncodingGene001596"; gene_ref ""; class_code "u"; gene_biotype "noncoding";
scf7180000011816	rtracklayer	gene	4236674	4237298	.	+	.	gene_id "NoncodingGene001597"; gene_name "NoncodingGene001597"; gene_ref ""; class_code "u"; gene_biotype "noncoding";
scf7180000011816	rtracklayer	gene	4242540	4242901	.	+	.	gene_id "NoncodingGene001598"; gene_name "NoncodingGene001598"; gene_ref ""; class_code "u"; gene_biotype "noncoding";
scf7180000011816	rtracklayer	gene	4243546	4245277	.	+	.	gene_id "NoncodingGene001599"; gene_name "NoncodingGene001599"; gene_ref ""; class_code "u"; gene_biotype "noncoding";
scf7180000011816	rtracklayer	gene	4245310	4247147	.	+	.	gene_id "NoncodingGene001600"; gene_name "NoncodingGene001600"; gene_ref "CTHT_0032410"; class_code "u, x"; gene_biotype "noncoding";
scf7180000011816	rtracklayer	gene	4247227	4248632	.	+	.	gene_id "NoncodingGene001601"; gene_name "NoncodingGene001601"; gene_ref "CTHT_0032410"; class_code "x"; gene_biotype "noncoding";
scf7180000011816	rtracklayer	gene	4248673	4249062	.	+	.	gene_id "NoncodingGene001602"; gene_name "NoncodingGene001602"; gene_ref ""; class_code "u"; gene_biotype "noncoding";
scf7180000011816	rtracklayer	gene	4257649	4258023	.	+	.	gene_id "NoncodingGene001603"; gene_name "NoncodingGene001603"; gene_ref "CTHT_0032460"; class_code "p"; gene_biotype "noncoding";
scf7180000011816	rtracklayer	gene	4266526	4266891	.	+	.	gene_id "NoncodingGene001604"; gene_name "NoncodingGene001604"; gene_ref "CTHT_0032490"; class_code "x"; gene_biotype "noncoding";
scf7180000011816	rtracklayer	gene	4272438	4273377	.	+	.	gene_id "NoncodingGene001605"; gene_name "NoncodingGene001605"; gene_ref "CTHT_0032510"; class_code "x"; gene_biotype "noncoding";
scf7180000011816	rtracklayer	gene	4288363	4288699	.	+	.	gene_id "NoncodingGene001606"; gene_name "NoncodingGene001606"; gene_ref "CTHT_0032540"; class_code "x"; gene_biotype "noncoding";
scf7180000011816	rtracklayer	gene	4296313	4297392	.	+	.	gene_id "NoncodingGene001607"; gene_name "NoncodingGene001607"; gene_ref ""; class_code "u"; gene_biotype "noncoding";
scf7180000011816	rtracklayer	gene	4297742	4298403	.	+	.	gene_id "NoncodingGene001608"; gene_name "NoncodingGene001608"; gene_ref "CTHT_0032570"; class_code "u, x"; gene_biotype "noncoding";
scf7180000011816	rtracklayer	gene	4318006	4318788	.	+	.	gene_id "NoncodingGene001609"; gene_name "NoncodingGene001609"; gene_ref "CTHT_0032620"; class_code "x"; gene_biotype "noncoding";
scf7180000011816	rtracklayer	gene	4325742	4326412	.	+	.	gene_id "NoncodingGene001610"; gene_name "NoncodingGene001610"; gene_ref "CTHT_0032650"; class_code "o"; gene_biotype "noncoding";
scf7180000011816	rtracklayer	gene	4328983	4329948	.	+	.	gene_id "NoncodingGene001611"; gene_name "NoncodingGene001611"; gene_ref "CTHT_0032650"; class_code "e"; gene_biotype "noncoding";
scf7180000011816	rtracklayer	gene	4336616	4338009	.	+	.	gene_id "NoncodingGene001612"; gene_name "NoncodingGene001612"; gene_ref "CTHT_0032690"; class_code "j"; gene_biotype "noncoding";
scf7180000011816	rtracklayer	gene	4338034	4338382	.	+	.	gene_id "NoncodingGene001613"; gene_name "NoncodingGene001613"; gene_ref "CTHT_0032690"; class_code "p"; gene_biotype "noncoding";
scf7180000011816	rtracklayer	gene	4338429	4338787	.	+	.	gene_id "NoncodingGene001614"; gene_name "NoncodingGene001614"; gene_ref "CTHT_0032690"; class_code "p"; gene_biotype "noncoding";
scf7180000011816	rtracklayer	gene	4340540	4341001	.	+	.	gene_id "NoncodingGene001615"; gene_name "NoncodingGene001615"; gene_ref ""; class_code "u"; gene_biotype "noncoding";
scf7180000011816	rtracklayer	gene	4346421	4346840	.	+	.	gene_id "NoncodingGene001616"; gene_name "NoncodingGene001616"; gene_ref "CTHT_0032710"; class_code "o"; gene_biotype "noncoding";
scf7180000011816	rtracklayer	gene	4365825	4366228	.	+	.	gene_id "NoncodingGene001617"; gene_name "NoncodingGene001617"; gene_ref "CTHT_0032790"; class_code "x"; gene_biotype "noncoding";
scf7180000011816	rtracklayer	gene	4366292	4367356	.	+	.	gene_id "NoncodingGene001618"; gene_name "NoncodingGene001618"; gene_ref "CTHT_0032790"; class_code "x"; gene_biotype "noncoding";
scf7180000011816	rtracklayer	gene	4376425	4377751	.	+	.	gene_id "NoncodingGene001619"; gene_name "NoncodingGene001619"; gene_ref "CTHT_0032810"; class_code "j"; gene_biotype "noncoding";
scf7180000011816	rtracklayer	gene	4380593	4381299	.	+	.	gene_id "NoncodingGene001620"; gene_name "NoncodingGene001620"; gene_ref "CTHT_0032810"; class_code "o"; gene_biotype "noncoding";
scf7180000011816	rtracklayer	gene	4406733	4407038	.	+	.	gene_id "NoncodingGene001621"; gene_name "NoncodingGene001621"; gene_ref "CTHT_0032880"; class_code "o"; gene_biotype "noncoding";
scf7180000011816	rtracklayer	gene	4412739	4413559	.	+	.	gene_id "NoncodingGene001622"; gene_name "NoncodingGene001622"; gene_ref ""; class_code "u"; gene_biotype "noncoding";
scf7180000011816	rtracklayer	gene	4425226	4425907	.	+	.	gene_id "NoncodingGene001623"; gene_name "NoncodingGene001623"; gene_ref "CTHT_0032920"; class_code "o"; gene_biotype "noncoding";
scf7180000011816	rtracklayer	gene	4444389	4446036	.	+	.	gene_id "NoncodingGene001624"; gene_name "NoncodingGene001624"; gene_ref "CTHT_0032980"; class_code "j"; gene_biotype "noncoding";
scf7180000011816	rtracklayer	gene	4464888	4465633	.	+	.	gene_id "NoncodingGene001625"; gene_name "NoncodingGene001625"; gene_ref "CTHT_0033020"; class_code "e"; gene_biotype "noncoding";
scf7180000011816	rtracklayer	gene	4487621	4488463	.	+	.	gene_id "NoncodingGene001626"; gene_name "NoncodingGene001626"; gene_ref "CTHT_0033100"; class_code "p"; gene_biotype "noncoding";
scf7180000011816	rtracklayer	gene	4494693	4496430	.	+	.	gene_id "NoncodingGene001627"; gene_name "NoncodingGene001627"; gene_ref ""; class_code "u"; gene_biotype "noncoding";
scf7180000011816	rtracklayer	gene	4500154	4500389	.	+	.	gene_id "NoncodingGene001628"; gene_name "NoncodingGene001628"; gene_ref ""; class_code "u"; gene_biotype "noncoding";
scf7180000011816	rtracklayer	gene	4556449	4557609	.	+	.	gene_id "NoncodingGene001629"; gene_name "NoncodingGene001629"; gene_ref ""; class_code "u"; gene_biotype "noncoding";
scf7180000011816	rtracklayer	gene	4574408	4574623	.	+	.	gene_id "NoncodingGene001630"; gene_name "NoncodingGene001630"; gene_ref "CTHT_0033310"; class_code "p"; gene_biotype "noncoding";
scf7180000011816	rtracklayer	gene	4610440	4612066	.	+	.	gene_id "NoncodingGene001631"; gene_name "NoncodingGene001631"; gene_ref ""; class_code "u"; gene_biotype "noncoding";
scf7180000011816	rtracklayer	gene	4620263	4620635	.	+	.	gene_id "NoncodingGene001632"; gene_name "NoncodingGene001632"; gene_ref ""; class_code "u"; gene_biotype "noncoding";
scf7180000011816	rtracklayer	gene	4623855	4624067	.	+	.	gene_id "NoncodingGene001633"; gene_name "NoncodingGene001633"; gene_ref "CTHT_0033380"; class_code "p"; gene_biotype "noncoding";
scf7180000011816	rtracklayer	gene	4658605	4659588	.	+	.	gene_id "NoncodingGene001634"; gene_name "NoncodingGene001634"; gene_ref ""; class_code "u"; gene_biotype "noncoding";
scf7180000011816	rtracklayer	gene	4661119	4661371	.	+	.	gene_id "NoncodingGene001635"; gene_name "NoncodingGene001635"; gene_ref ""; class_code "u"; gene_biotype "noncoding";
scf7180000011816	rtracklayer	gene	4668875	4669664	.	+	.	gene_id "NoncodingGene001636"; gene_name "NoncodingGene001636"; gene_ref ""; class_code "u"; gene_biotype "noncoding";
scf7180000011816	rtracklayer	gene	4670083	4671711	.	+	.	gene_id "NoncodingGene001637"; gene_name "NoncodingGene001637"; gene_ref ""; class_code "u"; gene_biotype "noncoding";
scf7180000011816	rtracklayer	gene	4674878	4675514	.	+	.	gene_id "NoncodingGene001638"; gene_name "NoncodingGene001638"; gene_ref ""; class_code "u"; gene_biotype "noncoding";
scf7180000011816	rtracklayer	gene	4685226	4686071	.	+	.	gene_id "NoncodingGene001639"; gene_name "NoncodingGene001639"; gene_ref "CTHT_0033530"; class_code "x"; gene_biotype "noncoding";
scf7180000011816	rtracklayer	gene	4695472	4696200	.	+	.	gene_id "NoncodingGene001640"; gene_name "NoncodingGene001640"; gene_ref "CTHT_0033540"; class_code "j"; gene_biotype "noncoding";
scf7180000011816	rtracklayer	gene	4734432	4735062	.	+	.	gene_id "NoncodingGene001641"; gene_name "NoncodingGene001641"; gene_ref "CTHT_0033620"; class_code "x"; gene_biotype "noncoding";
scf7180000011816	rtracklayer	gene	4737944	4738859	.	+	.	gene_id "NoncodingGene001642"; gene_name "NoncodingGene001642"; gene_ref "CTHT_0033630"; class_code "x"; gene_biotype "noncoding";
scf7180000011816	rtracklayer	gene	4760059	4760829	.	+	.	gene_id "NoncodingGene001643"; gene_name "NoncodingGene001643"; gene_ref "tRNA-Ala"; class_code "p"; gene_biotype "noncoding";
scf7180000011816	rtracklayer	gene	4776186	4776463	.	+	.	gene_id "NoncodingGene001644"; gene_name "NoncodingGene001644"; gene_ref "CTHT_0033740"; class_code "x"; gene_biotype "noncoding";
scf7180000011816	rtracklayer	gene	4777361	4777655	.	+	.	gene_id "NoncodingGene001645"; gene_name "NoncodingGene001645"; gene_ref "CTHT_0033740"; class_code "x"; gene_biotype "noncoding";
scf7180000011816	rtracklayer	gene	4803429	4803733	.	+	.	gene_id "NoncodingGene001646"; gene_name "NoncodingGene001646"; gene_ref "CTHT_0033820"; class_code "o"; gene_biotype "noncoding";
scf7180000011816	rtracklayer	gene	4828479	4830170	.	+	.	gene_id "NoncodingGene001647"; gene_name "NoncodingGene001647"; gene_ref "CTHT_0033870"; class_code "=, j, o"; gene_biotype "noncoding";
scf7180000011816	rtracklayer	gene	4851076	4851478	.	+	.	gene_id "NoncodingGene001648"; gene_name "NoncodingGene001648"; gene_ref ""; class_code "u"; gene_biotype "noncoding";
scf7180000011816	rtracklayer	gene	4852958	4854660	.	+	.	gene_id "NoncodingGene001649"; gene_name "NoncodingGene001649"; gene_ref "CTHT_0033960"; class_code "o"; gene_biotype "noncoding";
scf7180000011816	rtracklayer	gene	4895623	4895932	.	+	.	gene_id "NoncodingGene001650"; gene_name "NoncodingGene001650"; gene_ref "CTHT_0034070"; class_code "p"; gene_biotype "noncoding";
scf7180000011816	rtracklayer	gene	4901182	4902034	.	+	.	gene_id "NoncodingGene001651"; gene_name "NoncodingGene001651"; gene_ref ""; class_code "u"; gene_biotype "noncoding";
scf7180000011816	rtracklayer	gene	4912540	4916038	.	+	.	gene_id "NoncodingGene001652"; gene_name "NoncodingGene001652"; gene_ref ""; class_code "u"; gene_biotype "noncoding";
scf7180000011816	rtracklayer	gene	4980339	4980770	.	+	.	gene_id "NoncodingGene001653"; gene_name "NoncodingGene001653"; gene_ref "CTHT_0034310"; class_code "p"; gene_biotype "noncoding";
scf7180000011816	rtracklayer	gene	5004741	5005337	.	+	.	gene_id "NoncodingGene001654"; gene_name "NoncodingGene001654"; gene_ref ""; class_code "u"; gene_biotype "noncoding";
scf7180000011816	rtracklayer	gene	5005580	5006479	.	+	.	gene_id "NoncodingGene001655"; gene_name "NoncodingGene001655"; gene_ref "CTHT_0034380"; class_code "p"; gene_biotype "noncoding";
scf7180000011816	rtracklayer	gene	5010484	5013151	.	+	.	gene_id "NoncodingGene001656"; gene_name "NoncodingGene001656"; gene_ref ""; class_code "u"; gene_biotype "noncoding";
scf7180000011816	rtracklayer	gene	5024785	5026399	.	+	.	gene_id "NoncodingGene001657"; gene_name "NoncodingGene001657"; gene_ref ""; class_code "u"; gene_biotype "noncoding";
scf7180000011816	rtracklayer	gene	5053300	5054658	.	+	.	gene_id "NoncodingGene001658"; gene_name "NoncodingGene001658"; gene_ref "CTHT_0034480"; class_code "o"; gene_biotype "noncoding";
scf7180000011816	rtracklayer	gene	5073658	5073894	.	+	.	gene_id "NoncodingGene001659"; gene_name "NoncodingGene001659"; gene_ref "CTHT_0034550"; class_code "x"; gene_biotype "noncoding";
scf7180000011816	rtracklayer	gene	5111207	5111959	.	+	.	gene_id "NoncodingGene001660"; gene_name "NoncodingGene001660"; gene_ref "CTHT_0034690"; class_code "x"; gene_biotype "noncoding";
scf7180000011816	rtracklayer	gene	5120407	5121007	.	+	.	gene_id "NoncodingGene001661"; gene_name "NoncodingGene001661"; gene_ref ""; class_code "u"; gene_biotype "noncoding";
scf7180000011816	rtracklayer	gene	5122031	5122692	.	+	.	gene_id "NoncodingGene001662"; gene_name "NoncodingGene001662"; gene_ref ""; class_code "u"; gene_biotype "noncoding";
scf7180000011816	rtracklayer	gene	5160103	5160494	.	+	.	gene_id "NoncodingGene001663"; gene_name "NoncodingGene001663"; gene_ref "CTHT_0034790"; class_code "x"; gene_biotype "noncoding";
scf7180000011816	rtracklayer	gene	5175071	5176045	.	+	.	gene_id "NoncodingGene001664"; gene_name "NoncodingGene001664"; gene_ref ""; class_code "u"; gene_biotype "noncoding";
scf7180000011816	rtracklayer	gene	5207127	5207583	.	+	.	gene_id "NoncodingGene001665"; gene_name "NoncodingGene001665"; gene_ref ""; class_code "u"; gene_biotype "noncoding";
scf7180000011816	rtracklayer	gene	5211309	5211707	.	+	.	gene_id "NoncodingGene001666"; gene_name "NoncodingGene001666"; gene_ref "CTHT_0034980"; class_code "p"; gene_biotype "noncoding";
scf7180000011816	rtracklayer	gene	5216822	5217650	.	+	.	gene_id "NoncodingGene001667"; gene_name "NoncodingGene001667"; gene_ref ""; class_code "u"; gene_biotype "noncoding";
scf7180000011816	rtracklayer	gene	5217698	5222913	.	+	.	gene_id "NoncodingGene001668"; gene_name "NoncodingGene001668"; gene_ref "CTHT_0035010"; class_code "u, x"; gene_biotype "noncoding";
scf7180000011816	rtracklayer	gene	5243073	5243897	.	+	.	gene_id "NoncodingGene001669"; gene_name "NoncodingGene001669"; gene_ref "CTHT_0035080"; class_code "s"; gene_biotype "noncoding";
scf7180000011816	rtracklayer	gene	5258712	5259036	.	+	.	gene_id "NoncodingGene001670"; gene_name "NoncodingGene001670"; gene_ref ""; class_code "u"; gene_biotype "noncoding";
scf7180000011816	rtracklayer	gene	5262950	5267484	.	+	.	gene_id "NoncodingGene001671"; gene_name "NoncodingGene001671"; gene_ref "CTHT_0035140, CTHT_0035150"; class_code "s, x"; gene_biotype "noncoding";
scf7180000011816	rtracklayer	gene	5268706	5270609	.	+	.	gene_id "NoncodingGene001672"; gene_name "NoncodingGene001672"; gene_ref ""; class_code "u"; gene_biotype "noncoding";
scf7180000011816	rtracklayer	gene	5276796	5277336	.	+	.	gene_id "NoncodingGene001673"; gene_name "NoncodingGene001673"; gene_ref ""; class_code "u"; gene_biotype "noncoding";
scf7180000011816	rtracklayer	gene	5284595	5285566	.	+	.	gene_id "NoncodingGene001674"; gene_name "NoncodingGene001674"; gene_ref "CTHT_0035200"; class_code "x"; gene_biotype "noncoding";
scf7180000011816	rtracklayer	gene	5292493	5292868	.	+	.	gene_id "NoncodingGene001675"; gene_name "NoncodingGene001675"; gene_ref ""; class_code "u"; gene_biotype "noncoding";
scf7180000011816	rtracklayer	gene	5298180	5299185	.	+	.	gene_id "NoncodingGene001676"; gene_name "NoncodingGene001676"; gene_ref ""; class_code "u"; gene_biotype "noncoding";
scf7180000011816	rtracklayer	gene	5326596	5327426	.	+	.	gene_id "NoncodingGene001677"; gene_name "NoncodingGene001677"; gene_ref ""; class_code "u"; gene_biotype "noncoding";
scf7180000011816	rtracklayer	gene	5329306	5331134	.	+	.	gene_id "NoncodingGene001678"; gene_name "NoncodingGene001678"; gene_ref "CTHT_0035370"; class_code "x"; gene_biotype "noncoding";
scf7180000011816	rtracklayer	gene	5368690	5369269	.	+	.	gene_id "NoncodingGene001679"; gene_name "NoncodingGene001679"; gene_ref ""; class_code "u"; gene_biotype "noncoding";
scf7180000011816	rtracklayer	gene	5409728	5412870	.	+	.	gene_id "NoncodingGene001680"; gene_name "NoncodingGene001680"; gene_ref "CTHT_0035610"; class_code "x"; gene_biotype "noncoding";
scf7180000011816	rtracklayer	gene	5438555	5438852	.	+	.	gene_id "NoncodingGene001681"; gene_name "NoncodingGene001681"; gene_ref ""; class_code "u"; gene_biotype "noncoding";
scf7180000011816	rtracklayer	gene	5463192	5463764	.	+	.	gene_id "NoncodingGene001682"; gene_name "NoncodingGene001682"; gene_ref "CTHT_0035740"; class_code "x"; gene_biotype "noncoding";
scf7180000011816	rtracklayer	gene	5472850	5473636	.	+	.	gene_id "NoncodingGene001683"; gene_name "NoncodingGene001683"; gene_ref "CTHT_0035770"; class_code "o"; gene_biotype "noncoding";
scf7180000011816	rtracklayer	gene	5492968	5493191	.	+	.	gene_id "NoncodingGene001684"; gene_name "NoncodingGene001684"; gene_ref "CTHT_0035830"; class_code "p"; gene_biotype "noncoding";
scf7180000011816	rtracklayer	gene	5493226	5493427	.	+	.	gene_id "NoncodingGene001685"; gene_name "NoncodingGene001685"; gene_ref "CTHT_0035840"; class_code "x"; gene_biotype "noncoding";
scf7180000011816	rtracklayer	gene	5493821	5494361	.	+	.	gene_id "NoncodingGene001686"; gene_name "NoncodingGene001686"; gene_ref "CTHT_0035840"; class_code "x"; gene_biotype "noncoding";
scf7180000011816	rtracklayer	gene	5494991	5495591	.	+	.	gene_id "NoncodingGene001687"; gene_name "NoncodingGene001687"; gene_ref ""; class_code "u"; gene_biotype "noncoding";
scf7180000011816	rtracklayer	gene	5500794	5503183	.	+	.	gene_id "NoncodingGene001688"; gene_name "NoncodingGene001688"; gene_ref "CTHT_0035860"; class_code "x"; gene_biotype "noncoding";
scf7180000011816	rtracklayer	gene	5503203	5503945	.	+	.	gene_id "NoncodingGene001689"; gene_name "NoncodingGene001689"; gene_ref ""; class_code "u"; gene_biotype "noncoding";
scf7180000011816	rtracklayer	gene	5511156	5511390	.	+	.	gene_id "NoncodingGene001690"; gene_name "NoncodingGene001690"; gene_ref "CTHT_0035880"; class_code "x"; gene_biotype "noncoding";
scf7180000011816	rtracklayer	gene	5524860	5526506	.	+	.	gene_id "NoncodingGene001691"; gene_name "NoncodingGene001691"; gene_ref "CTHT_0035920"; class_code "=, j"; gene_biotype "noncoding";
scf7180000011816	rtracklayer	gene	5561897	5562898	.	+	.	gene_id "NoncodingGene001692"; gene_name "NoncodingGene001692"; gene_ref ""; class_code "u"; gene_biotype "noncoding";
scf7180000011816	rtracklayer	gene	5566845	5568572	.	+	.	gene_id "NoncodingGene001693"; gene_name "NoncodingGene001693"; gene_ref ""; class_code "u"; gene_biotype "noncoding";
scf7180000011816	rtracklayer	gene	5568740	5570655	.	+	.	gene_id "NoncodingGene001694"; gene_name "NoncodingGene001694"; gene_ref ""; class_code "u"; gene_biotype "noncoding";
scf7180000011816	rtracklayer	gene	5580811	5581524	.	+	.	gene_id "NoncodingGene001695"; gene_name "NoncodingGene001695"; gene_ref ""; class_code "u"; gene_biotype "noncoding";
scf7180000011816	rtracklayer	gene	5589483	5589741	.	+	.	gene_id "NoncodingGene001696"; gene_name "NoncodingGene001696"; gene_ref "CTHT_0036080"; class_code "x"; gene_biotype "noncoding";
scf7180000011816	rtracklayer	gene	5594893	5595234	.	+	.	gene_id "NoncodingGene001697"; gene_name "NoncodingGene001697"; gene_ref "CTHT_0036090"; class_code "p"; gene_biotype "noncoding";
scf7180000011816	rtracklayer	gene	5600715	5601234	.	+	.	gene_id "NoncodingGene001698"; gene_name "NoncodingGene001698"; gene_ref ""; class_code "u"; gene_biotype "noncoding";
scf7180000011816	rtracklayer	gene	5601365	5601671	.	+	.	gene_id "NoncodingGene001699"; gene_name "NoncodingGene001699"; gene_ref "CTHT_0036120"; class_code "x"; gene_biotype "noncoding";
scf7180000011816	rtracklayer	gene	5637355	5638231	.	+	.	gene_id "NoncodingGene001700"; gene_name "NoncodingGene001700"; gene_ref ""; class_code "u"; gene_biotype "noncoding";
scf7180000011816	rtracklayer	gene	5640099	5641136	.	+	.	gene_id "NoncodingGene001701"; gene_name "NoncodingGene001701"; gene_ref "CTHT_0036230"; class_code "s, x"; gene_biotype "noncoding";
scf7180000011816	rtracklayer	gene	5675484	5676172	.	+	.	gene_id "NoncodingGene001702"; gene_name "NoncodingGene001702"; gene_ref ""; class_code "u"; gene_biotype "noncoding";
scf7180000011816	rtracklayer	gene	5691505	5693009	.	+	.	gene_id "NoncodingGene001703"; gene_name "NoncodingGene001703"; gene_ref "CTHT_0036400"; class_code "p"; gene_biotype "noncoding";
scf7180000011816	rtracklayer	gene	5740999	5742238	.	+	.	gene_id "NoncodingGene001704"; gene_name "NoncodingGene001704"; gene_ref "CTHT_0036580"; class_code "x"; gene_biotype "noncoding";
scf7180000011816	rtracklayer	gene	5749845	5750460	.	+	.	gene_id "NoncodingGene001705"; gene_name "NoncodingGene001705"; gene_ref "CTHT_0036590"; class_code "x"; gene_biotype "noncoding";
scf7180000011816	rtracklayer	gene	5770881	5772064	.	+	.	gene_id "NoncodingGene001706"; gene_name "NoncodingGene001706"; gene_ref ""; class_code "u"; gene_biotype "noncoding";
scf7180000011816	rtracklayer	gene	5777721	5778608	.	+	.	gene_id "NoncodingGene001707"; gene_name "NoncodingGene001707"; gene_ref "CTHT_0036700"; class_code "s"; gene_biotype "noncoding";
scf7180000011816	rtracklayer	gene	5795771	5796240	.	+	.	gene_id "NoncodingGene001708"; gene_name "NoncodingGene001708"; gene_ref ""; class_code "u"; gene_biotype "noncoding";
scf7180000011816	rtracklayer	gene	5803644	5803895	.	+	.	gene_id "NoncodingGene001709"; gene_name "NoncodingGene001709"; gene_ref "CTHT_0036790"; class_code "x"; gene_biotype "noncoding";
scf7180000011816	rtracklayer	gene	5811234	5812741	.	+	.	gene_id "NoncodingGene001710"; gene_name "NoncodingGene001710"; gene_ref ""; class_code "u"; gene_biotype "noncoding";
scf7180000011816	rtracklayer	gene	5819665	5819978	.	+	.	gene_id "NoncodingGene001711"; gene_name "NoncodingGene001711"; gene_ref "CTHT_0036840"; class_code "o"; gene_biotype "noncoding";
scf7180000011816	rtracklayer	gene	5857879	5858794	.	+	.	gene_id "NoncodingGene001712"; gene_name "NoncodingGene001712"; gene_ref "CTHT_0036950"; class_code "x"; gene_biotype "noncoding";
scf7180000011816	rtracklayer	gene	5863955	5864283	.	+	.	gene_id "NoncodingGene001713"; gene_name "NoncodingGene001713"; gene_ref ""; class_code "u"; gene_biotype "noncoding";
scf7180000011816	rtracklayer	gene	5890672	5891158	.	+	.	gene_id "NoncodingGene001714"; gene_name "NoncodingGene001714"; gene_ref "CTHT_0037070"; class_code "x"; gene_biotype "noncoding";
scf7180000011816	rtracklayer	gene	5916005	5916408	.	+	.	gene_id "NoncodingGene001715"; gene_name "NoncodingGene001715"; gene_ref "CTHT_0037160"; class_code "j"; gene_biotype "noncoding";
scf7180000011816	rtracklayer	gene	5916499	5917306	.	+	.	gene_id "NoncodingGene001716"; gene_name "NoncodingGene001716"; gene_ref "CTHT_0037160"; class_code "c, o"; gene_biotype "noncoding";
scf7180000011816	rtracklayer	gene	5921028	5921288	.	+	.	gene_id "NoncodingGene001717"; gene_name "NoncodingGene001717"; gene_ref "CTHT_0037170"; class_code "x"; gene_biotype "noncoding";
scf7180000011816	rtracklayer	gene	5931433	5932837	.	+	.	gene_id "NoncodingGene001718"; gene_name "NoncodingGene001718"; gene_ref "CTHT_0037210"; class_code "x"; gene_biotype "noncoding";
scf7180000011816	rtracklayer	gene	5934197	5934881	.	+	.	gene_id "NoncodingGene001719"; gene_name "NoncodingGene001719"; gene_ref ""; class_code "u"; gene_biotype "noncoding";
scf7180000011816	rtracklayer	gene	5960372	5961390	.	+	.	gene_id "NoncodingGene001720"; gene_name "NoncodingGene001720"; gene_ref "CTHT_0037280"; class_code "p"; gene_biotype "noncoding";
scf7180000011816	rtracklayer	gene	5968295	5969328	.	+	.	gene_id "NoncodingGene001721"; gene_name "NoncodingGene001721"; gene_ref ""; class_code "u"; gene_biotype "noncoding";
scf7180000011816	rtracklayer	gene	6017706	6020224	.	+	.	gene_id "NoncodingGene001722"; gene_name "NoncodingGene001722"; gene_ref "CTHT_0037450"; class_code "x"; gene_biotype "noncoding";
scf7180000011816	rtracklayer	gene	6025710	6026178	.	+	.	gene_id "NoncodingGene001723"; gene_name "NoncodingGene001723"; gene_ref "CTHT_0037490"; class_code "x"; gene_biotype "noncoding";
scf7180000011816	rtracklayer	gene	6029704	6031233	.	+	.	gene_id "NoncodingGene001724"; gene_name "NoncodingGene001724"; gene_ref "CTHT_0037500"; class_code "x"; gene_biotype "noncoding";
scf7180000011816	rtracklayer	gene	6047826	6049142	.	+	.	gene_id "NoncodingGene001725"; gene_name "NoncodingGene001725"; gene_ref "CTHT_0037550"; class_code "j"; gene_biotype "noncoding";
scf7180000011816	rtracklayer	gene	6053105	6054548	.	+	.	gene_id "NoncodingGene001726"; gene_name "NoncodingGene001726"; gene_ref "CTHT_0037550"; class_code "p"; gene_biotype "noncoding";
scf7180000011816	rtracklayer	gene	6109504	6110655	.	+	.	gene_id "NoncodingGene001727"; gene_name "NoncodingGene001727"; gene_ref ""; class_code "u"; gene_biotype "noncoding";
scf7180000011816	rtracklayer	gene	6110707	6110952	.	+	.	gene_id "NoncodingGene001728"; gene_name "NoncodingGene001728"; gene_ref ""; class_code "u"; gene_biotype "noncoding";
scf7180000011816	rtracklayer	gene	6136314	6136561	.	+	.	gene_id "NoncodingGene001729"; gene_name "NoncodingGene001729"; gene_ref "CTHT_0037750"; class_code "p"; gene_biotype "noncoding";
scf7180000011816	rtracklayer	gene	6136643	6137257	.	+	.	gene_id "NoncodingGene001730"; gene_name "NoncodingGene001730"; gene_ref "CTHT_0037750"; class_code "p"; gene_biotype "noncoding";
scf7180000011816	rtracklayer	gene	6141004	6145090	.	+	.	gene_id "NoncodingGene001731"; gene_name "NoncodingGene001731"; gene_ref ""; class_code "u"; gene_biotype "noncoding";
scf7180000011816	rtracklayer	gene	6165831	6166227	.	+	.	gene_id "NoncodingGene001732"; gene_name "NoncodingGene001732"; gene_ref "CTHT_0037820"; class_code "p"; gene_biotype "noncoding";
scf7180000011816	rtracklayer	gene	6180288	6180617	.	+	.	gene_id "NoncodingGene001733"; gene_name "NoncodingGene001733"; gene_ref "CTHT_0037850"; class_code "p"; gene_biotype "noncoding";
scf7180000011816	rtracklayer	gene	6187324	6188482	.	+	.	gene_id "NoncodingGene001734"; gene_name "NoncodingGene001734"; gene_ref ""; class_code "u"; gene_biotype "noncoding";
scf7180000011816	rtracklayer	gene	6223597	6225771	.	+	.	gene_id "NoncodingGene001735"; gene_name "NoncodingGene001735"; gene_ref "CTHT_0037960"; class_code "j"; gene_biotype "noncoding";
scf7180000011816	rtracklayer	gene	6226991	6227992	.	+	.	gene_id "NoncodingGene001736"; gene_name "NoncodingGene001736"; gene_ref "CTHT_0037970"; class_code "c"; gene_biotype "noncoding";
scf7180000011816	rtracklayer	gene	6230545	6231153	.	+	.	gene_id "NoncodingGene001737"; gene_name "NoncodingGene001737"; gene_ref "CTHT_0037970"; class_code "p"; gene_biotype "noncoding";
scf7180000011816	rtracklayer	gene	6264248	6264914	.	+	.	gene_id "NoncodingGene001738"; gene_name "NoncodingGene001738"; gene_ref "CTHT_0038050"; class_code "c"; gene_biotype "noncoding";
scf7180000011816	rtracklayer	gene	6279811	6283097	.	+	.	gene_id "NoncodingGene001739"; gene_name "NoncodingGene001739"; gene_ref ""; class_code "u"; gene_biotype "noncoding";
scf7180000011816	rtracklayer	gene	6301254	6302074	.	+	.	gene_id "NoncodingGene001740"; gene_name "NoncodingGene001740"; gene_ref "CTHT_0038100"; class_code "p, u"; gene_biotype "noncoding";
scf7180000011816	rtracklayer	gene	6306457	6307037	.	+	.	gene_id "NoncodingGene001741"; gene_name "NoncodingGene001741"; gene_ref "CTHT_0038110"; class_code "p"; gene_biotype "noncoding";
scf7180000011816	rtracklayer	gene	6457083	6457627	.	+	.	gene_id "NoncodingGene001742"; gene_name "NoncodingGene001742"; gene_ref "CTHT_0038580"; class_code "o"; gene_biotype "noncoding";
scf7180000011816	rtracklayer	gene	6462489	6462823	.	+	.	gene_id "NoncodingGene001743"; gene_name "NoncodingGene001743"; gene_ref "CTHT_0038590"; class_code "i"; gene_biotype "noncoding";
scf7180000011816	rtracklayer	gene	6465753	6466353	.	+	.	gene_id "NoncodingGene001744"; gene_name "NoncodingGene001744"; gene_ref "CTHT_0038600"; class_code "p"; gene_biotype "noncoding";
scf7180000011816	rtracklayer	gene	6483663	6485621	.	+	.	gene_id "NoncodingGene001745"; gene_name "NoncodingGene001745"; gene_ref ""; class_code "u"; gene_biotype "noncoding";
scf7180000011816	rtracklayer	gene	6507740	6508319	.	+	.	gene_id "NoncodingGene001746"; gene_name "NoncodingGene001746"; gene_ref "CTHT_0038690"; class_code "o"; gene_biotype "noncoding";
scf7180000011816	rtracklayer	gene	6521043	6521662	.	+	.	gene_id "NoncodingGene001747"; gene_name "NoncodingGene001747"; gene_ref "CTHT_0038710"; class_code "o"; gene_biotype "noncoding";
scf7180000011816	rtracklayer	gene	6529991	6530332	.	+	.	gene_id "NoncodingGene001748"; gene_name "NoncodingGene001748"; gene_ref "tRNA-His"; class_code "p"; gene_biotype "noncoding";
scf7180000011816	rtracklayer	gene	6535628	6544944	.	+	.	gene_id "NoncodingGene001749"; gene_name "NoncodingGene001749"; gene_ref "CTHT_0038760"; class_code "u, x"; gene_biotype "noncoding";
scf7180000011816	rtracklayer	gene	6552790	6553830	.	+	.	gene_id "NoncodingGene001750"; gene_name "NoncodingGene001750"; gene_ref ""; class_code "u"; gene_biotype "noncoding";
scf7180000011816	rtracklayer	gene	6567131	6567372	.	+	.	gene_id "NoncodingGene001751"; gene_name "NoncodingGene001751"; gene_ref "CTHT_0038820"; class_code "p"; gene_biotype "noncoding";
scf7180000011816	rtracklayer	gene	6588494	6588762	.	+	.	gene_id "NoncodingGene001752"; gene_name "NoncodingGene001752"; gene_ref "CTHT_0038850"; class_code "o"; gene_biotype "noncoding";
scf7180000011816	rtracklayer	gene	6596431	6597204	.	+	.	gene_id "NoncodingGene001753"; gene_name "NoncodingGene001753"; gene_ref "CTHT_0038900"; class_code "x"; gene_biotype "noncoding";
scf7180000011816	rtracklayer	gene	6597912	6599198	.	+	.	gene_id "NoncodingGene001754"; gene_name "NoncodingGene001754"; gene_ref "CTHT_0038900"; class_code "x"; gene_biotype "noncoding";
scf7180000011816	rtracklayer	gene	6599914	6601992	.	+	.	gene_id "NoncodingGene001755"; gene_name "NoncodingGene001755"; gene_ref ""; class_code "u"; gene_biotype "noncoding";
scf7180000011816	rtracklayer	gene	6628741	6629499	.	+	.	gene_id "NoncodingGene001756"; gene_name "NoncodingGene001756"; gene_ref "CTHT_0038950"; class_code "o"; gene_biotype "noncoding";
scf7180000011816	rtracklayer	gene	6638934	6639348	.	+	.	gene_id "NoncodingGene001757"; gene_name "NoncodingGene001757"; gene_ref ""; class_code "u"; gene_biotype "noncoding";
scf7180000011816	rtracklayer	gene	6665975	6666458	.	+	.	gene_id "NoncodingGene001758"; gene_name "NoncodingGene001758"; gene_ref ""; class_code "u"; gene_biotype "noncoding";
scf7180000011816	rtracklayer	gene	6674443	6674750	.	+	.	gene_id "NoncodingGene001759"; gene_name "NoncodingGene001759"; gene_ref ""; class_code "u"; gene_biotype "noncoding";
scf7180000011816	rtracklayer	gene	6686575	6687170	.	+	.	gene_id "NoncodingGene001760"; gene_name "NoncodingGene001760"; gene_ref "CTHT_0039050"; class_code "p"; gene_biotype "noncoding";
scf7180000011816	rtracklayer	gene	6727272	6727656	.	+	.	gene_id "NoncodingGene001761"; gene_name "NoncodingGene001761"; gene_ref "CTHT_0039170"; class_code "p"; gene_biotype "noncoding";
scf7180000011816	rtracklayer	gene	6735014	6735946	.	+	.	gene_id "NoncodingGene001762"; gene_name "NoncodingGene001762"; gene_ref ""; class_code "u"; gene_biotype "noncoding";
scf7180000011816	rtracklayer	gene	6825370	6825660	.	+	.	gene_id "NoncodingGene001763"; gene_name "NoncodingGene001763"; gene_ref "CTHT_0039490"; class_code "o"; gene_biotype "noncoding";
scf7180000011816	rtracklayer	gene	6874462	6876074	.	+	.	gene_id "NoncodingGene001764"; gene_name "NoncodingGene001764"; gene_ref "CTHT_0039720"; class_code "o"; gene_biotype "noncoding";
scf7180000011816	rtracklayer	gene	6904869	6907706	.	+	.	gene_id "NoncodingGene001765"; gene_name "NoncodingGene001765"; gene_ref "CTHT_0039810"; class_code "x"; gene_biotype "noncoding";
scf7180000011816	rtracklayer	gene	818	1122	.	-	.	gene_id "NoncodingGene001766"; gene_name "NoncodingGene001766"; gene_ref "CTHT_0021150"; class_code "p"; gene_biotype "noncoding";
scf7180000011816	rtracklayer	gene	28357	28648	.	-	.	gene_id "NoncodingGene001767"; gene_name "NoncodingGene001767"; gene_ref "CTHT_0021180"; class_code "x"; gene_biotype "noncoding";
scf7180000011816	rtracklayer	gene	48717	49242	.	-	.	gene_id "NoncodingGene001768"; gene_name "NoncodingGene001768"; gene_ref "CTHT_0021260"; class_code "e"; gene_biotype "noncoding";
scf7180000011816	rtracklayer	gene	57144	58726	.	-	.	gene_id "NoncodingGene001769"; gene_name "NoncodingGene001769"; gene_ref ""; class_code "u"; gene_biotype "noncoding";
scf7180000011816	rtracklayer	gene	58818	60328	.	-	.	gene_id "NoncodingGene001770"; gene_name "NoncodingGene001770"; gene_ref "CTHT_0021290"; class_code "x"; gene_biotype "noncoding";
scf7180000011816	rtracklayer	gene	61385	61598	.	-	.	gene_id "NoncodingGene001771"; gene_name "NoncodingGene001771"; gene_ref "CTHT_0021300"; class_code "x"; gene_biotype "noncoding";
scf7180000011816	rtracklayer	gene	76282	77391	.	-	.	gene_id "NoncodingGene001772"; gene_name "NoncodingGene001772"; gene_ref ""; class_code "u"; gene_biotype "noncoding";
scf7180000011816	rtracklayer	gene	83503	83795	.	-	.	gene_id "NoncodingGene001773"; gene_name "NoncodingGene001773"; gene_ref "CTHT_0021350"; class_code "x"; gene_biotype "noncoding";
scf7180000011816	rtracklayer	gene	115775	117622	.	-	.	gene_id "NoncodingGene001774"; gene_name "NoncodingGene001774"; gene_ref ""; class_code "u"; gene_biotype "noncoding";
scf7180000011816	rtracklayer	gene	118383	119359	.	-	.	gene_id "NoncodingGene001775"; gene_name "NoncodingGene001775"; gene_ref "CTHT_0021440"; class_code "x"; gene_biotype "noncoding";
scf7180000011816	rtracklayer	gene	126099	127274	.	-	.	gene_id "NoncodingGene001776"; gene_name "NoncodingGene001776"; gene_ref ""; class_code "u"; gene_biotype "noncoding";
scf7180000011816	rtracklayer	gene	128726	130462	.	-	.	gene_id "NoncodingGene001777"; gene_name "NoncodingGene001777"; gene_ref ""; class_code "u"; gene_biotype "noncoding";
scf7180000011816	rtracklayer	gene	130615	131387	.	-	.	gene_id "NoncodingGene001778"; gene_name "NoncodingGene001778"; gene_ref ""; class_code "u"; gene_biotype "noncoding";
scf7180000011816	rtracklayer	gene	131465	134208	.	-	.	gene_id "NoncodingGene001779"; gene_name "NoncodingGene001779"; gene_ref ""; class_code "u"; gene_biotype "noncoding";
scf7180000011816	rtracklayer	gene	134307	135533	.	-	.	gene_id "NoncodingGene001780"; gene_name "NoncodingGene001780"; gene_ref ""; class_code "u"; gene_biotype "noncoding";
scf7180000011816	rtracklayer	gene	139502	140535	.	-	.	gene_id "NoncodingGene001781"; gene_name "NoncodingGene001781"; gene_ref "CTHT_0021450"; class_code "u, x"; gene_biotype "noncoding";
scf7180000011816	rtracklayer	gene	140916	141133	.	-	.	gene_id "NoncodingGene001782"; gene_name "NoncodingGene001782"; gene_ref ""; class_code "u"; gene_biotype "noncoding";
scf7180000011816	rtracklayer	gene	153637	156465	.	-	.	gene_id "NoncodingGene001783"; gene_name "NoncodingGene001783"; gene_ref "CTHT_0021490"; class_code "x"; gene_biotype "noncoding";
scf7180000011816	rtracklayer	gene	171400	171883	.	-	.	gene_id "NoncodingGene001784"; gene_name "NoncodingGene001784"; gene_ref ""; class_code "u"; gene_biotype "noncoding";
scf7180000011816	rtracklayer	gene	171899	173300	.	-	.	gene_id "NoncodingGene001785"; gene_name "NoncodingGene001785"; gene_ref ""; class_code "u"; gene_biotype "noncoding";
scf7180000011816	rtracklayer	gene	173679	174348	.	-	.	gene_id "NoncodingGene001786"; gene_name "NoncodingGene001786"; gene_ref ""; class_code "u"; gene_biotype "noncoding";
scf7180000011816	rtracklayer	gene	200947	201490	.	-	.	gene_id "NoncodingGene001787"; gene_name "NoncodingGene001787"; gene_ref ""; class_code "u"; gene_biotype "noncoding";
scf7180000011816	rtracklayer	gene	221675	223170	.	-	.	gene_id "NoncodingGene001788"; gene_name "NoncodingGene001788"; gene_ref "CTHT_0021670"; class_code "x"; gene_biotype "noncoding";
scf7180000011816	rtracklayer	gene	226023	228036	.	-	.	gene_id "NoncodingGene001789"; gene_name "NoncodingGene001789"; gene_ref "CTHT_0021680"; class_code "u, x"; gene_biotype "noncoding";
scf7180000011816	rtracklayer	gene	228156	229947	.	-	.	gene_id "NoncodingGene001790"; gene_name "NoncodingGene001790"; gene_ref ""; class_code "u"; gene_biotype "noncoding";
scf7180000011816	rtracklayer	gene	239188	241124	.	-	.	gene_id "NoncodingGene001791"; gene_name "NoncodingGene001791"; gene_ref "CTHT_0021720"; class_code "j"; gene_biotype "noncoding";
scf7180000011816	rtracklayer	gene	252018	254429	.	-	.	gene_id "NoncodingGene001792"; gene_name "NoncodingGene001792"; gene_ref ""; class_code "u"; gene_biotype "noncoding";
scf7180000011816	rtracklayer	gene	261407	262181	.	-	.	gene_id "NoncodingGene001793"; gene_name "NoncodingGene001793"; gene_ref "CTHT_0021800"; class_code "p"; gene_biotype "noncoding";
scf7180000011816	rtracklayer	gene	286445	287029	.	-	.	gene_id "NoncodingGene001794"; gene_name "NoncodingGene001794"; gene_ref ""; class_code "u"; gene_biotype "noncoding";
scf7180000011816	rtracklayer	gene	348971	349540	.	-	.	gene_id "NoncodingGene001795"; gene_name "NoncodingGene001795"; gene_ref "CTHT_0021980"; class_code "x"; gene_biotype "noncoding";
scf7180000011816	rtracklayer	gene	368785	369067	.	-	.	gene_id "NoncodingGene001796"; gene_name "NoncodingGene001796"; gene_ref ""; class_code "u"; gene_biotype "noncoding";
scf7180000011816	rtracklayer	gene	370922	371184	.	-	.	gene_id "NoncodingGene001797"; gene_name "NoncodingGene001797"; gene_ref "CTHT_0022050"; class_code "p"; gene_biotype "noncoding";
scf7180000011816	rtracklayer	gene	388127	389384	.	-	.	gene_id "NoncodingGene001798"; gene_name "NoncodingGene001798"; gene_ref "CTHT_0022080, CTHT_0022090"; class_code "o, p"; gene_biotype "noncoding";
scf7180000011816	rtracklayer	gene	390082	391479	.	-	.	gene_id "NoncodingGene001799"; gene_name "NoncodingGene001799"; gene_ref "CTHT_0022090"; class_code "j"; gene_biotype "noncoding";
scf7180000011816	rtracklayer	gene	409184	410062	.	-	.	gene_id "NoncodingGene001800"; gene_name "NoncodingGene001800"; gene_ref ""; class_code "u"; gene_biotype "noncoding";
scf7180000011816	rtracklayer	gene	438405	438703	.	-	.	gene_id "NoncodingGene001801"; gene_name "NoncodingGene001801"; gene_ref "CTHT_0022210"; class_code "x"; gene_biotype "noncoding";
scf7180000011816	rtracklayer	gene	438844	440484	.	-	.	gene_id "NoncodingGene001802"; gene_name "NoncodingGene001802"; gene_ref "CTHT_0022210"; class_code "x"; gene_biotype "noncoding";
scf7180000011816	rtracklayer	gene	445139	445748	.	-	.	gene_id "NoncodingGene001803"; gene_name "NoncodingGene001803"; gene_ref "CTHT_0022230"; class_code "x"; gene_biotype "noncoding";
scf7180000011816	rtracklayer	gene	445769	446522	.	-	.	gene_id "NoncodingGene001804"; gene_name "NoncodingGene001804"; gene_ref "CTHT_0022230"; class_code "x"; gene_biotype "noncoding";
scf7180000011816	rtracklayer	gene	448834	449292	.	-	.	gene_id "NoncodingGene001805"; gene_name "NoncodingGene001805"; gene_ref ""; class_code "u"; gene_biotype "noncoding";
scf7180000011816	rtracklayer	gene	450420	451514	.	-	.	gene_id "NoncodingGene001806"; gene_name "NoncodingGene001806"; gene_ref ""; class_code "u"; gene_biotype "noncoding";
scf7180000011816	rtracklayer	gene	457397	457611	.	-	.	gene_id "NoncodingGene001807"; gene_name "NoncodingGene001807"; gene_ref "CTHT_0022260"; class_code "o"; gene_biotype "noncoding";
scf7180000011816	rtracklayer	gene	468750	469154	.	-	.	gene_id "NoncodingGene001808"; gene_name "NoncodingGene001808"; gene_ref ""; class_code "u"; gene_biotype "noncoding";
scf7180000011816	rtracklayer	gene	470059	470309	.	-	.	gene_id "NoncodingGene001809"; gene_name "NoncodingGene001809"; gene_ref "CTHT_0022290"; class_code "p"; gene_biotype "noncoding";
scf7180000011816	rtracklayer	gene	476045	478407	.	-	.	gene_id "NoncodingGene001810"; gene_name "NoncodingGene001810"; gene_ref ""; class_code "u"; gene_biotype "noncoding";
scf7180000011816	rtracklayer	gene	564015	564375	.	-	.	gene_id "NoncodingGene001811"; gene_name "NoncodingGene001811"; gene_ref "CTHT_0022550"; class_code "o"; gene_biotype "noncoding";
scf7180000011816	rtracklayer	gene	578030	578569	.	-	.	gene_id "NoncodingGene001812"; gene_name "NoncodingGene001812"; gene_ref ""; class_code "u"; gene_biotype "noncoding";
scf7180000011816	rtracklayer	gene	587331	588322	.	-	.	gene_id "NoncodingGene001813"; gene_name "NoncodingGene001813"; gene_ref "CTHT_0022600"; class_code "p"; gene_biotype "noncoding";
scf7180000011816	rtracklayer	gene	618900	619273	.	-	.	gene_id "NoncodingGene001814"; gene_name "NoncodingGene001814"; gene_ref "CTHT_0022720"; class_code "x"; gene_biotype "noncoding";
scf7180000011816	rtracklayer	gene	628590	629093	.	-	.	gene_id "NoncodingGene001815"; gene_name "NoncodingGene001815"; gene_ref "CTHT_0022760"; class_code "x"; gene_biotype "noncoding";
scf7180000011816	rtracklayer	gene	629449	629981	.	-	.	gene_id "NoncodingGene001816"; gene_name "NoncodingGene001816"; gene_ref ""; class_code "u"; gene_biotype "noncoding";
scf7180000011816	rtracklayer	gene	630418	631371	.	-	.	gene_id "NoncodingGene001817"; gene_name "NoncodingGene001817"; gene_ref ""; class_code "u"; gene_biotype "noncoding";
scf7180000011816	rtracklayer	gene	634547	639919	.	-	.	gene_id "NoncodingGene001818"; gene_name "NoncodingGene001818"; gene_ref ""; class_code "u"; gene_biotype "noncoding";
scf7180000011816	rtracklayer	gene	640238	640819	.	-	.	gene_id "NoncodingGene001819"; gene_name "NoncodingGene001819"; gene_ref ""; class_code "u"; gene_biotype "noncoding";
scf7180000011816	rtracklayer	gene	668290	669336	.	-	.	gene_id "NoncodingGene001820"; gene_name "NoncodingGene001820"; gene_ref ""; class_code "u"; gene_biotype "noncoding";
scf7180000011816	rtracklayer	gene	675648	676037	.	-	.	gene_id "NoncodingGene001821"; gene_name "NoncodingGene001821"; gene_ref "CTHT_0022880"; class_code "c"; gene_biotype "noncoding";
scf7180000011816	rtracklayer	gene	676205	676992	.	-	.	gene_id "NoncodingGene001822"; gene_name "NoncodingGene001822"; gene_ref "CTHT_0022880"; class_code "c"; gene_biotype "noncoding";
scf7180000011816	rtracklayer	gene	681132	681955	.	-	.	gene_id "NoncodingGene001823"; gene_name "NoncodingGene001823"; gene_ref ""; class_code "u"; gene_biotype "noncoding";
scf7180000011816	rtracklayer	gene	694693	695074	.	-	.	gene_id "NoncodingGene001824"; gene_name "NoncodingGene001824"; gene_ref ""; class_code "u"; gene_biotype "noncoding";
scf7180000011816	rtracklayer	gene	698258	701036	.	-	.	gene_id "NoncodingGene001825"; gene_name "NoncodingGene001825"; gene_ref "CTHT_0022940"; class_code "j"; gene_biotype "noncoding";
scf7180000011816	rtracklayer	gene	719460	721137	.	-	.	gene_id "NoncodingGene001826"; gene_name "NoncodingGene001826"; gene_ref ""; class_code "u"; gene_biotype "noncoding";
scf7180000011816	rtracklayer	gene	728703	729316	.	-	.	gene_id "NoncodingGene001827"; gene_name "NoncodingGene001827"; gene_ref ""; class_code "u"; gene_biotype "noncoding";
scf7180000011816	rtracklayer	gene	767562	769448	.	-	.	gene_id "NoncodingGene001828"; gene_name "NoncodingGene001828"; gene_ref "CTHT_0023130"; class_code "o"; gene_biotype "noncoding";
scf7180000011816	rtracklayer	gene	778239	779597	.	-	.	gene_id "NoncodingGene001829"; gene_name "NoncodingGene001829"; gene_ref "CTHT_0023180"; class_code "j"; gene_biotype "noncoding";
scf7180000011816	rtracklayer	gene	785138	787825	.	-	.	gene_id "NoncodingGene001830"; gene_name "NoncodingGene001830"; gene_ref ""; class_code "u"; gene_biotype "noncoding";
scf7180000011816	rtracklayer	gene	817309	817771	.	-	.	gene_id "NoncodingGene001831"; gene_name "NoncodingGene001831"; gene_ref "CTHT_0023250"; class_code "x"; gene_biotype "noncoding";
scf7180000011816	rtracklayer	gene	824117	824407	.	-	.	gene_id "NoncodingGene001832"; gene_name "NoncodingGene001832"; gene_ref ""; class_code "u"; gene_biotype "noncoding";
scf7180000011816	rtracklayer	gene	865655	866853	.	-	.	gene_id "NoncodingGene001833"; gene_name "NoncodingGene001833"; gene_ref ""; class_code "u"; gene_biotype "noncoding";
scf7180000011816	rtracklayer	gene	872415	872684	.	-	.	gene_id "NoncodingGene001834"; gene_name "NoncodingGene001834"; gene_ref "CTHT_0023370"; class_code "p"; gene_biotype "noncoding";
scf7180000011816	rtracklayer	gene	912275	913123	.	-	.	gene_id "NoncodingGene001835"; gene_name "NoncodingGene001835"; gene_ref "CTHT_0023440"; class_code "x"; gene_biotype "noncoding";
scf7180000011816	rtracklayer	gene	945939	946460	.	-	.	gene_id "NoncodingGene001836"; gene_name "NoncodingGene001836"; gene_ref ""; class_code "u"; gene_biotype "noncoding";
scf7180000011816	rtracklayer	gene	953099	953612	.	-	.	gene_id "NoncodingGene001837"; gene_name "NoncodingGene001837"; gene_ref ""; class_code "u"; gene_biotype "noncoding";
scf7180000011816	rtracklayer	gene	956798	958687	.	-	.	gene_id "NoncodingGene001838"; gene_name "NoncodingGene001838"; gene_ref "CTHT_0023540"; class_code "x"; gene_biotype "noncoding";
scf7180000011816	rtracklayer	gene	962563	963084	.	-	.	gene_id "NoncodingGene001839"; gene_name "NoncodingGene001839"; gene_ref ""; class_code "u"; gene_biotype "noncoding";
scf7180000011816	rtracklayer	gene	993893	995965	.	-	.	gene_id "NoncodingGene001840"; gene_name "NoncodingGene001840"; gene_ref ""; class_code "u"; gene_biotype "noncoding";
scf7180000011816	rtracklayer	gene	999950	1000346	.	-	.	gene_id "NoncodingGene001841"; gene_name "NoncodingGene001841"; gene_ref "CTHT_0023680"; class_code "x"; gene_biotype "noncoding";
scf7180000011816	rtracklayer	gene	1010335	1011395	.	-	.	gene_id "NoncodingGene001842"; gene_name "NoncodingGene001842"; gene_ref "CTHT_0023710"; class_code "j"; gene_biotype "noncoding";
scf7180000011816	rtracklayer	gene	1017087	1017997	.	-	.	gene_id "NoncodingGene001843"; gene_name "NoncodingGene001843"; gene_ref "CTHT_0023740"; class_code "="; gene_biotype "noncoding";
scf7180000011816	rtracklayer	gene	1040270	1043996	.	-	.	gene_id "NoncodingGene001844"; gene_name "NoncodingGene001844"; gene_ref "CTHT_0023800"; class_code "x"; gene_biotype "noncoding";
scf7180000011816	rtracklayer	gene	1056363	1056941	.	-	.	gene_id "NoncodingGene001845"; gene_name "NoncodingGene001845"; gene_ref "CTHT_0023850"; class_code "p"; gene_biotype "noncoding";
scf7180000011816	rtracklayer	gene	1059684	1061030	.	-	.	gene_id "NoncodingGene001846"; gene_name "NoncodingGene001846"; gene_ref "CTHT_0023850"; class_code "o"; gene_biotype "noncoding";
scf7180000011816	rtracklayer	gene	1070418	1072685	.	-	.	gene_id "NoncodingGene001847"; gene_name "NoncodingGene001847"; gene_ref ""; class_code "u"; gene_biotype "noncoding";
scf7180000011816	rtracklayer	gene	1099718	1100177	.	-	.	gene_id "NoncodingGene001848"; gene_name "NoncodingGene001848"; gene_ref ""; class_code "u"; gene_biotype "noncoding";
scf7180000011816	rtracklayer	gene	1100194	1100964	.	-	.	gene_id "NoncodingGene001849"; gene_name "NoncodingGene001849"; gene_ref ""; class_code "u"; gene_biotype "noncoding";
scf7180000011816	rtracklayer	gene	1124619	1126792	.	-	.	gene_id "NoncodingGene001850"; gene_name "NoncodingGene001850"; gene_ref "CTHT_0024000"; class_code "x"; gene_biotype "noncoding";
scf7180000011816	rtracklayer	gene	1126813	1129733	.	-	.	gene_id "NoncodingGene001851"; gene_name "NoncodingGene001851"; gene_ref "CTHT_0024010"; class_code "x"; gene_biotype "noncoding";
scf7180000011816	rtracklayer	gene	1158551	1159643	.	-	.	gene_id "NoncodingGene001852"; gene_name "NoncodingGene001852"; gene_ref "CTHT_0024100"; class_code "x"; gene_biotype "noncoding";
scf7180000011816	rtracklayer	gene	1174903	1175179	.	-	.	gene_id "NoncodingGene001853"; gene_name "NoncodingGene001853"; gene_ref "CTHT_0024130"; class_code "p"; gene_biotype "noncoding";
scf7180000011816	rtracklayer	gene	1182162	1182910	.	-	.	gene_id "NoncodingGene001854"; gene_name "NoncodingGene001854"; gene_ref ""; class_code "u"; gene_biotype "noncoding";
scf7180000011816	rtracklayer	gene	1193486	1195577	.	-	.	gene_id "NoncodingGene001855"; gene_name "NoncodingGene001855"; gene_ref ""; class_code "u"; gene_biotype "noncoding";
scf7180000011816	rtracklayer	gene	1196210	1196947	.	-	.	gene_id "NoncodingGene001856"; gene_name "NoncodingGene001856"; gene_ref ""; class_code "u"; gene_biotype "noncoding";
scf7180000011816	rtracklayer	gene	1200824	1201245	.	-	.	gene_id "NoncodingGene001857"; gene_name "NoncodingGene001857"; gene_ref "CTHT_0024180"; class_code "x"; gene_biotype "noncoding";
scf7180000011816	rtracklayer	gene	1202336	1203120	.	-	.	gene_id "NoncodingGene001858"; gene_name "NoncodingGene001858"; gene_ref ""; class_code "u"; gene_biotype "noncoding";
scf7180000011816	rtracklayer	gene	1205458	1205757	.	-	.	gene_id "NoncodingGene001859"; gene_name "NoncodingGene001859"; gene_ref "CTHT_0024190"; class_code "x"; gene_biotype "noncoding";
scf7180000011816	rtracklayer	gene	1229579	1231564	.	-	.	gene_id "NoncodingGene001860"; gene_name "NoncodingGene001860"; gene_ref ""; class_code "u"; gene_biotype "noncoding";
scf7180000011816	rtracklayer	gene	1240156	1240685	.	-	.	gene_id "NoncodingGene001861"; gene_name "NoncodingGene001861"; gene_ref "CTHT_0024260"; class_code "o"; gene_biotype "noncoding";
scf7180000011816	rtracklayer	gene	1245410	1246654	.	-	.	gene_id "NoncodingGene001862"; gene_name "NoncodingGene001862"; gene_ref "CTHT_0024280"; class_code "p"; gene_biotype "noncoding";
scf7180000011816	rtracklayer	gene	1251334	1251653	.	-	.	gene_id "NoncodingGene001863"; gene_name "NoncodingGene001863"; gene_ref ""; class_code "u"; gene_biotype "noncoding";
scf7180000011816	rtracklayer	gene	1251719	1252270	.	-	.	gene_id "NoncodingGene001864"; gene_name "NoncodingGene001864"; gene_ref ""; class_code "u"; gene_biotype "noncoding";
scf7180000011816	rtracklayer	gene	1254981	1255340	.	-	.	gene_id "NoncodingGene001865"; gene_name "NoncodingGene001865"; gene_ref ""; class_code "u"; gene_biotype "noncoding";
scf7180000011816	rtracklayer	gene	1255866	1257853	.	-	.	gene_id "NoncodingGene001866"; gene_name "NoncodingGene001866"; gene_ref "CTHT_0024290"; class_code "x"; gene_biotype "noncoding";
scf7180000011816	rtracklayer	gene	1258928	1259908	.	-	.	gene_id "NoncodingGene001867"; gene_name "NoncodingGene001867"; gene_ref ""; class_code "u"; gene_biotype "noncoding";
scf7180000011816	rtracklayer	gene	1266086	1266564	.	-	.	gene_id "NoncodingGene001868"; gene_name "NoncodingGene001868"; gene_ref "CTHT_0024320"; class_code "o"; gene_biotype "noncoding";
scf7180000011816	rtracklayer	gene	1266725	1267000	.	-	.	gene_id "NoncodingGene001869"; gene_name "NoncodingGene001869"; gene_ref "CTHT_0024320"; class_code "e"; gene_biotype "noncoding";
scf7180000011816	rtracklayer	gene	1271119	1271337	.	-	.	gene_id "NoncodingGene001870"; gene_name "NoncodingGene001870"; gene_ref "CTHT_0024340"; class_code "p"; gene_biotype "noncoding";
scf7180000011816	rtracklayer	gene	1281827	1282274	.	-	.	gene_id "NoncodingGene001871"; gene_name "NoncodingGene001871"; gene_ref ""; class_code "u"; gene_biotype "noncoding";
scf7180000011816	rtracklayer	gene	1308375	1309038	.	-	.	gene_id "NoncodingGene001872"; gene_name "NoncodingGene001872"; gene_ref "CTHT_0024440"; class_code "x"; gene_biotype "noncoding";
scf7180000011816	rtracklayer	gene	1309076	1309896	.	-	.	gene_id "NoncodingGene001873"; gene_name "NoncodingGene001873"; gene_ref "CTHT_0024440"; class_code "x"; gene_biotype "noncoding";
scf7180000011816	rtracklayer	gene	1309958	1310703	.	-	.	gene_id "NoncodingGene001874"; gene_name "NoncodingGene001874"; gene_ref "CTHT_0024440"; class_code "x"; gene_biotype "noncoding";
scf7180000011816	rtracklayer	gene	1310892	1311546	.	-	.	gene_id "NoncodingGene001875"; gene_name "NoncodingGene001875"; gene_ref "CTHT_0024440"; class_code "x"; gene_biotype "noncoding";
scf7180000011816	rtracklayer	gene	1326426	1326633	.	-	.	gene_id "NoncodingGene001876"; gene_name "NoncodingGene001876"; gene_ref ""; class_code "u"; gene_biotype "noncoding";
scf7180000011816	rtracklayer	gene	1328621	1333062	.	-	.	gene_id "NoncodingGene001877"; gene_name "NoncodingGene001877"; gene_ref "CTHT_0024490"; class_code "u, x"; gene_biotype "noncoding";
scf7180000011816	rtracklayer	gene	1335031	1335920	.	-	.	gene_id "NoncodingGene001878"; gene_name "NoncodingGene001878"; gene_ref ""; class_code "u"; gene_biotype "noncoding";
scf7180000011816	rtracklayer	gene	1339145	1339403	.	-	.	gene_id "NoncodingGene001879"; gene_name "NoncodingGene001879"; gene_ref ""; class_code "u"; gene_biotype "noncoding";
scf7180000011816	rtracklayer	gene	1340344	1340662	.	-	.	gene_id "NoncodingGene001880"; gene_name "NoncodingGene001880"; gene_ref ""; class_code "u"; gene_biotype "noncoding";
scf7180000011816	rtracklayer	gene	1341793	1344440	.	-	.	gene_id "NoncodingGene001881"; gene_name "NoncodingGene001881"; gene_ref "CTHT_0024510"; class_code "x"; gene_biotype "noncoding";
scf7180000011816	rtracklayer	gene	1345097	1345343	.	-	.	gene_id "NoncodingGene001882"; gene_name "NoncodingGene001882"; gene_ref "CTHT_0024520"; class_code "x"; gene_biotype "noncoding";
scf7180000011816	rtracklayer	gene	1359262	1359634	.	-	.	gene_id "NoncodingGene001883"; gene_name "NoncodingGene001883"; gene_ref "CTHT_0024580"; class_code "p"; gene_biotype "noncoding";
scf7180000011816	rtracklayer	gene	1368962	1370695	.	-	.	gene_id "NoncodingGene001884"; gene_name "NoncodingGene001884"; gene_ref "CTHT_0024610"; class_code "j"; gene_biotype "noncoding";
scf7180000011816	rtracklayer	gene	1399357	1399569	.	-	.	gene_id "NoncodingGene001885"; gene_name "NoncodingGene001885"; gene_ref "CTHT_0024650"; class_code "x"; gene_biotype "noncoding";
scf7180000011816	rtracklayer	gene	1400055	1401099	.	-	.	gene_id "NoncodingGene001886"; gene_name "NoncodingGene001886"; gene_ref ""; class_code "u"; gene_biotype "noncoding";
scf7180000011816	rtracklayer	gene	1402632	1403669	.	-	.	gene_id "NoncodingGene001887"; gene_name "NoncodingGene001887"; gene_ref "CTHT_0024660"; class_code "x"; gene_biotype "noncoding";
scf7180000011816	rtracklayer	gene	1404157	1404460	.	-	.	gene_id "NoncodingGene001888"; gene_name "NoncodingGene001888"; gene_ref "CTHT_0024670"; class_code "x"; gene_biotype "noncoding";
scf7180000011816	rtracklayer	gene	1452628	1454112	.	-	.	gene_id "NoncodingGene001889"; gene_name "NoncodingGene001889"; gene_ref ""; class_code "u"; gene_biotype "noncoding";
scf7180000011816	rtracklayer	gene	1478209	1478647	.	-	.	gene_id "NoncodingGene001890"; gene_name "NoncodingGene001890"; gene_ref "CTHT_0024870"; class_code "x"; gene_biotype "noncoding";
scf7180000011816	rtracklayer	gene	1496826	1497640	.	-	.	gene_id "NoncodingGene001891"; gene_name "NoncodingGene001891"; gene_ref "CTHT_0024920"; class_code "p"; gene_biotype "noncoding";
scf7180000011816	rtracklayer	gene	1537622	1538345	.	-	.	gene_id "NoncodingGene001892"; gene_name "NoncodingGene001892"; gene_ref ""; class_code "u"; gene_biotype "noncoding";
scf7180000011816	rtracklayer	gene	1555392	1556320	.	-	.	gene_id "NoncodingGene001893"; gene_name "NoncodingGene001893"; gene_ref ""; class_code "u"; gene_biotype "noncoding";
scf7180000011816	rtracklayer	gene	1571250	1571811	.	-	.	gene_id "NoncodingGene001894"; gene_name "NoncodingGene001894"; gene_ref "CTHT_0025170"; class_code "x"; gene_biotype "noncoding";
scf7180000011816	rtracklayer	gene	1574620	1575332	.	-	.	gene_id "NoncodingGene001895"; gene_name "NoncodingGene001895"; gene_ref ""; class_code "u"; gene_biotype "noncoding";
scf7180000011816	rtracklayer	gene	1575655	1577419	.	-	.	gene_id "NoncodingGene001896"; gene_name "NoncodingGene001896"; gene_ref ""; class_code "u"; gene_biotype "noncoding";
scf7180000011816	rtracklayer	gene	1586866	1587510	.	-	.	gene_id "NoncodingGene001897"; gene_name "NoncodingGene001897"; gene_ref "CTHT_0025200"; class_code "s, x"; gene_biotype "noncoding";
scf7180000011816	rtracklayer	gene	1587560	1588190	.	-	.	gene_id "NoncodingGene001898"; gene_name "NoncodingGene001898"; gene_ref "CTHT_0025200"; class_code "x"; gene_biotype "noncoding";
scf7180000011816	rtracklayer	gene	1599490	1600205	.	-	.	gene_id "NoncodingGene001899"; gene_name "NoncodingGene001899"; gene_ref ""; class_code "u"; gene_biotype "noncoding";
scf7180000011816	rtracklayer	gene	1601160	1602165	.	-	.	gene_id "NoncodingGene001900"; gene_name "NoncodingGene001900"; gene_ref "CTHT_0025240"; class_code "p"; gene_biotype "noncoding";
scf7180000011816	rtracklayer	gene	1616962	1618155	.	-	.	gene_id "NoncodingGene001901"; gene_name "NoncodingGene001901"; gene_ref ""; class_code "u"; gene_biotype "noncoding";
scf7180000011816	rtracklayer	gene	1618424	1618956	.	-	.	gene_id "NoncodingGene001902"; gene_name "NoncodingGene001902"; gene_ref ""; class_code "u"; gene_biotype "noncoding";
scf7180000011816	rtracklayer	gene	1619369	1619871	.	-	.	gene_id "NoncodingGene001903"; gene_name "NoncodingGene001903"; gene_ref ""; class_code "u"; gene_biotype "noncoding";
scf7180000011816	rtracklayer	gene	1620096	1621444	.	-	.	gene_id "NoncodingGene001904"; gene_name "NoncodingGene001904"; gene_ref "CTHT_0025280"; class_code "x"; gene_biotype "noncoding";
scf7180000011816	rtracklayer	gene	1622209	1622647	.	-	.	gene_id "NoncodingGene001905"; gene_name "NoncodingGene001905"; gene_ref "CTHT_0025290"; class_code "x"; gene_biotype "noncoding";
scf7180000011816	rtracklayer	gene	1637577	1639545	.	-	.	gene_id "NoncodingGene001906"; gene_name "NoncodingGene001906"; gene_ref "CTHT_0025350"; class_code "x"; gene_biotype "noncoding";
scf7180000011816	rtracklayer	gene	1674217	1675884	.	-	.	gene_id "NoncodingGene001907"; gene_name "NoncodingGene001907"; gene_ref "CTHT_0025460"; class_code "x"; gene_biotype "noncoding";
scf7180000011816	rtracklayer	gene	1676245	1677151	.	-	.	gene_id "NoncodingGene001908"; gene_name "NoncodingGene001908"; gene_ref "CTHT_0025470"; class_code "x"; gene_biotype "noncoding";
scf7180000011816	rtracklayer	gene	1704812	1705272	.	-	.	gene_id "NoncodingGene001909"; gene_name "NoncodingGene001909"; gene_ref ""; class_code "u"; gene_biotype "noncoding";
scf7180000011816	rtracklayer	gene	1711835	1712282	.	-	.	gene_id "NoncodingGene001910"; gene_name "NoncodingGene001910"; gene_ref "CTHT_0025540"; class_code "o"; gene_biotype "noncoding";
scf7180000011816	rtracklayer	gene	1714436	1715135	.	-	.	gene_id "NoncodingGene001911"; gene_name "NoncodingGene001911"; gene_ref ""; class_code "u"; gene_biotype "noncoding";
scf7180000011816	rtracklayer	gene	1733978	1735696	.	-	.	gene_id "NoncodingGene001912"; gene_name "NoncodingGene001912"; gene_ref ""; class_code "u"; gene_biotype "noncoding";
scf7180000011816	rtracklayer	gene	1738143	1738724	.	-	.	gene_id "NoncodingGene001913"; gene_name "NoncodingGene001913"; gene_ref ""; class_code "u"; gene_biotype "noncoding";
scf7180000011816	rtracklayer	gene	1746052	1747912	.	-	.	gene_id "NoncodingGene001914"; gene_name "NoncodingGene001914"; gene_ref "CTHT_0025630"; class_code "o"; gene_biotype "noncoding";
scf7180000011816	rtracklayer	gene	1749205	1750121	.	-	.	gene_id "NoncodingGene001915"; gene_name "NoncodingGene001915"; gene_ref "CTHT_0025660"; class_code "="; gene_biotype "noncoding";
scf7180000011816	rtracklayer	gene	1761601	1761834	.	-	.	gene_id "NoncodingGene001916"; gene_name "NoncodingGene001916"; gene_ref "CTHT_0025700"; class_code "x"; gene_biotype "noncoding";
scf7180000011816	rtracklayer	gene	1762639	1762853	.	-	.	gene_id "NoncodingGene001917"; gene_name "NoncodingGene001917"; gene_ref "CTHT_0025700"; class_code "x"; gene_biotype "noncoding";
scf7180000011816	rtracklayer	gene	1777627	1778875	.	-	.	gene_id "NoncodingGene001918"; gene_name "NoncodingGene001918"; gene_ref "CTHT_0025750"; class_code "p"; gene_biotype "noncoding";
scf7180000011816	rtracklayer	gene	1802696	1802897	.	-	.	gene_id "NoncodingGene001919"; gene_name "NoncodingGene001919"; gene_ref "CTHT_0025820"; class_code "p"; gene_biotype "noncoding";
scf7180000011816	rtracklayer	gene	1828267	1828714	.	-	.	gene_id "NoncodingGene001920"; gene_name "NoncodingGene001920"; gene_ref "CTHT_0025900"; class_code "p"; gene_biotype "noncoding";
scf7180000011816	rtracklayer	gene	1837187	1837762	.	-	.	gene_id "NoncodingGene001921"; gene_name "NoncodingGene001921"; gene_ref "CTHT_0025910"; class_code "p"; gene_biotype "noncoding";
scf7180000011816	rtracklayer	gene	1855713	1856839	.	-	.	gene_id "NoncodingGene001922"; gene_name "NoncodingGene001922"; gene_ref ""; class_code "u"; gene_biotype "noncoding";
scf7180000011816	rtracklayer	gene	1856872	1857489	.	-	.	gene_id "NoncodingGene001923"; gene_name "NoncodingGene001923"; gene_ref ""; class_code "u"; gene_biotype "noncoding";
scf7180000011816	rtracklayer	gene	1857796	1859235	.	-	.	gene_id "NoncodingGene001924"; gene_name "NoncodingGene001924"; gene_ref ""; class_code "u"; gene_biotype "noncoding";
scf7180000011816	rtracklayer	gene	1859267	1859962	.	-	.	gene_id "NoncodingGene001925"; gene_name "NoncodingGene001925"; gene_ref ""; class_code "u"; gene_biotype "noncoding";
scf7180000011816	rtracklayer	gene	1872734	1873005	.	-	.	gene_id "NoncodingGene001926"; gene_name "NoncodingGene001926"; gene_ref "CTHT_0026010"; class_code "e"; gene_biotype "noncoding";
scf7180000011816	rtracklayer	gene	1882271	1883153	.	-	.	gene_id "NoncodingGene001927"; gene_name "NoncodingGene001927"; gene_ref "CTHT_0026040"; class_code "o"; gene_biotype "noncoding";
scf7180000011816	rtracklayer	gene	1906607	1907627	.	-	.	gene_id "NoncodingGene001928"; gene_name "NoncodingGene001928"; gene_ref "CTHT_0026110"; class_code "x"; gene_biotype "noncoding";
scf7180000011816	rtracklayer	gene	1917533	1917868	.	-	.	gene_id "NoncodingGene001929"; gene_name "NoncodingGene001929"; gene_ref ""; class_code "u"; gene_biotype "noncoding";
scf7180000011816	rtracklayer	gene	1919837	1920091	.	-	.	gene_id "NoncodingGene001930"; gene_name "NoncodingGene001930"; gene_ref "CTHT_0026140"; class_code "o"; gene_biotype "noncoding";
scf7180000011816	rtracklayer	gene	1966050	1967142	.	-	.	gene_id "NoncodingGene001931"; gene_name "NoncodingGene001931"; gene_ref "CTHT_0026220"; class_code "e"; gene_biotype "noncoding";
scf7180000011816	rtracklayer	gene	1967322	1968276	.	-	.	gene_id "NoncodingGene001932"; gene_name "NoncodingGene001932"; gene_ref "CTHT_0026230"; class_code "e"; gene_biotype "noncoding";
scf7180000011816	rtracklayer	gene	1976483	1977229	.	-	.	gene_id "NoncodingGene001933"; gene_name "NoncodingGene001933"; gene_ref "CTHT_0026250"; class_code "x"; gene_biotype "noncoding";
scf7180000011816	rtracklayer	gene	1982672	1984112	.	-	.	gene_id "NoncodingGene001934"; gene_name "NoncodingGene001934"; gene_ref "CTHT_0026270"; class_code "u, x"; gene_biotype "noncoding";
scf7180000011816	rtracklayer	gene	1985346	1985579	.	-	.	gene_id "NoncodingGene001935"; gene_name "NoncodingGene001935"; gene_ref "CTHT_0026280"; class_code "p"; gene_biotype "noncoding";
scf7180000011816	rtracklayer	gene	1986012	1986576	.	-	.	gene_id "NoncodingGene001936"; gene_name "NoncodingGene001936"; gene_ref "CTHT_0026280"; class_code "p"; gene_biotype "noncoding";
scf7180000011816	rtracklayer	gene	1989343	1990495	.	-	.	gene_id "NoncodingGene001937"; gene_name "NoncodingGene001937"; gene_ref ""; class_code "u"; gene_biotype "noncoding";
scf7180000011816	rtracklayer	gene	1992976	1993768	.	-	.	gene_id "NoncodingGene001938"; gene_name "NoncodingGene001938"; gene_ref ""; class_code "u"; gene_biotype "noncoding";
scf7180000011816	rtracklayer	gene	2007305	2007633	.	-	.	gene_id "NoncodingGene001939"; gene_name "NoncodingGene001939"; gene_ref "CTHT_0026320"; class_code "c"; gene_biotype "noncoding";
scf7180000011816	rtracklayer	gene	2007757	2008203	.	-	.	gene_id "NoncodingGene001940"; gene_name "NoncodingGene001940"; gene_ref "CTHT_0026320"; class_code "o"; gene_biotype "noncoding";
scf7180000011816	rtracklayer	gene	2043748	2044489	.	-	.	gene_id "NoncodingGene001941"; gene_name "NoncodingGene001941"; gene_ref ""; class_code "u"; gene_biotype "noncoding";
scf7180000011816	rtracklayer	gene	2080568	2081297	.	-	.	gene_id "NoncodingGene001942"; gene_name "NoncodingGene001942"; gene_ref "CTHT_0026490"; class_code "o"; gene_biotype "noncoding";
scf7180000011816	rtracklayer	gene	2091024	2091312	.	-	.	gene_id "NoncodingGene001943"; gene_name "NoncodingGene001943"; gene_ref "CTHT_0026510"; class_code "s"; gene_biotype "noncoding";
scf7180000011816	rtracklayer	gene	2114131	2114679	.	-	.	gene_id "NoncodingGene001944"; gene_name "NoncodingGene001944"; gene_ref "CTHT_0026590"; class_code "o"; gene_biotype "noncoding";
scf7180000011816	rtracklayer	gene	2128040	2129581	.	-	.	gene_id "NoncodingGene001945"; gene_name "NoncodingGene001945"; gene_ref ""; class_code "u"; gene_biotype "noncoding";
scf7180000011816	rtracklayer	gene	2141239	2141809	.	-	.	gene_id "NoncodingGene001946"; gene_name "NoncodingGene001946"; gene_ref ""; class_code "u"; gene_biotype "noncoding";
scf7180000011816	rtracklayer	gene	2164539	2165288	.	-	.	gene_id "NoncodingGene001947"; gene_name "NoncodingGene001947"; gene_ref "CTHT_0026720"; class_code "j"; gene_biotype "noncoding";
scf7180000011816	rtracklayer	gene	2198792	2199606	.	-	.	gene_id "NoncodingGene001948"; gene_name "NoncodingGene001948"; gene_ref "CTHT_0026830"; class_code "p"; gene_biotype "noncoding";
scf7180000011816	rtracklayer	gene	2214373	2215487	.	-	.	gene_id "NoncodingGene001949"; gene_name "NoncodingGene001949"; gene_ref "CTHT_0026860"; class_code "x"; gene_biotype "noncoding";
scf7180000011816	rtracklayer	gene	2217553	2218011	.	-	.	gene_id "NoncodingGene001950"; gene_name "NoncodingGene001950"; gene_ref "CTHT_0026880"; class_code "p"; gene_biotype "noncoding";
scf7180000011816	rtracklayer	gene	2218036	2218305	.	-	.	gene_id "NoncodingGene001951"; gene_name "NoncodingGene001951"; gene_ref "CTHT_0026880"; class_code "o"; gene_biotype "noncoding";
scf7180000011816	rtracklayer	gene	2218346	2220142	.	-	.	gene_id "NoncodingGene001952"; gene_name "NoncodingGene001952"; gene_ref "CTHT_0026880"; class_code "j"; gene_biotype "noncoding";
scf7180000011816	rtracklayer	gene	2262555	2262801	.	-	.	gene_id "NoncodingGene001953"; gene_name "NoncodingGene001953"; gene_ref "CTHT_0027000"; class_code "x"; gene_biotype "noncoding";
scf7180000011816	rtracklayer	gene	2270991	2272280	.	-	.	gene_id "NoncodingGene001954"; gene_name "NoncodingGene001954"; gene_ref ""; class_code "u"; gene_biotype "noncoding";
scf7180000011816	rtracklayer	gene	2278603	2278937	.	-	.	gene_id "NoncodingGene001955"; gene_name "NoncodingGene001955"; gene_ref "CTHT_0027020"; class_code "x"; gene_biotype "noncoding";
scf7180000011816	rtracklayer	gene	2307173	2308041	.	-	.	gene_id "NoncodingGene001956"; gene_name "NoncodingGene001956"; gene_ref "CTHT_0027100"; class_code "="; gene_biotype "noncoding";
scf7180000011816	rtracklayer	gene	2313889	2314964	.	-	.	gene_id "NoncodingGene001957"; gene_name "NoncodingGene001957"; gene_ref ""; class_code "u"; gene_biotype "noncoding";
scf7180000011816	rtracklayer	gene	2368736	2369642	.	-	.	gene_id "NoncodingGene001958"; gene_name "NoncodingGene001958"; gene_ref ""; class_code "u"; gene_biotype "noncoding";
scf7180000011816	rtracklayer	gene	2374259	2376081	.	-	.	gene_id "NoncodingGene001959"; gene_name "NoncodingGene001959"; gene_ref ""; class_code "u"; gene_biotype "noncoding";
scf7180000011816	rtracklayer	gene	2376428	2377806	.	-	.	gene_id "NoncodingGene001960"; gene_name "NoncodingGene001960"; gene_ref ""; class_code "u"; gene_biotype "noncoding";
scf7180000011816	rtracklayer	gene	2410096	2410469	.	-	.	gene_id "NoncodingGene001961"; gene_name "NoncodingGene001961"; gene_ref "CTHT_0027350"; class_code "p"; gene_biotype "noncoding";
scf7180000011816	rtracklayer	gene	2419286	2422487	.	-	.	gene_id "NoncodingGene001962"; gene_name "NoncodingGene001962"; gene_ref ""; class_code "u"; gene_biotype "noncoding";
scf7180000011816	rtracklayer	gene	2431721	2432261	.	-	.	gene_id "NoncodingGene001963"; gene_name "NoncodingGene001963"; gene_ref "CTHT_0027410"; class_code "o"; gene_biotype "noncoding";
scf7180000011816	rtracklayer	gene	2435849	2436580	.	-	.	gene_id "NoncodingGene001964"; gene_name "NoncodingGene001964"; gene_ref ""; class_code "u"; gene_biotype "noncoding";
scf7180000011816	rtracklayer	gene	2436739	2437565	.	-	.	gene_id "NoncodingGene001965"; gene_name "NoncodingGene001965"; gene_ref ""; class_code "u"; gene_biotype "noncoding";
scf7180000011816	rtracklayer	gene	2440976	2441311	.	-	.	gene_id "NoncodingGene001966"; gene_name "NoncodingGene001966"; gene_ref "CTHT_0027430"; class_code "x"; gene_biotype "noncoding";
scf7180000011816	rtracklayer	gene	2474902	2477883	.	-	.	gene_id "NoncodingGene001967"; gene_name "NoncodingGene001967"; gene_ref ""; class_code "u"; gene_biotype "noncoding";
scf7180000011816	rtracklayer	gene	2482454	2483522	.	-	.	gene_id "NoncodingGene001968"; gene_name "NoncodingGene001968"; gene_ref "CTHT_0027570"; class_code "x"; gene_biotype "noncoding";
scf7180000011816	rtracklayer	gene	2518548	2519691	.	-	.	gene_id "NoncodingGene001969"; gene_name "NoncodingGene001969"; gene_ref "CTHT_0027660"; class_code "x"; gene_biotype "noncoding";
scf7180000011816	rtracklayer	gene	2563869	2564222	.	-	.	gene_id "NoncodingGene001970"; gene_name "NoncodingGene001970"; gene_ref "CTHT_0027810"; class_code "p"; gene_biotype "noncoding";
scf7180000011816	rtracklayer	gene	2577731	2577963	.	-	.	gene_id "NoncodingGene001971"; gene_name "NoncodingGene001971"; gene_ref "CTHT_0027850"; class_code "x"; gene_biotype "noncoding";
scf7180000011816	rtracklayer	gene	2579443	2579771	.	-	.	gene_id "NoncodingGene001972"; gene_name "NoncodingGene001972"; gene_ref "CTHT_0027850"; class_code "x"; gene_biotype "noncoding";
scf7180000011816	rtracklayer	gene	2579793	2580091	.	-	.	gene_id "NoncodingGene001973"; gene_name "NoncodingGene001973"; gene_ref "CTHT_0027860"; class_code "p"; gene_biotype "noncoding";
scf7180000011816	rtracklayer	gene	2591627	2592048	.	-	.	gene_id "NoncodingGene001974"; gene_name "NoncodingGene001974"; gene_ref "CTHT_0027890"; class_code "s"; gene_biotype "noncoding";
scf7180000011816	rtracklayer	gene	2600525	2600865	.	-	.	gene_id "NoncodingGene001975"; gene_name "NoncodingGene001975"; gene_ref ""; class_code "u"; gene_biotype "noncoding";
scf7180000011816	rtracklayer	gene	2614857	2615346	.	-	.	gene_id "NoncodingGene001976"; gene_name "NoncodingGene001976"; gene_ref "CTHT_0027970"; class_code "x"; gene_biotype "noncoding";
scf7180000011816	rtracklayer	gene	2630925	2631621	.	-	.	gene_id "NoncodingGene001977"; gene_name "NoncodingGene001977"; gene_ref "CTHT_0028010"; class_code "x"; gene_biotype "noncoding";
scf7180000011816	rtracklayer	gene	2639083	2639427	.	-	.	gene_id "NoncodingGene001978"; gene_name "NoncodingGene001978"; gene_ref "CTHT_0028040"; class_code "x"; gene_biotype "noncoding";
scf7180000011816	rtracklayer	gene	2672302	2672663	.	-	.	gene_id "NoncodingGene001979"; gene_name "NoncodingGene001979"; gene_ref "CTHT_0028140"; class_code "c"; gene_biotype "noncoding";
scf7180000011816	rtracklayer	gene	2673988	2674490	.	-	.	gene_id "NoncodingGene001980"; gene_name "NoncodingGene001980"; gene_ref "CTHT_0028150"; class_code "p"; gene_biotype "noncoding";
scf7180000011816	rtracklayer	gene	2712807	2713609	.	-	.	gene_id "NoncodingGene001981"; gene_name "NoncodingGene001981"; gene_ref "CTHT_0028270"; class_code "x"; gene_biotype "noncoding";
scf7180000011816	rtracklayer	gene	2716915	2717902	.	-	.	gene_id "NoncodingGene001982"; gene_name "NoncodingGene001982"; gene_ref "CTHT_0028300"; class_code "="; gene_biotype "noncoding";
scf7180000011816	rtracklayer	gene	2726571	2729680	.	-	.	gene_id "NoncodingGene001983"; gene_name "NoncodingGene001983"; gene_ref "CTHT_0028340"; class_code "x"; gene_biotype "noncoding";
scf7180000011816	rtracklayer	gene	2752735	2754457	.	-	.	gene_id "NoncodingGene001984"; gene_name "NoncodingGene001984"; gene_ref "CTHT_0028410"; class_code "p, u"; gene_biotype "noncoding";
scf7180000011816	rtracklayer	gene	2758152	2758818	.	-	.	gene_id "NoncodingGene001985"; gene_name "NoncodingGene001985"; gene_ref ""; class_code "u"; gene_biotype "noncoding";
scf7180000011816	rtracklayer	gene	2758848	2759726	.	-	.	gene_id "NoncodingGene001986"; gene_name "NoncodingGene001986"; gene_ref ""; class_code "u"; gene_biotype "noncoding";
scf7180000011816	rtracklayer	gene	2763068	2763459	.	-	.	gene_id "NoncodingGene001987"; gene_name "NoncodingGene001987"; gene_ref "CTHT_0028420"; class_code "o"; gene_biotype "noncoding";
scf7180000011816	rtracklayer	gene	2775749	2776340	.	-	.	gene_id "NoncodingGene001988"; gene_name "NoncodingGene001988"; gene_ref "CTHT_0028440"; class_code "p"; gene_biotype "noncoding";
scf7180000011816	rtracklayer	gene	2778725	2779123	.	-	.	gene_id "NoncodingGene001989"; gene_name "NoncodingGene001989"; gene_ref "CTHT_0028450"; class_code "x"; gene_biotype "noncoding";
scf7180000011816	rtracklayer	gene	2785573	2786615	.	-	.	gene_id "NoncodingGene001990"; gene_name "NoncodingGene001990"; gene_ref ""; class_code "u"; gene_biotype "noncoding";
scf7180000011816	rtracklayer	gene	2787019	2787735	.	-	.	gene_id "NoncodingGene001991"; gene_name "NoncodingGene001991"; gene_ref ""; class_code "u"; gene_biotype "noncoding";
scf7180000011816	rtracklayer	gene	2813918	2814581	.	-	.	gene_id "NoncodingGene001992"; gene_name "NoncodingGene001992"; gene_ref "CTHT_0028550"; class_code "o"; gene_biotype "noncoding";
scf7180000011816	rtracklayer	gene	2821295	2821935	.	-	.	gene_id "NoncodingGene001993"; gene_name "NoncodingGene001993"; gene_ref "CTHT_0028570"; class_code "p"; gene_biotype "noncoding";
scf7180000011816	rtracklayer	gene	2878388	2883938	.	-	.	gene_id "NoncodingGene001994"; gene_name "NoncodingGene001994"; gene_ref "CTHT_0028760"; class_code "s, x"; gene_biotype "noncoding";
scf7180000011816	rtracklayer	gene	2884854	2886451	.	-	.	gene_id "NoncodingGene001995"; gene_name "NoncodingGene001995"; gene_ref "CTHT_0028770"; class_code "x"; gene_biotype "noncoding";
scf7180000011816	rtracklayer	gene	2886825	2887241	.	-	.	gene_id "NoncodingGene001996"; gene_name "NoncodingGene001996"; gene_ref "CTHT_0028780"; class_code "s"; gene_biotype "noncoding";
scf7180000011816	rtracklayer	gene	2887659	2888060	.	-	.	gene_id "NoncodingGene001997"; gene_name "NoncodingGene001997"; gene_ref "CTHT_0028780"; class_code "x"; gene_biotype "noncoding";
[truncated: 64,692 more rows]
