# Supplementary material for: Global Transcriptome Characterization and Assembly of the Thermophilic Ascomycete Chaetomium thermophilum
Source: Genes (Basel). 2021 Sep 29;12(10):1549. doi: 10.3390/genes12101549 (PMC8535861; doi:10.3390/genes12101549)
Supplement: Supplementary file 1 [file genes-12-01549-s001.zip › Supplementary File-3.xlsx]

## Sheet: Sheet1
Supercontig	Coordinates	Strand	Gene_name	Transcript ID	Isoform group	transcript length	OldTranscript	CPC2 ORF integrity	CPC2 coding probability	CPC2 label	Enzyme.Codes	GO_cellcomp	GO_molfun	GO_bioproc	Class_code
scf7180000011800	3860..6583	-	Gene000001	mRNA4		2724	CTHT_0000050	1	0.624707	coding					x
scf7180000011801	2871..5644	+	Gene000002	mRNA54		2669	CTHT_0000060	1	1	coding					=
scf7180000011801	3446..5751	+	Gene000003	mRNA55		2306	CTHT_0000060	1	0.999989	coding					o
scf7180000011801	7137..10683	+	Gene000004	mRNA58	mRNA58, mRNA60, mRNA59, mRNA61	3242	CTHT_0000080	-1	0.996192	coding	EC:2.7.11	GO:0005634 nucleus, GO:0005737 cytoplasm	GO:0004674 protein serine/threonine kinase activity, GO:0005524 ATP binding	GO:0006468 protein phosphorylation, GO:0035556 intracellular signal transduction, GO:0048518 positive regulation of biological process	j
scf7180000011801	7137..10683	+	Gene000004	mRNA59	mRNA58, mRNA60, mRNA59, mRNA61	3352	CTHT_0000080	-1	0.963056	coding	EC:2.7.11	GO:0005634 nucleus, GO:0005737 cytoplasm	GO:0004674 protein serine/threonine kinase activity, GO:0005524 ATP binding	GO:0006468 protein phosphorylation, GO:0035556 intracellular signal transduction, GO:0048518 positive regulation of biological process	j
scf7180000011801	7148..10647	+	Gene000004	mRNA60	mRNA58, mRNA60, mRNA59, mRNA61	3373	CTHT_0000080	-1	0.906166	coding	EC:2.7.11	GO:0005634 nucleus, GO:0005737 cytoplasm, GO:0071944 cell periphery	GO:0004674 protein serine/threonine kinase activity, GO:0005524 ATP binding	GO:0006468 protein phosphorylation, GO:0035556 intracellular signal transduction, GO:0048518 positive regulation of biological process	j
scf7180000011801	7987..10683	+	Gene000004	mRNA61	mRNA58, mRNA60, mRNA59, mRNA61	2637	CTHT_0000080	-1	0.98152	coding	EC:2.7.11	GO:0005634 nucleus, GO:0005737 cytoplasm, GO:0071944 cell periphery	GO:0004674 protein serine/threonine kinase activity, GO:0005524 ATP binding	GO:0006468 protein phosphorylation, GO:0035556 intracellular signal transduction, GO:0048518 positive regulation of biological process	j
scf7180000011801	10728..12248	+	Gene000005	mRNA62		1521	CTHT_0000080	1	0.999994	coding					o
scf7180000011801	13066..14453	+	Gene000006	mRNA63		1298	CTHT_0000090	1	0.995785	coding	EC:1.8.3.2	GO:0005739 mitochondrion, GO:0016021 integral component of membrane	GO:0015035 protein disulfide oxidoreductase activity, GO:0016971 flavin-linked sulfhydryl oxidase activity, GO:0050660 flavin adenine dinucleotide binding	GO:0055114 oxidation-reduction process	=
scf7180000011801	14650..16940	+	Gene000007	mRNA64		1897	CTHT_0000100	1	0.999045	coding	EC:3.4.25	GO:0005634 nucleus, GO:0019774 proteasome core complex, beta-subunit complex, GO:0034515 proteasome storage granule	GO:0004298 threonine-type endopeptidase activity	GO:0010499 proteasomal ubiquitin-independent protein catabolic process, GO:0043161 proteasome-mediated ubiquitin-dependent protein catabolic process	=
scf7180000011801	18670..22128	+	Gene000008	mRNA67		2886	CTHT_0000110	1	1	coding			GO:0019901 protein kinase binding	GO:0000079 regulation of cyclin-dependent protein serine/threonine kinase activity	j
scf7180000011801	30335..31437	+	Gene000009	mRNA68		830	CTHT_0000120	1	0.989868	coding					c
scf7180000011801	38807..40386	+	Gene000010	mRNA69		1528	CTHT_0000140	1	1	coding	EC:5.3.1.23	GO:0005576 extracellular region, GO:0005634 nucleus, GO:0005737 cytoplasm	GO:0008237 metallopeptidase activity, GO:0046523 S-methyl-5-thioribose-1-phosphate isomerase activity, GO:0046872 metal ion binding	GO:0006508 proteolysis, GO:0019284 L-methionine salvage from S-adenosylmethionine, GO:0019509 L-methionine salvage from methylthioadenosine	=
scf7180000011801	44682..46009	+	Gene000011	mRNA70		1194	CTHT_0000160	1	0.998527	coding				GO:0000002 mitochondrial genome maintenance	=
scf7180000011801	61038..62431	+	Gene000012	mRNA71		1394	CTHT_0000210	1	1	coding					=
scf7180000011801	65355..68614	+	Gene000013	mRNA72		3027	CTHT_0000230	1	1	coding		GO:0010494 cytoplasmic stress granule, GO:0016282 eukaryotic 43S preinitiation complex, GO:0033290 eukaryotic 48S preinitiation complex, GO:0043614 multi-eIF complex, GO:0071540 eukaryotic translation initiation factor 3 complex, eIF3e, GO:0071541 eukaryotic translation initiation factor 3 complex, eIF3m	GO:0003743 translation initiation factor activity, GO:0031369 translation initiation factor binding	GO:0001732 formation of cytoplasmic translation initiation complex	j
scf7180000011801	70729..76023	+	Gene000014	mRNA73	mRNA73, mRNA74	5183	CTHT_0000240	1	0.999999	coding	EC:1.14.19.6; EC:1.14.19	GO:0016021 integral component of membrane	GO:0102985 Delta12-fatty-acid desaturase activity	GO:0006629 lipid metabolic process, GO:0055114 oxidation-reduction process	o
scf7180000011801	70729..76023	+	Gene000014	mRNA74	mRNA73, mRNA74	5295	CTHT_0000240	1	1	coding	EC:1.14.19.6; EC:1.14.19	GO:0016021 integral component of membrane	GO:0102985 Delta12-fatty-acid desaturase activity	GO:0006629 lipid metabolic process, GO:0055114 oxidation-reduction process	o
scf7180000011801	79382..83289	+	Gene000015	mRNA76		3854	CTHT_0000260	1	1	coding		GO:0005622 intracellular, GO:0012505 endomembrane system	GO:0005096 GTPase activator activity, GO:0017137 Rab GTPase binding	GO:0006886 intracellular protein transport, GO:0031338 regulation of vesicle fusion, GO:0090630 activation of GTPase activity	=
scf7180000011801	90845..91826	+	Gene000016	mRNA77		894	CTHT_0000280	1	0.990816	coding					=
scf7180000011801	103419..104621	+	Gene000017	mRNA78		1203	#N/A	1	0.999999	coding					u
scf7180000011801	105468..110836	+	Gene000018	mRNA79		5317	CTHT_0000300	1	1	coding			GO:0004540 ribonuclease activity, GO:0004672 protein kinase activity, GO:0005524 ATP binding	GO:0006397 mRNA processing, GO:0006468 protein phosphorylation, GO:0007165 signal transduction, GO:0033554 cellular response to stress, GO:0090501 RNA phosphodiester bond hydrolysis	=
scf7180000011801	110895..113336	+	Gene000019	mRNA80		2249	CTHT_0000310	1	0.999946	coding					j
scf7180000011801	113724..116998	+	Gene000020	mRNA83	mRNA83, mRNA84	3150	CTHT_0000320	1	1	coding					j
scf7180000011801	113731..116699	+	Gene000020	mRNA84	mRNA83, mRNA84	2893	CTHT_0000320	1	1	coding					=
scf7180000011801	123140..125201	+	Gene000021	mRNA85		1992	CTHT_0000350	1	0.999991	coding			GO:0003723 RNA binding, GO:0004521 endoribonuclease activity	GO:0090502 RNA phosphodiester bond hydrolysis, endonucleolytic	=
scf7180000011801	134417..136901	+	Gene000022	mRNA98		2327	#N/A	1	1	coding			GO:0016879 ligase activity, forming carbon-nitrogen bonds	GO:0006139 nucleobase-containing compound metabolic process, GO:0043170 macromolecule metabolic process, GO:0044271 cellular nitrogen compound biosynthetic process, GO:0044281 small molecule metabolic process, GO:1901566 organonitrogen compound biosynthetic process	u
scf7180000011801	142359..145128	+	Gene000023	mRNA99		2322	CTHT_0000390	1	1	coding	EC:6.3.4.2		GO:0003883 CTP synthase activity, GO:0005524 ATP binding	GO:0006541 glutamine metabolic process, GO:0044210 'de novo' CTP biosynthetic process	=
scf7180000011801	154016..159791	+	Gene000024	mRNA100		5776	CTHT_0000420	1	1	coding	EC:3.6.1.15	GO:0005634 nucleus	GO:0003676 nucleic acid binding, GO:0005524 ATP binding, GO:0004386 helicase activity	GO:0034728 nucleosome organization, GO:0006338 chromatin remodeling, GO:0006355 regulation of transcription, DNA-templated	=
scf7180000011801	189272..190624	+	Gene000025	mRNA104		1296	CTHT_0000520	1	1	coding		GO:0005783 endoplasmic reticulum, GO:0016021 integral component of membrane, GO:0044422 organelle part		GO:0006869 lipid transport	=
scf7180000011801	33580..38311	-	Gene000026	mRNA14	mRNA14, mRNA15	4732	CTHT_0000130	-1	1	coding		GO:0044444 cytoplasmic part		GO:0048193 Golgi vesicle transport	e
scf7180000011801	33587..38464	-	Gene000026	mRNA15	mRNA14, mRNA15	4782	CTHT_0000130	-1	1	coding		GO:0044444 cytoplasmic part		GO:0048193 Golgi vesicle transport	j
scf7180000011801	42769..44425	-	Gene000027	mRNA17		1540	CTHT_0000150	-1	0.973996	coding		GO:0044424 intracellular part, GO:1990234 transferase complex	GO:0004661 protein geranylgeranyltransferase activity	GO:0018342 protein prenylation	=
scf7180000011801	46114..49694	-	Gene000028	mRNA18		3159	CTHT_0000170	-1	0.999996	coding					j
scf7180000011801	57232..59562	-	Gene000029	mRNA20		2198	CTHT_0000200	1	1	coding	EC:3.2.1.101; EC:3.2.1.24	GO:0016021 integral component of membrane	GO:0008496 mannan endo-1	GO:0009272 fungal-type cell wall biogenesis, GO:0016052 carbohydrate catabolic process, GO:0030447 filamentous growth	=
scf7180000011801	63067..65125	-	Gene000030	mRNA21		1829	CTHT_0000220	1	1	coding		GO:0005832 chaperonin-containing T-complex	GO:0005524 ATP binding, GO:0044183 protein binding involved in protein folding, GO:0051082 unfolded protein binding	GO:0006458 'de novo' protein folding, GO:0061077 chaperone-mediated protein folding	=
scf7180000011801	76279..78916	-	Gene000031	mRNA26		2484	CTHT_0000250	1	0.983031	coding					=
scf7180000011801	86688..89813	-	Gene000032	mRNA28	mRNA28, mRNA29, mRNA30, mRNA31	3126	#N/A	1	1	coding					u
scf7180000011801	86691..90542	-	Gene000032	mRNA29	mRNA28, mRNA29, mRNA30, mRNA31	3683	#N/A	1	1	coding					u
scf7180000011801	86691..90542	-	Gene000032	mRNA30	mRNA28, mRNA29, mRNA30, mRNA31	3807	#N/A	1	1	coding					u
scf7180000011801	86691..90542	-	Gene000032	mRNA31	mRNA28, mRNA29, mRNA30, mRNA31	3750	#N/A	1	1	coding					u
scf7180000011801	98827..100532	-	Gene000033	mRNA33		1481	#N/A	1	0.997292	coding					u
scf7180000011801	100564..102193	-	Gene000034	mRNA35		1285	#N/A	-1	0.803933	coding					u
scf7180000011801	118471..122821	-	Gene000035	mRNA39		4288	CTHT_0000340	1	1	coding					j
scf7180000011801	121638..122815	-	Gene000036	mRNA40		1117	CTHT_0000340	1	0.999997	coding					j
scf7180000011801	149751..152051	-	Gene000037	mRNA42	mRNA42, mRNA43	2136	CTHT_0000410	1	1	coding	EC:1.6.99.3		GO:0003954 NADH dehydrogenase activity		j
scf7180000011801	149812..151401	-	Gene000037	mRNA43	mRNA42, mRNA43	1590	CTHT_0000410	1	1	coding					e
scf7180000011801	152814..153777	-	Gene000038	mRNA45		792	CTHT_0000410	1	0.994243	coding	EC:1.6.99.5; EC:1.6.99.3; EC:1.6.5.3	GO:0005747 mitochondrial respiratory chain complex I	GO:0008137 NADH dehydrogenase (ubiquinone) activity	GO:0055114 oxidation-reduction process	j
scf7180000011801	159561..163410	-	Gene000039	mRNA46		3680	CTHT_0000440	1	1	coding					j
scf7180000011801	161700..163287	-	Gene000040	mRNA47		1530	CTHT_0000440	1	1	coding					=
scf7180000011801	170004..171897	-	Gene000041	mRNA48		1729	CTHT_0000460	1	1	coding					j
scf7180000011801	179367..181730	-	Gene000042	mRNA51		2364	CTHT_0000490	1	1	coding	EC:6.3.5.7	GO:0005739 mitochondrion, GO:0030956 glutamyl-tRNA(Gln) amidotransferase complex	GO:0005524 ATP binding, GO:0016787 hydrolase activity, GO:0050567 glutaminyl-tRNA synthase (glutamine-hydrolyzing) activity	GO:0032543 mitochondrial translation, GO:0070681 glutaminyl-tRNAGln biosynthesis via transamidation	=
scf7180000011802	144..1469	-	Gene000043	mRNA105		1268	CTHT_0000530	-1	0.86225	coding					x
scf7180000011806	25784..28197	+	Gene000044	mRNA879		2206	CTHT_0000580	1	1	coding			GO:0016614 oxidoreductase activity, acting on CH-OH group of donors, GO:0050660 flavin adenine dinucleotide binding	GO:0055114 oxidation-reduction process	j
scf7180000011806	28627..31349	+	Gene000045	mRNA880	mRNA880, mRNA882, mRNA883, mRNA884, mRNA881	2322	CTHT_0000580	1	1	coding		GO:0016021 integral component of membrane		GO:0055085 transmembrane transport	j
scf7180000011806	28645..31392	+	Gene000045	mRNA881	mRNA880, mRNA882, mRNA883, mRNA884, mRNA881	2286	CTHT_0000580	1	0.999989	coding		GO:0016021 integral component of membrane		GO:0055085 transmembrane transport	j
scf7180000011806	28653..31457	+	Gene000045	mRNA882	mRNA880, mRNA882, mRNA883, mRNA884, mRNA881	2472	CTHT_0000580	1	1	coding		GO:0016021 integral component of membrane		GO:0055085 transmembrane transport	j
scf7180000011806	28653..31457	+	Gene000045	mRNA883	mRNA880, mRNA882, mRNA883, mRNA884, mRNA881	2463	CTHT_0000580	1	0.999995	coding		GO:0016021 integral component of membrane		GO:0055085 transmembrane transport	j
scf7180000011806	28653..31457	+	Gene000045	mRNA884	mRNA880, mRNA882, mRNA883, mRNA884, mRNA881	2402	CTHT_0000580	1	0.99954	coding		GO:0016021 integral component of membrane		GO:0055085 transmembrane transport	j
scf7180000011806	35822..37804	+	Gene000046	mRNA886	mRNA886, mRNA887	1670	CTHT_0000600	1	1	coding	EC:2.6.1.1	GO:0044444 cytoplasmic part	GO:0004069 L-aspartate:2-oxoglutarate aminotransferase activity, GO:0030170 pyridoxal phosphate binding	GO:0006520 cellular amino acid metabolic process, GO:0009058 biosynthetic process	=
scf7180000011806	35822..37804	+	Gene000046	mRNA887	mRNA886, mRNA887	1745	CTHT_0000600	1	0.999752	coding	EC:2.6.1.1	GO:0044444 cytoplasmic part	GO:0004069 L-aspartate:2-oxoglutarate aminotransferase activity, GO:0030170 pyridoxal phosphate binding	GO:0006520 cellular amino acid metabolic process, GO:0009058 biosynthetic process	j
scf7180000011806	39297..40363	+	Gene000047	mRNA888		1067	CTHT_0000620	1	0.999856	coding		GO:0005840 ribosome			o
scf7180000011806	52135..54880	+	Gene000048	mRNA889	mRNA889, mRNA890	2547	CTHT_0000660	1	1	coding	EC:3.1.3.23; EC:3.1.3.46; EC:3.1.3.41; EC:2.7.1.105		GO:0003873 6-phosphofructo-2-kinase activity, GO:0004331 fructose-2, GO:0005524 ATP binding	GO:0006000 fructose metabolic process, GO:0006003 fructose 2, GO:0006006 glucose metabolic process, GO:0016311 dephosphorylation, GO:0046835 carbohydrate phosphorylation	=
scf7180000011806	52135..54880	+	Gene000048	mRNA890	mRNA889, mRNA890	2550	CTHT_0000660	1	1	coding	EC:3.1.3.23; EC:3.1.3.46; EC:3.1.3.41; EC:2.7.1.105		GO:0003873 6-phosphofructo-2-kinase activity, GO:0004331 fructose-2, GO:0005524 ATP binding	GO:0006000 fructose metabolic process, GO:0006003 fructose 2, GO:0006006 glucose metabolic process, GO:0016311 dephosphorylation, GO:0046835 carbohydrate phosphorylation	j
scf7180000011806	58782..62353	+	Gene000049	mRNA891		3249	CTHT_0000680	1	1	coding			GO:0003676 nucleic acid binding		j
scf7180000011806	62883..64144	+	Gene000050	mRNA892		1262	CTHT_0000690	1	0.999995	coding					=
scf7180000011806	97238..103105	+	Gene000051	mRNA894		5810	CTHT_0000810	1	1	coding					j
scf7180000011806	103430..105218	+	Gene000052	mRNA895		1789	CTHT_0000820	1	0.999988	coding		GO:0000329 fungal-type vacuole membrane			e
scf7180000011806	108975..110344	+	Gene000053	mRNA896		1370	CTHT_0000850	1	0.795035	coding					o
scf7180000011806	114413..119517	+	Gene000054	mRNA897		5051	CTHT_0000870	1	1	coding					=
scf7180000011806	128022..130132	+	Gene000055	mRNA900		2111	CTHT_0000890	1	1	coding					o
scf7180000011806	134252..136752	+	Gene000056	mRNA901		2331	CTHT_0000900	1	1	coding			GO:0005488 binding		j
scf7180000011806	145558..147544	+	Gene000057	mRNA902	mRNA902, mRNA903	1987	CTHT_0000910	1	1	coding			GO:0008233 peptidase activity, GO:0046872 metal ion binding	GO:0006508 proteolysis	=
scf7180000011806	145575..147550	+	Gene000057	mRNA903	mRNA902, mRNA903	1798	CTHT_0000910	1	1	coding			GO:0008233 peptidase activity, GO:0046872 metal ion binding	GO:0006508 proteolysis	o
scf7180000011806	157322..160579	+	Gene000058	mRNA904		3121	CTHT_0000930	1	0.999994	coding		GO:0005576 extracellular region	GO:0016787 hydrolase activity, GO:0030248 cellulose binding	GO:0005975 carbohydrate metabolic process	j
scf7180000011806	165948..169177	+	Gene000059	mRNA907		3230	CTHT_0000940	1	1	coding					o
scf7180000011806	169466..172441	+	Gene000060	mRNA908		2649	CTHT_0000950	1	1	coding					j
scf7180000011806	172755..174017	+	Gene000061	mRNA909		1188	CTHT_0000960	1	0.999622	coding		GO:0005759 mitochondrial matrix	GO:0005198 structural molecule activity, GO:0008198 ferrous iron binding, GO:0051537 2 iron, 2 sulfur cluster binding	GO:0009102 biotin biosynthetic process, GO:0016226 iron-sulfur cluster assembly, GO:0097428 protein maturation by iron-sulfur cluster transfer	=
scf7180000011806	174168..176398	+	Gene000062	mRNA910		2231	CTHT_0000970	1	1	coding	EC:3.6.1.3; EC:3.6.1.15	GO:0043229 intracellular organelle	GO:0003677 DNA binding, GO:0005524 ATP binding, GO:0043142 single-stranded DNA-dependent ATPase activity, GO:0008047 enzyme activator activity	GO:0043085 positive regulation of catalytic activity, GO:0006282 regulation of DNA repair, GO:0000733 DNA strand renaturation, GO:0033567 DNA replication, Okazaki fragment processing	=
scf7180000011806	195211..198282	+	Gene000063	mRNA913		3072	CTHT_0001040	1	1	coding					=
scf7180000011806	199510..201415	+	Gene000064	mRNA915		1906	CTHT_0001050	1	1	coding					=
scf7180000011806	228168..230071	+	Gene000065	mRNA917		1841	CTHT_0001110	-1	0.878707	coding					=
scf7180000011806	234521..237610	+	Gene000066	mRNA919		3090	CTHT_0001120	-1	0.999996	coding					=
scf7180000011806	236825..238568	+	Gene000067	mRNA920		1744	CTHT_0001120	1	1	coding					c
scf7180000011806	242721..243753	+	Gene000068	mRNA921		971	CTHT_0001150	1	0.999872	coding					=
scf7180000011806	243928..244996	+	Gene000069	mRNA922		1069	CTHT_0001160	1	0.980034	coding		GO:0016020 membrane			o
scf7180000011806	253462..256137	+	Gene000070	mRNA924		2629	CTHT_0001200	1	1	coding		GO:0005737 cytoplasm, GO:0008180 COP9 signalosome	GO:0003714 transcription corepressor activity	GO:0000338 protein deneddylation, GO:0045892 negative regulation of transcription, DNA-templated	=
scf7180000011806	266623..271207	+	Gene000071	mRNA929		4585	CTHT_0001230	-1	0.999855	coding				GO:0009987 cellular process	o
scf7180000011806	271257..274102	+	Gene000072	mRNA930		2733	CTHT_0001230	-1	0.999545	coding		GO:0044424 intracellular part		GO:0006281 DNA repair	=
scf7180000011806	274215..275094	+	Gene000073	mRNA931		880	CTHT_0001230	1	0.998977	coding					o
scf7180000011806	275673..278291	+	Gene000074	mRNA932		2619	CTHT_0001250	-1	0.998903	coding					c
scf7180000011806	285651..289613	+	Gene000075	mRNA935		3840	CTHT_0001270	1	1	coding	EC:1.2.4.2	GO:0005829 cytosol, GO:0009353 mitochondrial oxoglutarate dehydrogenase complex, GO:0042645 mitochondrial nucleoid	GO:0004591 oxoglutarate dehydrogenase (succinyl-transferring) activity, GO:0030976 thiamine pyrophosphate binding	GO:0006099 tricarboxylic acid cycle	=
scf7180000011806	297437..298622	+	Gene000076	mRNA937		1098	CTHT_0001310	1	0.999997	coding					=
scf7180000011806	327383..328212	+	Gene000077	mRNA940		830	#N/A	1	0.99925	coding					u
scf7180000011806	333690..335295	+	Gene000078	mRNA941		1416	CTHT_0001400	1	0.999997	coding					j
scf7180000011806	336558..339162	+	Gene000079	mRNA942		2605	CTHT_0001420	1	1	coding					=
scf7180000011806	369177..372057	+	Gene000080	mRNA945		2678	CTHT_0001510	1	1	coding					j
scf7180000011806	392841..394864	+	Gene000081	mRNA947		2024	CTHT_0001550	1	1	coding			GO:0046872 metal ion binding		=
scf7180000011806	395066..398767	+	Gene000082	mRNA948	mRNA948, mRNA949	3420	CTHT_0001560	-1	0.999999	coding		GO:0000151 ubiquitin ligase complex, GO:0005634 nucleus, GO:0005737 cytoplasm	GO:0034450 ubiquitin-ubiquitin ligase activity	GO:0000209 protein polyubiquitination, GO:0030433 ubiquitin-dependent ERAD pathway	j
scf7180000011806	395066..398767	+	Gene000082	mRNA949	mRNA948, mRNA949	3423	CTHT_0001560	-1	0.999999	coding		GO:0000151 ubiquitin ligase complex, GO:0005634 nucleus, GO:0005737 cytoplasm	GO:0034450 ubiquitin-ubiquitin ligase activity	GO:0000209 protein polyubiquitination, GO:0030433 ubiquitin-dependent ERAD pathway	j
scf7180000011806	395066..398867	+	Gene000083	mRNA950		3586	CTHT_0001560	1	1	coding		GO:0000151 ubiquitin ligase complex, GO:0005634 nucleus, GO:0005737 cytoplasm	GO:0034450 ubiquitin-ubiquitin ligase activity	GO:0000209 protein polyubiquitination, GO:0030433 ubiquitin-dependent ERAD pathway	j
scf7180000011806	399647..401118	+	Gene000084	mRNA952		1223	CTHT_0001570	1	1	coding			GO:0003824 catalytic activity, GO:0050662 coenzyme binding		=
scf7180000011806	402633..406178	+	Gene000085	mRNA953		3330	CTHT_0001590	1	1	coding	EC:3.4.24; EC:3.6.1.3; EC:3.6.1.15	GO:0031981 nuclear lumen, GO:0016021 integral component of membrane, GO:0031597 cytosolic proteasome complex, GO:0031942 i-AAA complex	GO:0004176 ATP-dependent peptidase activity, GO:0004222 metalloendopeptidase activity, GO:0005524 ATP binding, GO:0005515 protein binding	GO:0030150 protein import into mitochondrial matrix, GO:0006457 protein folding, GO:0045944 positive regulation of transcription by RNA polymerase II, GO:0045041 protein import into mitochondrial intermembrane space, GO:0043161 proteasome-mediated ubiquitin-dependent protein catabolic process, GO:0006515 protein quality control for misfolded or incompletely synthesized proteins, GO:0044087 regula…	=
scf7180000011806	418655..420839	+	Gene000086	mRNA954		2185	CTHT_0001610	1	1	coding					e
scf7180000011806	428725..429857	+	Gene000087	mRNA957		855	CTHT_0001640	1	0.856281	coding					j
scf7180000011806	443200..446495	+	Gene000088	mRNA962		3296	CTHT_0001680	-1	0.999994	coding		GO:0005622 intracellular, GO:0012505 endomembrane system	GO:0005096 GTPase activator activity, GO:0017137 Rab GTPase binding	GO:0006886 intracellular protein transport, GO:0031338 regulation of vesicle fusion, GO:0090630 activation of GTPase activity	=
scf7180000011806	453807..454712	+	Gene000089	mRNA964		853	CTHT_0001710	1	0.929679	coding		GO:0015934 large ribosomal subunit, GO:0044429 mitochondrial part			=
scf7180000011806	454910..456368	+	Gene000090	mRNA965		1247	CTHT_0001720	1	0.999999	coding		GO:0005737 cytoplasm, GO:0043232 intracellular non-membrane-bounded organelle, GO:0044446 intracellular organelle part	GO:0005488 binding	GO:0050794 regulation of cellular process	=
scf7180000011806	456900..458117	+	Gene000091	mRNA966	mRNA966, mRNA967	1116	CTHT_0001730	1	0.997195	coding		GO:0005634 nucleus		GO:0006260 DNA replication	j
scf7180000011806	456900..458117	+	Gene000091	mRNA967	mRNA966, mRNA967	1090	CTHT_0001730	1	0.966251	coding					j
scf7180000011806	460012..462849	+	Gene000092	mRNA968	mRNA968, mRNA969	2443	CTHT_0001750	1	1	coding		GO:0005737 cytoplasm	GO:0005524 ATP binding, GO:0016740 transferase activity, GO:0016881 acid-amino acid ligase activity, GO:0019948 SUMO activating enzyme activity, GO:0046872 metal ion binding	GO:0016925 protein sumoylation, GO:0046483 heterocycle metabolic process, GO:1901360 organic cyclic compound metabolic process	=
scf7180000011806	460018..462875	+	Gene000092	mRNA969	mRNA968, mRNA969	2524	CTHT_0001750	1	1	coding		GO:0005737 cytoplasm	GO:0005524 ATP binding, GO:0016740 transferase activity, GO:0016881 acid-amino acid ligase activity, GO:0019948 SUMO activating enzyme activity, GO:0046872 metal ion binding	GO:0016925 protein sumoylation, GO:0046483 heterocycle metabolic process, GO:1901360 organic cyclic compound metabolic process	j
scf7180000011806	464463..466583	+	Gene000093	mRNA971		1821	CTHT_0001770	-1	0.892386	coding		GO:0016021 integral component of membrane	GO:0016787 hydrolase activity		c
scf7180000011806	468763..475217	+	Gene000094	mRNA973	mRNA973, mRNA974	6231	CTHT_0001780	1	1	coding		GO:0005634 nucleus	GO:0046872 metal ion binding		j
scf7180000011806	468763..475217	+	Gene000094	mRNA974	mRNA973, mRNA974	6291	CTHT_0001780	1	1	coding		GO:0005634 nucleus	GO:0046872 metal ion binding		j
scf7180000011806	488417..491278	+	Gene000095	mRNA977		2862	CTHT_0001810	1	1	coding		GO:0022625 cytosolic large ribosomal subunit, GO:1990112 RQC complex		GO:0072344 rescue of stalled ribosome, GO:1990116 ribosome-associated ubiquitin-dependent protein catabolic process	e
scf7180000011806	501835..503154	+	Gene000096	mRNA981		1320	CTHT_0001840	-1	0.793305	coding					e
scf7180000011806	508073..509331	+	Gene000097	mRNA983		1211	CTHT_0001860	1	0.999981	coding		GO:0005737 cytoplasm, GO:0016021 integral component of membrane	GO:0016627 oxidoreductase activity, acting on the CH-CH group of donors	GO:0042761 very long-chain fatty acid biosynthetic process, GO:0055114 oxidation-reduction process	=
scf7180000011806	516415..518502	+	Gene000098	mRNA984	mRNA984, mRNA985	1889	CTHT_0001890	1	1	coding	EC:3.6.1.3; EC:3.6.1.15	GO:0005634 nucleus, GO:0005694 chromosome, GO:0005737 cytoplasm	GO:0003677 DNA binding, GO:0005524 ATP binding, GO:0009378 four-way junction helicase activity, GO:0043140 ATP-dependent 3'-5' DNA helicase activity	GO:0000724 double-strand break repair via homologous recombination, GO:0016070 RNA metabolic process, GO:0032508 DNA duplex unwinding	j
scf7180000011806	517326..518506	+	Gene000098	mRNA985	mRNA984, mRNA985	1181	CTHT_0001890	1	0.999999	coding	EC:3.6.1.3; EC:3.6.1.15	GO:0005634 nucleus, GO:0005694 chromosome, GO:0005737 cytoplasm	GO:0003677 DNA binding, GO:0005524 ATP binding, GO:0009378 four-way junction helicase activity, GO:0043140 ATP-dependent 3'-5' DNA helicase activity	GO:0000724 double-strand break repair via homologous recombination, GO:0016070 RNA metabolic process, GO:0032508 DNA duplex unwinding	o
scf7180000011806	520439..522495	+	Gene000099	mRNA986		2006	CTHT_0001910	1	1	coding	EC:1.8.1.7	GO:0005739 mitochondrion, GO:0005829 cytosol	GO:0004362 glutathione-disulfide reductase activity, GO:0009055 electron transfer activity, GO:0050660 flavin adenine dinucleotide binding, GO:0050661 NADP binding	GO:0006749 glutathione metabolic process, GO:0019752 carboxylic acid metabolic process, GO:0022900 electron transport chain, GO:0036245 cellular response to menadione, GO:0045454 cell redox homeostasis, GO:0098869 cellular oxidant detoxification	=
scf7180000011806	523890..527161	+	Gene000100	mRNA988	mRNA988, mRNA989, mRNA990	3272	CTHT_0001930	1	1	coding		GO:0000145 exocyst		GO:0006887 exocytosis	e
scf7180000011806	523891..527169	+	Gene000100	mRNA989	mRNA988, mRNA989, mRNA990	3151	CTHT_0001930	1	1	coding		GO:0000145 exocyst		GO:0006887 exocytosis	o
scf7180000011806	523891..527169	+	Gene000100	mRNA990	mRNA988, mRNA989, mRNA990	3213	CTHT_0001930	1	1	coding		GO:0000145 exocyst		GO:0006887 exocytosis	o
scf7180000011806	556185..557928	+	Gene000101	mRNA991		1609	CTHT_0001950	1	0.999523	coding			GO:0005509 calcium ion binding		=
scf7180000011806	562812..564536	+	Gene000102	mRNA994		1606	CTHT_0001990	1	1	coding	EC:3.1.3.41; EC:3.1.3.2		GO:0003993 acid phosphatase activity	GO:0009395 phospholipid catabolic process, GO:0016311 dephosphorylation	=
scf7180000011806	573541..576596	+	Gene000103	mRNA995		3056	CTHT_0002020	1	1	coding	EC:4.2.3.1		GO:0004795 threonine synthase activity, GO:0030170 pyridoxal phosphate binding	GO:0009088 threonine biosynthetic process, GO:0016311 dephosphorylation	o
scf7180000011806	580010..582298	+	Gene000104	mRNA996		2234	CTHT_0002050	-1	0.986974	coding			GO:0003723 RNA binding		=
scf7180000011806	586824..588492	+	Gene000105	mRNA998		1515	CTHT_0002070	1	1	coding					=
scf7180000011806	596472..603424	+	Gene000106	mRNA999	mRNA1000, mRNA1001, mRNA1002, mRNA999	4914	CTHT_0002090	1	1	coding			GO:0003723 RNA binding		j
scf7180000011806	596536..603434	+	Gene000106	mRNA1000	mRNA1000, mRNA1001, mRNA1002, mRNA999	5359	CTHT_0002090	1	1	coding			GO:0003723 RNA binding		j
scf7180000011806	596536..603434	+	Gene000106	mRNA1001	mRNA1000, mRNA1001, mRNA1002, mRNA999	5461	CTHT_0002090	1	1	coding			GO:0003723 RNA binding		j
scf7180000011806	596540..603367	+	Gene000106	mRNA1002	mRNA1000, mRNA1001, mRNA1002, mRNA999	5213	CTHT_0002090	1	1	coding			GO:0003723 RNA binding		j
scf7180000011806	612670..616156	+	Gene000107	mRNA1004		3487	CTHT_0002140	1	0.999989	coding					o
scf7180000011806	618149..619894	+	Gene000108	mRNA1006	mRNA1006, mRNA1007	1522	CTHT_0002160	1	0.99927	coding			GO:0005488 binding	GO:0008152 metabolic process, GO:0009987 cellular process	j
scf7180000011806	618149..619894	+	Gene000108	mRNA1007	mRNA1006, mRNA1007	1575	CTHT_0002160	1	0.999677	coding			GO:0005488 binding	GO:0008152 metabolic process, GO:0009987 cellular process	j
scf7180000011806	623228..629275	+	Gene000109	mRNA1008	mRNA1008, mRNA1009, mRNA1010	5820	CTHT_0002170	1	1	coding					o
scf7180000011806	623273..629266	+	Gene000109	mRNA1009	mRNA1008, mRNA1009, mRNA1010	5618	CTHT_0002170	1	1	coding		GO:0005737 cytoplasm			j
scf7180000011806	623289..629264	+	Gene000109	mRNA1010	mRNA1008, mRNA1009, mRNA1010	5681	CTHT_0002170	1	1	coding					j
scf7180000011806	631305..633310	+	Gene000110	mRNA1012		2006	CTHT_0002190	1	0.999991	coding	EC:3.6.1.15		GO:0003924 GTPase activity, GO:0016151 nickel cation binding	GO:0006807 nitrogen compound metabolic process	o
scf7180000011806	636454..638416	+	Gene000111	mRNA1013		1897	CTHT_0002210	1	1	coding		GO:0005730 nucleolus, GO:0030686 90S preribosome, GO:0030688 preribosome, small subunit precursor, GO:0032040 small-subunit processome		GO:0000447 endonucleolytic cleavage in ITS1 to separate SSU-rRNA from 5.8S rRNA and LSU-rRNA from tricistronic rRNA transcript (SSU-rRNA, 5.8S rRNA, LSU-rRNA), GO:0000472 endonucleolytic cleavage to generate mature 5'-end of SSU-rRNA from (SSU-rRNA, 5.8S rRNA, LSU-rRNA), GO:0000480 endonucleolytic cleavage in 5'-ETS of tricistronic rRNA transcript (SSU-rRNA, 5.8S rRNA, LSU-rRNA)	=
scf7180000011806	640135..641318	+	Gene000112	mRNA1014		847	CTHT_0002230	-1	0.597776	coding			GO:0016301 kinase activity	GO:0006796 phosphate-containing compound metabolic process, GO:0046134 pyrimidine nucleoside biosynthetic process	j
scf7180000011806	640135..641318	+	Gene000113	mRNA1015		1114	CTHT_0002230	-1	0.8273	coding			GO:0016301 kinase activity	GO:0006796 phosphate-containing compound metabolic process, GO:0046134 pyrimidine nucleoside biosynthetic process	=
scf7180000011806	645998..648953	+	Gene000114	mRNA1018	mRNA1018, mRNA1019	2902	CTHT_0002250	1	1	coding		GO:0046540 U4/U6 x U5 tri-snRNP complex		GO:0000387 spliceosomal snRNP assembly, GO:0000481 maturation of 5S rRNA, GO:0045292 mRNA cis splicing, via spliceosome	=
scf7180000011806	648267..648953	+	Gene000114	mRNA1019	mRNA1018, mRNA1019	631	CTHT_0002250	1	0.766827	coding		GO:0046540 U4/U6 x U5 tri-snRNP complex		GO:0000387 spliceosomal snRNP assembly, GO:0000481 maturation of 5S rRNA, GO:0045292 mRNA cis splicing, via spliceosome	o
scf7180000011806	651422..653635	+	Gene000115	mRNA1021		2214	CTHT_0002270	1	0.835699	coding					x
scf7180000011806	671088..673337	+	Gene000116	mRNA1027		2096	CTHT_0002320	-1	0.580315	coding					=
scf7180000011806	683152..685096	+	Gene000117	mRNA1030		1841	CTHT_0002360	1	0.999963	coding		GO:0043229 intracellular organelle			j
scf7180000011806	688494..691085	+	Gene000118	mRNA1033		2444	CTHT_0002380	1	1	coding	EC:2.6.1.44; EC:2.6.1.51	GO:0005777 peroxisome	GO:0004760 serine-pyruvate transaminase activity, GO:0008453 alanine-glyoxylate transaminase activity	GO:0019265 glycine biosynthetic process, by transamination of glyoxylate	=
scf7180000011806	692264..697477	+	Gene000119	mRNA1034		4662	CTHT_0002400	1	1	coding		GO:0000776 kinetochore, GO:0005737 cytoplasm, GO:0005816 spindle pole body, GO:0034399 nuclear periphery	GO:0005049 nuclear export signal receptor activity, GO:0008536 Ran GTPase binding, GO:0008565 protein transporter activity	GO:0000055 ribosomal large subunit export from nucleus, GO:0000056 ribosomal small subunit export from nucleus, GO:0006406 mRNA export from nucleus, GO:0034501 protein localization to kinetochore, GO:0034599 cellular response to oxidative stress, GO:0046825 regulation of protein export from nucleus	j
scf7180000011806	699794..703766	+	Gene000120	mRNA1036		3908	CTHT_0002410	1	1	coding			GO:0016740 transferase activity		=
scf7180000011806	706154..708957	+	Gene000121	mRNA1037	mRNA1037, mRNA1038, mRNA1039	2555	CTHT_0002420	1	1	coding					o
scf7180000011806	706154..708957	+	Gene000121	mRNA1038	mRNA1037, mRNA1038, mRNA1039	2750	CTHT_0002420	1	1	coding					o
scf7180000011806	706222..708950	+	Gene000121	mRNA1039	mRNA1037, mRNA1038, mRNA1039	2729	CTHT_0002420	1	1	coding					o
scf7180000011806	709219..711514	+	Gene000122	mRNA1040	mRNA1040, mRNA1041	1933	CTHT_0002430	1	1	coding		GO:0005832 chaperonin-containing T-complex	GO:0005524 ATP binding, GO:0044183 protein binding involved in protein folding, GO:0051082 unfolded protein binding	GO:0006458 'de novo' protein folding, GO:0061077 chaperone-mediated protein folding	j
scf7180000011806	709219..711514	+	Gene000122	mRNA1041	mRNA1040, mRNA1041	2058	CTHT_0002430	1	1	coding		GO:0005832 chaperonin-containing T-complex	GO:0005524 ATP binding, GO:0044183 protein binding involved in protein folding, GO:0051082 unfolded protein binding	GO:0006458 'de novo' protein folding, GO:0061077 chaperone-mediated protein folding	j
scf7180000011806	714871..717665	+	Gene000123	mRNA1045		2723	CTHT_0002450	1	1	coding	EC:3.1.3.41	GO:0005829 cytosol	GO:0016791 phosphatase activity		=
scf7180000011806	732111..734059	+	Gene000124	mRNA1053	mRNA1053, mRNA1054	1634	CTHT_0002460	1	0.748902	coding					o
scf7180000011806	732149..734059	+	Gene000124	mRNA1054	mRNA1053, mRNA1054	1609	CTHT_0002460	1	0.50776	coding					o
scf7180000011806	742782..744195	+	Gene000125	mRNA1056		1331	CTHT_0002480	1	0.924833	coding					o
scf7180000011806	744775..747459	+	Gene000126	mRNA1057		2685	CTHT_0002480	1	1	coding					e
scf7180000011806	750055..753731	+	Gene000127	mRNA1059		3620	CTHT_0002510	1	1	coding					j
scf7180000011806	753935..755392	+	Gene000128	mRNA1060		1249	CTHT_0002510	1	0.999855	coding		GO:0005634 nucleus		GO:0006974 cellular response to DNA damage stimulus	j
scf7180000011806	756446..758058	+	Gene000129	mRNA1061		1613	CTHT_0002530	1	1	coding		GO:0005840 ribosome	GO:0003735 structural constituent of ribosome	GO:0006412 translation	=
scf7180000011806	769454..770689	+	Gene000130	mRNA1066		1099	CTHT_0002570	1	0.999645	coding				GO:0007034 vacuolar transport	=
scf7180000011806	773329..777681	+	Gene000131	mRNA1067	mRNA1067, mRNA1068, mRNA1071, mRNA1072, mRNA1069, mRNA1070, mRNA1073	3892	CTHT_0002590	1	1	coding	EC:3.6.1.3; EC:3.6.1.15	GO:0005681 spliceosomal complex, GO:0005737 cytoplasm	GO:0003723 RNA binding, GO:0004004 ATP-dependent RNA helicase activity, GO:0005524 ATP binding	GO:0000398 mRNA splicing, via spliceosome, GO:0006364 rRNA processing	j
scf7180000011806	773429..777747	+	Gene000131	mRNA1068	mRNA1067, mRNA1068, mRNA1071, mRNA1072, mRNA1069, mRNA1070, mRNA1073	4081	CTHT_0002590	1	1	coding	EC:3.6.1.3; EC:3.6.1.15	GO:0005681 spliceosomal complex, GO:0005737 cytoplasm	GO:0003723 RNA binding, GO:0004004 ATP-dependent RNA helicase activity, GO:0005524 ATP binding	GO:0000398 mRNA splicing, via spliceosome, GO:0006364 rRNA processing	j
scf7180000011806	773429..777747	+	Gene000131	mRNA1069	mRNA1067, mRNA1068, mRNA1071, mRNA1072, mRNA1069, mRNA1070, mRNA1073	4039	CTHT_0002590	1	1	coding	EC:3.6.1.3; EC:3.6.1.15	GO:0005681 spliceosomal complex, GO:0005737 cytoplasm	GO:0003723 RNA binding, GO:0004004 ATP-dependent RNA helicase activity, GO:0005524 ATP binding	GO:0000398 mRNA splicing, via spliceosome, GO:0006364 rRNA processing	j
scf7180000011806	773429..777747	+	Gene000131	mRNA1070	mRNA1067, mRNA1068, mRNA1071, mRNA1072, mRNA1069, mRNA1070, mRNA1073	3609	CTHT_0002590	1	0.999994	coding	EC:3.6.1.3; EC:3.6.1.15	GO:0005681 spliceosomal complex, GO:0005737 cytoplasm	GO:0003723 RNA binding, GO:0004004 ATP-dependent RNA helicase activity, GO:0005524 ATP binding	GO:0000398 mRNA splicing, via spliceosome, GO:0006364 rRNA processing	j
scf7180000011806	773429..777747	+	Gene000131	mRNA1071	mRNA1067, mRNA1068, mRNA1071, mRNA1072, mRNA1069, mRNA1070, mRNA1073	3860	CTHT_0002590	1	1	coding	EC:3.6.1.3; EC:3.6.1.15	GO:0005681 spliceosomal complex, GO:0005737 cytoplasm	GO:0003723 RNA binding, GO:0004004 ATP-dependent RNA helicase activity, GO:0005524 ATP binding	GO:0000398 mRNA splicing, via spliceosome, GO:0006364 rRNA processing	j
scf7180000011806	773429..777747	+	Gene000131	mRNA1072	mRNA1067, mRNA1068, mRNA1071, mRNA1072, mRNA1069, mRNA1070, mRNA1073	3914	CTHT_0002590	1	1	coding	EC:3.6.1.3; EC:3.6.1.15	GO:0005681 spliceosomal complex, GO:0005737 cytoplasm	GO:0003723 RNA binding, GO:0004004 ATP-dependent RNA helicase activity, GO:0005524 ATP binding	GO:0000398 mRNA splicing, via spliceosome, GO:0006364 rRNA processing	j
scf7180000011806	773487..777681	+	Gene000131	mRNA1073	mRNA1067, mRNA1068, mRNA1071, mRNA1072, mRNA1069, mRNA1070, mRNA1073	3670	CTHT_0002590	1	1	coding	EC:3.6.1.3; EC:3.6.1.15	GO:0005681 spliceosomal complex, GO:0005737 cytoplasm	GO:0003723 RNA binding, GO:0004004 ATP-dependent RNA helicase activity, GO:0005524 ATP binding	GO:0000398 mRNA splicing, via spliceosome, GO:0006364 rRNA processing	j
scf7180000011806	779355..783573	+	Gene000132	mRNA1074		4098	CTHT_0002600	1	1	coding					=
scf7180000011806	785523..787059	+	Gene000133	mRNA1076		1537	CTHT_0002620	1	1	coding		GO:0005634 nucleus			o
scf7180000011806	790470..794749	+	Gene000134	mRNA1078		4130	CTHT_0002660	1	1	coding		GO:0005789 endoplasmic reticulum membrane, GO:0012507 ER to Golgi transport vesicle membrane		GO:0015031 protein transport, GO:0016192 vesicle-mediated transport	=
scf7180000011806	795012..796527	+	Gene000135	mRNA1079		1452	CTHT_0002670	1	1	coding					=
scf7180000011806	804615..808212	+	Gene000136	mRNA1081		3547	CTHT_0002690	1	1	coding		GO:0005675 holo TFIIH complex	GO:0003676 nucleic acid binding	GO:0006464 cellular protein modification process, GO:0006289 nucleotide-excision repair, GO:0006357 regulation of transcription by RNA polymerase II	=
scf7180000011806	810213..811493	+	Gene000137	mRNA1082		1281	CTHT_0002710	1	0.999987	coding					o
scf7180000011806	811894..813839	+	Gene000138	mRNA1083		1505	CTHT_0002720	1	0.598298	coding		GO:0022625 cytosolic large ribosomal subunit	GO:0003735 structural constituent of ribosome	GO:0006412 translation	j
scf7180000011806	818288..820752	+	Gene000139	mRNA1085		2142	CTHT_0002740	1	1	coding			GO:0016491 oxidoreductase activity	GO:0055114 oxidation-reduction process	=
scf7180000011806	821252..830631	+	Gene000140	mRNA1086		9380	CTHT_0002750	1	1	coding			GO:0004672 protein kinase activity	GO:0006468 protein phosphorylation, GO:0007165 signal transduction	=
scf7180000011806	839100..841965	+	Gene000141	mRNA1087		2583	#N/A	1	1	coding					u
scf7180000011806	850595..852198	+	Gene000142	mRNA1089		1604	CTHT_0002760	1	0.983822	coding					x
scf7180000011806	863687..865083	+	Gene000143	mRNA1091		1282	CTHT_0002800	1	0.999821	coding		GO:0044444 cytoplasmic part, GO:0044446 intracellular organelle part, GO:0098588 bounding membrane of organelle, GO:0098805 whole membrane	GO:0016491 oxidoreductase activity	GO:0055114 oxidation-reduction process	j
scf7180000011806	869620..873850	+	Gene000144	mRNA1093	mRNA1093, mRNA1094	4000	CTHT_0002820	1	1	coding		GO:0016021 integral component of membrane	GO:0005351 carbohydrate:proton symporter activity, GO:0005355 glucose transmembrane transporter activity	GO:0046323 glucose import, GO:1902600 proton transmembrane transport	j
scf7180000011806	869672..872541	+	Gene000144	mRNA1094	mRNA1093, mRNA1094	2709	CTHT_0002820	1	1	coding		GO:0016021 integral component of membrane	GO:0005351 carbohydrate:proton symporter activity, GO:0005355 glucose transmembrane transporter activity	GO:0046323 glucose import, GO:1902600 proton transmembrane transport	j
scf7180000011806	874035..877057	+	Gene000145	mRNA1095	mRNA1095, mRNA1096	2739	CTHT_0002830	1	0.999999	coding		GO:0005743 mitochondrial inner membrane, GO:0016021 integral component of membrane	GO:0015171 amino acid transmembrane transporter activity, GO:0015227 acyl carnitine transmembrane transporter activity	GO:0003333 amino acid transmembrane transport, GO:0006839 mitochondrial transport, GO:1902616 acyl carnitine transmembrane transport	=
scf7180000011806	874080..877060	+	Gene000145	mRNA1096	mRNA1095, mRNA1096	2735	CTHT_0002830	1	0.990669	coding		GO:0005743 mitochondrial inner membrane, GO:0016021 integral component of membrane	GO:0015171 amino acid transmembrane transporter activity, GO:0015227 acyl carnitine transmembrane transporter activity	GO:0003333 amino acid transmembrane transport, GO:0006839 mitochondrial transport, GO:1902616 acyl carnitine transmembrane transport	j
scf7180000011806	877723..879966	+	Gene000146	mRNA1097	mRNA1097, mRNA1098	2244	CTHT_0002840	1	1	coding	EC:3.6.1.3; EC:3.6.1.15	GO:0000502 proteasome complex, GO:0005634 nucleus, GO:0005789 endoplasmic reticulum membrane, GO:0005829 cytosol, GO:0098796 membrane protein complex	GO:0005515 protein binding, GO:0005524 ATP binding, GO:0016887 ATPase activity	GO:0006996 organelle organization, GO:0036503 ERAD pathway, GO:0043161 proteasome-mediated ubiquitin-dependent protein catabolic process, GO:0045944 positive regulation of transcription by RNA polymerase II, GO:0051128 regulation of cellular component organization, GO:0051246 regulation of protein metabolic process, GO:0051641 cellular localization, GO:0070887 cellular response to chemical stimul…	=
scf7180000011806	878177..880381	+	Gene000146	mRNA1098	mRNA1097, mRNA1098	2147	CTHT_0002840	1	1	coding	EC:3.6.1.3; EC:3.6.1.15	GO:0000502 proteasome complex, GO:0005634 nucleus, GO:0005789 endoplasmic reticulum membrane, GO:0005829 cytosol, GO:0098796 membrane protein complex	GO:0005515 protein binding, GO:0005524 ATP binding, GO:0016887 ATPase activity	GO:0006996 organelle organization, GO:0036503 ERAD pathway, GO:0043161 proteasome-mediated ubiquitin-dependent protein catabolic process, GO:0045944 positive regulation of transcription by RNA polymerase II, GO:0051128 regulation of cellular component organization, GO:0051246 regulation of protein metabolic process, GO:0051641 cellular localization, GO:0070887 cellular response to chemical stimul…	o
scf7180000011806	881699..882986	+	Gene000147	mRNA1099		1226	CTHT_0002860	1	0.999993	coding					=
scf7180000011806	887690..890451	+	Gene000148	mRNA1100		2708	CTHT_0002890	1	1	coding					j
scf7180000011806	892751..895871	+	Gene000149	mRNA1101	mRNA1101, mRNA1102	3013	CTHT_0002900	1	1	coding					j
scf7180000011806	892758..895954	+	Gene000149	mRNA1102	mRNA1101, mRNA1102	3142	CTHT_0002900	1	1	coding					j
scf7180000011806	898672..902630	+	Gene000150	mRNA1103		3959	CTHT_0002920	1	1	coding		GO:0005737 cytoplasm	GO:0004620 phospholipase activity		=
scf7180000011806	914730..916931	+	Gene000151	mRNA1105		2148	CTHT_0002940	1	1	coding					j
scf7180000011806	924250..930029	+	Gene000152	mRNA1106		5593	CTHT_0002960	1	1	coding	EC:2.7.7.6	GO:0005736 DNA-directed RNA polymerase I complex	GO:0001054 RNA polymerase I activity, GO:0003677 DNA binding, GO:0008270 zinc ion binding	GO:0006360 transcription by RNA polymerase I	=
scf7180000011806	930217..931764	+	Gene000153	mRNA1107		1226	CTHT_0002970	1	0.999677	coding			GO:0016740 transferase activity		=
scf7180000011806	940241..944228	+	Gene000154	mRNA1110		3874	CTHT_0003000	1	1	coding		GO:0016021 integral component of membrane	GO:0005351 carbohydrate:proton symporter activity, GO:0005355 glucose transmembrane transporter activity	GO:0046323 glucose import, GO:1902600 proton transmembrane transport	j
scf7180000011806	946624..948223	+	Gene000155	mRNA1111		1600	CTHT_0003010	-1	0.968549	coding		GO:0017119 Golgi transport complex		GO:0006891 intra-Golgi vesicle-mediated transport, GO:0032258 protein localization by the Cvt pathway	=
scf7180000011806	948289..950647	+	Gene000156	mRNA1112		2290	CTHT_0003020	1	0.999997	coding		GO:0005743 mitochondrial inner membrane, GO:0016021 integral component of membrane	GO:0015187 glycine transmembrane transporter activity	GO:0006836 neurotransmitter transport, GO:0006855 drug transmembrane transport, GO:0044237 cellular metabolic process, GO:0098655 cation transmembrane transport, GO:1902475 L-alpha-amino acid transmembrane transport, GO:1990542 mitochondrial transmembrane transport	=
scf7180000011806	970743..972340	+	Gene000157	mRNA1119		1598	CTHT_0003060	1	0.999984	coding					x
scf7180000011806	980472..981756	+	Gene000158	mRNA1121		1071	CTHT_0003090	1	0.999982	coding	EC:5.1.3.1	GO:0005829 cytosol	GO:0004750 ribulose-phosphate 3-epimerase activity, GO:0046872 metal ion binding	GO:0009052 pentose-phosphate shunt, non-oxidative branch, GO:0019323 pentose catabolic process, GO:0044262 cellular carbohydrate metabolic process	=
scf7180000011806	984088..986382	+	Gene000159	mRNA1122		2163	CTHT_0003110	1	1	coding	EC:1.14.11		GO:0005506 iron ion binding, GO:0016706 oxidoreductase activity, acting on paired donors, with incorporation or reduction of molecular oxygen, 2-oxoglutarate as one donor, and incorporation of one atom each of oxygen into both donors, GO:0031418 L-ascorbic acid binding	GO:0055114 oxidation-reduction process	=
scf7180000011806	987671..989489	+	Gene000160	mRNA1123		1620	CTHT_0003120	1	0.999894	coding					=
scf7180000011806	1009496..1012223	+	Gene000161	mRNA1128	mRNA1128, mRNA1129	2728	CTHT_0003180	1	1	coding		GO:0005634 nucleus	GO:0000981 RNA polymerase II transcription factor activity, sequence-specific DNA binding		o
scf7180000011806	1010098..1012867	+	Gene000161	mRNA1129	mRNA1128, mRNA1129	2770	CTHT_0003180	1	1	coding		GO:0005634 nucleus	GO:0000981 RNA polymerase II transcription factor activity, sequence-specific DNA binding, GO:0003676 nucleic acid binding		o
scf7180000011806	1027347..1029893	+	Gene000162	mRNA1132		2422	CTHT_0003220	1	0.956335	coding		GO:0005737 cytoplasm, GO:0030008 TRAPP complex	GO:0017112 Rab guanyl-nucleotide exchange factor activity	GO:0006888 ER to Golgi vesicle-mediated transport	j
scf7180000011806	1027357..1031846	+	Gene000163	mRNA1133		4246	CTHT_0003220	1	0.999993	coding		GO:0005737 cytoplasm, GO:0030008 TRAPP complex, GO:0043232 intracellular non-membrane-bounded organelle, GO:0044446 intracellular organelle part	GO:0017112 Rab guanyl-nucleotide exchange factor activity	GO:0006888 ER to Golgi vesicle-mediated transport	j
scf7180000011806	1034617..1038429	+	Gene000164	mRNA1134		3813	CTHT_0003260	1	1	coding		GO:0005737 cytoplasm	GO:0008757 S-adenosylmethionine-dependent methyltransferase activity	GO:0032259 methylation	=
scf7180000011806	1041078..1043802	+	Gene000165	mRNA1138		2725	#N/A	1	0.551096	coding					u
scf7180000011806	1084381..1086359	+	Gene000166	mRNA1150	mRNA1150, mRNA1151	1517	CTHT_0003320	1	0.994446	coding		GO:0030176 integral component of endoplasmic reticulum membrane		GO:0070072 vacuolar proton-transporting V-type ATPase complex assembly	o
scf7180000011806	1084381..1086359	+	Gene000166	mRNA1151	mRNA1150, mRNA1151	1783	CTHT_0003320	1	0.968773	coding		GO:0030176 integral component of endoplasmic reticulum membrane		GO:0070072 vacuolar proton-transporting V-type ATPase complex assembly	o
scf7180000011806	1095220..1097103	+	Gene000167	mRNA1154		1774	CTHT_0003370	1	1	coding		GO:0005730 nucleolus, GO:0005829 cytosol, GO:0030692 Noc4p-Nop14p complex, GO:0032040 small-subunit processome		GO:0000447 endonucleolytic cleavage in ITS1 to separate SSU-rRNA from 5.8S rRNA and LSU-rRNA from tricistronic rRNA transcript (SSU-rRNA, 5.8S rRNA, LSU-rRNA), GO:0000472 endonucleolytic cleavage to generate mature 5'-end of SSU-rRNA from (SSU-rRNA, 5.8S rRNA, LSU-rRNA), GO:0000480 endonucleolytic cleavage in 5'-ETS of tricistronic rRNA transcript (SSU-rRNA, 5.8S rRNA, LSU-rRNA)	=
scf7180000011806	1104097..1108474	+	Gene000168	mRNA1155	mRNA1155, mRNA1156	3775	CTHT_0003390	1	1	coding		GO:0005634 nucleus	GO:0003700 DNA binding transcription factor activity, GO:0000977 RNA polymerase II regulatory region sequence-specific DNA binding	GO:0006990 positive regulation of transcription from RNA polymerase II promoter involved in unfolded protein response	j
scf7180000011806	1104168..1108494	+	Gene000168	mRNA1156	mRNA1155, mRNA1156	4025	CTHT_0003390	1	1	coding		GO:0005634 nucleus	GO:0003700 DNA binding transcription factor activity, GO:0000977 RNA polymerase II regulatory region sequence-specific DNA binding	GO:0006990 positive regulation of transcription from RNA polymerase II promoter involved in unfolded protein response	j
scf7180000011806	1116046..1119073	+	Gene000169	mRNA1161		3028	CTHT_0003420	1	1	coding					e
scf7180000011806	1122740..1124251	+	Gene000170	mRNA1162		1235	CTHT_0003440	1	0.999999	coding		GO:0005829 cytosol, GO:0030479 actin cortical patch, GO:0005885 Arp2/3 protein complex	GO:0051015 actin filament binding, GO:0005200 structural constituent of cytoskeleton	GO:0034314 Arp2/3 complex-mediated actin nucleation, GO:0000226 microtubule cytoskeleton organization, GO:0006898 receptor-mediated endocytosis	=
scf7180000011806	1127082..1128787	+	Gene000171	mRNA1163		1506	CTHT_0003460	1	1	coding		GO:0005674 transcription factor TFIIF complex	GO:0000991 transcription factor activity, core RNA polymerase II binding	GO:0032968 positive regulation of transcription elongation from RNA polymerase II promoter, GO:0060261 positive regulation of transcription initiation from RNA polymerase II promoter	=
scf7180000011806	1129051..1130375	+	Gene000172	mRNA1164		1325	CTHT_0003470	1	0.999929	coding					e
scf7180000011806	1135594..1137050	+	Gene000173	mRNA1165		1395	#N/A	1	0.999994	coding					u
scf7180000011806	1137478..1139120	+	Gene000174	mRNA1166		1539	CTHT_0003480	1	0.999868	coding		GO:0016020 membrane			=
scf7180000011806	1139618..1146677	+	Gene000175	mRNA1167	mRNA1167, mRNA1168, mRNA1169, mRNA1170	6406	CTHT_0003490	1	1	coding		GO:0016021 integral component of membrane, GO:1902929 plasma membrane of growing cell tip		GO:0030036 actin cytoskeleton organization, GO:0061161 positive regulation of establishment of bipolar cell polarity regulating cell shape	o
scf7180000011806	1139618..1146677	+	Gene000175	mRNA1168	mRNA1167, mRNA1168, mRNA1169, mRNA1170	6692	CTHT_0003490	1	1	coding		GO:0016021 integral component of membrane, GO:1902929 plasma membrane of growing cell tip		GO:0030036 actin cytoskeleton organization, GO:0061161 positive regulation of establishment of bipolar cell polarity regulating cell shape	o
scf7180000011806	1139627..1146698	+	Gene000175	mRNA1169	mRNA1167, mRNA1168, mRNA1169, mRNA1170	6500	CTHT_0003490	1	1	coding		GO:0016021 integral component of membrane, GO:1902929 plasma membrane of growing cell tip		GO:0030036 actin cytoskeleton organization, GO:0061161 positive regulation of establishment of bipolar cell polarity regulating cell shape	o
scf7180000011806	1139627..1146698	+	Gene000175	mRNA1170	mRNA1167, mRNA1168, mRNA1169, mRNA1170	6592	CTHT_0003490	1	1	coding		GO:0016021 integral component of membrane, GO:1902929 plasma membrane of growing cell tip		GO:0030036 actin cytoskeleton organization, GO:0061161 positive regulation of establishment of bipolar cell polarity regulating cell shape	o
scf7180000011806	1168044..1170646	+	Gene000176	mRNA1174	mRNA1174, mRNA1175	2189	#N/A	1	1	coding					u
scf7180000011806	1168074..1169745	+	Gene000176	mRNA1175	mRNA1174, mRNA1175	1336	#N/A	1	1	coding					u
scf7180000011806	1171954..1174360	+	Gene000177	mRNA1176		2067	CTHT_0003520	1	1	coding		GO:0000243 commitment complex, GO:0016607 nuclear speck, GO:0071004 U2-type prespliceosome, GO:0089701 U2AF	GO:0008187 poly-pyrimidine tract binding, GO:0030628 pre-mRNA 3'-splice site binding	GO:0006397 mRNA processing, GO:0008380 RNA splicing	j
scf7180000011806	1175209..1176319	+	Gene000178	mRNA1177		778	CTHT_0003530	1	0.957902	coding		GO:0005730 nucleolus, GO:0022627 cytosolic small ribosomal subunit	GO:0003735 structural constituent of ribosome, GO:0070181 small ribosomal subunit rRNA binding	GO:0000462 maturation of SSU-rRNA from tricistronic rRNA transcript (SSU-rRNA, 5.8S rRNA, LSU-rRNA), GO:0006412 translation	=
scf7180000011806	1177469..1180801	+	Gene000179	mRNA1178		3287	CTHT_0003540	1	1	coding	EC:3.1.30; EC:3.1.21	GO:0005634 nucleus	GO:0008409 5'-3' exonuclease activity, GO:0017108 5'-flap endonuclease activity, GO:0070336 flap-structured DNA binding	GO:0036297 interstrand cross-link repair, GO:0090305 nucleic acid phosphodiester bond hydrolysis	o
scf7180000011806	1191850..1196608	+	Gene000180	mRNA1182	mRNA1182, mRNA1184, mRNA1183, mRNA1185	3668	CTHT_0003560	1	0.999689	coding			GO:0003700 DNA binding transcription factor activity	GO:0006355 regulation of transcription, DNA-templated	o
scf7180000011806	1191850..1196608	+	Gene000180	mRNA1183	mRNA1182, mRNA1184, mRNA1183, mRNA1185	3896	CTHT_0003560	1	0.9999	coding			GO:0003700 DNA binding transcription factor activity	GO:0006355 regulation of transcription, DNA-templated	o
scf7180000011806	1191861..1196504	+	Gene000180	mRNA1184	mRNA1182, mRNA1184, mRNA1183, mRNA1185	3716	CTHT_0003560	1	0.999903	coding			GO:0003700 DNA binding transcription factor activity	GO:0006355 regulation of transcription, DNA-templated	o
scf7180000011806	1191861..1196504	+	Gene000180	mRNA1185	mRNA1182, mRNA1184, mRNA1183, mRNA1185	4151	CTHT_0003560	1	0.999598	coding			GO:0003700 DNA binding transcription factor activity	GO:0006355 regulation of transcription, DNA-templated	o
scf7180000011806	1207585..1209720	+	Gene000181	mRNA1187		1864	CTHT_0003610	1	0.999996	coding					j
scf7180000011806	1212536..1220570	+	Gene000182	mRNA1189		7960	CTHT_0003620	1	1	coding	EC:2.7.11	GO:0044444 cytoplasmic part, GO:0005886 plasma membrane, GO:0005634 nucleus, GO:0030427 site of polarized growth, GO:0005933 cellular bud, GO:0051286 cell tip	GO:0004674 protein serine/threonine kinase activity, GO:0005524 ATP binding	GO:0065008 regulation of biological quality, GO:2000241 regulation of reproductive process, GO:0048523 negative regulation of cellular process, GO:0048518 positive regulation of biological process, GO:0000160 phosphorelay signal transduction system, GO:0018105 peptidyl-serine phosphorylation, GO:0031323 regulation of cellular metabolic process, GO:0051128 regulation of cellular component organiza…	=
scf7180000011806	1222586..1225574	+	Gene000183	mRNA1190		2919	CTHT_0003630	1	1	coding		GO:0005887 integral component of plasma membrane	GO:0022857 transmembrane transporter activity	GO:0055085 transmembrane transport	=
scf7180000011806	1241928..1245224	+	Gene000184	mRNA1198	mRNA1198, mRNA1200	3176	CTHT_0003640	1	1	coding			GO:0005524 ATP binding		=
scf7180000011806	1244215..1245262	+	Gene000184	mRNA1200	mRNA1198, mRNA1200	1048	CTHT_0003640	1	0.858158	coding			GO:0005524 ATP binding		o
scf7180000011806	1242247..1244126	+	Gene000185	mRNA1199		1829	CTHT_0003640	-1	0.981342	coding			GO:0005524 ATP binding		c
scf7180000011806	1246337..1251512	+	Gene000186	mRNA1201		3967	CTHT_0003650	-1	0.981158	coding					j
scf7180000011806	1246359..1251512	+	Gene000187	mRNA1202		5154	CTHT_0003650	-1	0.908057	coding					e
scf7180000011806	1253947..1255489	+	Gene000188	mRNA1206		1462	CTHT_0003670	1	0.911237	coding					x
scf7180000011806	1256492..1258756	+	Gene000189	mRNA1208		1883	CTHT_0003680	1	1	coding		GO:0005829 cytosol, GO:0008180 COP9 signalosome	GO:0019784 NEDD8-specific protease activity	GO:0000338 protein deneddylation	o
scf7180000011806	1259854..1263037	+	Gene000190	mRNA1209		2938	CTHT_0003700	1	1	coding		GO:0016020 membrane, GO:0043231 intracellular membrane-bounded organelle	GO:0016491 oxidoreductase activity, GO:0020037 heme binding, GO:0046872 metal ion binding	GO:0055114 oxidation-reduction process	j
scf7180000011806	1266050..1268038	+	Gene000191	mRNA1210		1809	CTHT_0003710	1	1	coding		GO:0016020 membrane			=
scf7180000011806	1269900..1271119	+	Gene000192	mRNA1211		1073	CTHT_0003730	1	0.999987	coding	EC:3.4.25	GO:0005634 nucleus, GO:0019774 proteasome core complex, beta-subunit complex, GO:0034515 proteasome storage granule	GO:0004298 threonine-type endopeptidase activity	GO:0010499 proteasomal ubiquitin-independent protein catabolic process, GO:0043161 proteasome-mediated ubiquitin-dependent protein catabolic process, GO:0043248 proteasome assembly	j
scf7180000011806	1276583..1278841	+	Gene000193	mRNA1213		2259	CTHT_0003750	1	0.954312	coding					x
scf7180000011806	1279620..1280996	+	Gene000194	mRNA1214		1377	CTHT_0003760	1	0.983517	coding					x
scf7180000011806	1284668..1286878	+	Gene000195	mRNA1218		1537	CTHT_0003770	1	1	coding	EC:6.3.1.2	GO:0005737 cytoplasm	GO:0004356 glutamate-ammonia ligase activity, GO:0005524 ATP binding	GO:0006542 glutamine biosynthetic process	=
scf7180000011806	1287090..1287862	+	Gene000196	mRNA1219		773	CTHT_0003780	-1	0.527888	coding			GO:0003824 catalytic activity, GO:0050662 coenzyme binding		c
scf7180000011806	1300529..1303500	+	Gene000197	mRNA1224	mRNA1224, mRNA1225, mRNA1226	2693	CTHT_0003820	1	0.520174	coding					s
scf7180000011806	1300532..1303812	+	Gene000197	mRNA1225	mRNA1224, mRNA1225, mRNA1226	3003	CTHT_0003820	1	0.584904	coding					x
scf7180000011806	1300532..1303812	+	Gene000197	mRNA1226	mRNA1224, mRNA1225, mRNA1226	2958	CTHT_0003820	1	0.591689	coding					x
scf7180000011806	1305563..1307330	+	Gene000198	mRNA1227		1557	CTHT_0003830	1	1	coding					j
scf7180000011806	1308334..1314494	+	Gene000199	mRNA1228		6011	CTHT_0003840	1	1	coding		GO:0016020 membrane	GO:0016491 oxidoreductase activity	GO:0008152 metabolic process	j
scf7180000011806	1330429..1334125	+	Gene000200	mRNA1231	mRNA1231, mRNA1232, mRNA1233	3415	CTHT_0003890	1	0.999998	coding		GO:0016021 integral component of membrane, GO:0070916 inositol phosphoceramide synthase complex	GO:0045140 inositol phosphoceramide synthase activity	GO:0006673 inositol phosphoceramide metabolic process, GO:0030148 sphingolipid biosynthetic process	j
scf7180000011806	1330454..1334094	+	Gene000200	mRNA1232	mRNA1231, mRNA1232, mRNA1233	3364	CTHT_0003890	1	0.999998	coding		GO:0016021 integral component of membrane, GO:0070916 inositol phosphoceramide synthase complex	GO:0045140 inositol phosphoceramide synthase activity	GO:0006673 inositol phosphoceramide metabolic process, GO:0030148 sphingolipid biosynthetic process	j
scf7180000011806	1330454..1334094	+	Gene000200	mRNA1233	mRNA1231, mRNA1232, mRNA1233	3552	CTHT_0003890	1	0.99925	coding		GO:0016021 integral component of membrane, GO:0070916 inositol phosphoceramide synthase complex	GO:0045140 inositol phosphoceramide synthase activity	GO:0006673 inositol phosphoceramide metabolic process, GO:0030148 sphingolipid biosynthetic process	j
scf7180000011806	1334978..1338426	+	Gene000201	mRNA1234		3320	CTHT_0003900	1	1	coding					=
scf7180000011806	1345651..1347460	+	Gene000202	mRNA1235		1675	CTHT_0003940	1	0.758606	coding					j
scf7180000011806	1347956..1352671	+	Gene000203	mRNA1236		4214	CTHT_0003940	1	1	coding					j
scf7180000011806	1361432..1365359	+	Gene000204	mRNA1238	mRNA1238, mRNA1240, mRNA1241, mRNA1242, mRNA1239	3928	CTHT_0003990	1	1	coding		GO:0016021 integral component of membrane	GO:0004553 hydrolase activity, hydrolyzing O-glycosyl compounds	GO:0005975 carbohydrate metabolic process	o
scf7180000011806	1361433..1365359	+	Gene000204	mRNA1239	mRNA1238, mRNA1240, mRNA1241, mRNA1242, mRNA1239	3852	CTHT_0003990	1	1	coding		GO:0009277 fungal-type cell wall, GO:0016021 integral component of membrane	GO:0004553 hydrolase activity, hydrolyzing O-glycosyl compounds	GO:0005975 carbohydrate metabolic process	o
scf7180000011806	1361433..1369709	+	Gene000204	mRNA1240	mRNA1238, mRNA1240, mRNA1241, mRNA1242, mRNA1239	8012	CTHT_0003990	1	1	coding		GO:0016021 integral component of membrane	GO:0004553 hydrolase activity, hydrolyzing O-glycosyl compounds	GO:0005975 carbohydrate metabolic process	o
scf7180000011806	1361476..1369733	+	Gene000204	mRNA1241	mRNA1238, mRNA1240, mRNA1241, mRNA1242, mRNA1239	8048	CTHT_0003990	1	1	coding		GO:0009277 fungal-type cell wall, GO:0016021 integral component of membrane	GO:0004553 hydrolase activity, hydrolyzing O-glycosyl compounds	GO:0005975 carbohydrate metabolic process	o
scf7180000011806	1363075..1369733	+	Gene000204	mRNA1242	mRNA1238, mRNA1240, mRNA1241, mRNA1242, mRNA1239	6344	CTHT_0003990	1	1	coding		GO:0016021 integral component of membrane	GO:0004553 hydrolase activity, hydrolyzing O-glycosyl compounds	GO:0005975 carbohydrate metabolic process	o
scf7180000011806	1381981..1383852	+	Gene000205	mRNA1244		1670	#N/A	1	0.999523	coding					u
scf7180000011806	1384179..1388624	+	Gene000206	mRNA1246		4172	CTHT_0004020	1	1	coding			GO:0005488 binding	GO:0010468 regulation of gene expression, GO:0016071 mRNA metabolic process	j
scf7180000011806	1395696..1398689	+	Gene000207	mRNA1247		2884	CTHT_0004050	1	1	coding		GO:0005634 nucleus, GO:0005856 cytoskeleton, GO:0016020 membrane, GO:0032991 protein-containing complex, GO:0044444 cytoplasmic part, GO:0044446 intracellular organelle part	GO:0043130 ubiquitin binding	GO:0006364 rRNA processing, GO:0006810 transport, GO:0010992 ubiquitin recycling, GO:0043161 proteasome-mediated ubiquitin-dependent protein catabolic process, GO:0051649 establishment of localization in cell	=
scf7180000011806	1402074..1403620	+	Gene000208	mRNA1248	mRNA1248, mRNA1249, mRNA1250	1415	CTHT_0004070	1	0.999551	coding					o
scf7180000011806	1402074..1403620	+	Gene000208	mRNA1249	mRNA1248, mRNA1249, mRNA1250	1354	CTHT_0004070	1	0.999385	coding					o
scf7180000011806	1402099..1403511	+	Gene000208	mRNA1250	mRNA1248, mRNA1249, mRNA1250	1223	CTHT_0004070	1	0.999767	coding					o
scf7180000011806	1405883..1407813	+	Gene000209	mRNA1251		1873	CTHT_0004070	1	0.999999	coding		GO:0016021 integral component of membrane			j
scf7180000011806	1411293..1418735	+	Gene000210	mRNA1253		6963	CTHT_0004080	1	0.509271	coding					x
scf7180000011806	1430287..1432252	+	Gene000211	mRNA1256		1844	CTHT_0004120	1	1	coding		GO:0005634 nucleus		GO:0006355 regulation of transcription, DNA-templated	=
scf7180000011806	1441413..1444178	+	Gene000212	mRNA1258		2496	CTHT_0004140	1	0.999999	coding					=
scf7180000011806	1450607..1454935	+	Gene000213	mRNA1260		3977	CTHT_0004180	1	1	coding					o
scf7180000011806	1455338..1457226	+	Gene000214	mRNA1261		1832	CTHT_0004190	1	0.999954	coding	EC:3.5.1.98	GO:0000790 nuclear chromatin, GO:0000792 heterochromatin	GO:0017136 NAD-dependent histone deacetylase activity, GO:0043167 ion binding	GO:0006342 chromatin silencing, GO:0016575 histone deacetylation	j
scf7180000011806	1462009..1464106	+	Gene000215	mRNA1263		2037	CTHT_0004230	1	1	coding					=
scf7180000011806	1464969..1466935	+	Gene000216	mRNA1264		1895	CTHT_0004240	1	1	coding					=
scf7180000011806	1467611..1471065	+	Gene000217	mRNA1266		3321	CTHT_0004260	1	1	coding					j
scf7180000011806	1472531..1478536	+	Gene000218	mRNA1267	mRNA1267, mRNA1268	5939	CTHT_0004270	1	1	coding					o
scf7180000011806	1472531..1478536	+	Gene000218	mRNA1268	mRNA1267, mRNA1268	5865	CTHT_0004270	1	1	coding					o
scf7180000011806	1479028..1480532	+	Gene000219	mRNA1269		1444	CTHT_0004290	1	1	coding					=
scf7180000011806	1494117..1496282	+	Gene000220	mRNA1272	mRNA1272, mRNA1273, mRNA1274, mRNA1275, mRNA1276, mRNA1278, mRNA1277	2035	CTHT_0004320	1	0.995899	coding			GO:0016787 hydrolase activity	GO:0009056 catabolic process, GO:0043170 macromolecule metabolic process	o
scf7180000011806	1494230..1496198	+	Gene000220	mRNA1273	mRNA1272, mRNA1273, mRNA1274, mRNA1275, mRNA1276, mRNA1278, mRNA1277	1845	CTHT_0004320	1	0.991279	coding			GO:0016787 hydrolase activity	GO:0009056 catabolic process, GO:0043170 macromolecule metabolic process	o
scf7180000011806	1494230..1496198	+	Gene000220	mRNA1274	mRNA1272, mRNA1273, mRNA1274, mRNA1275, mRNA1276, mRNA1278, mRNA1277	1844	CTHT_0004320	1	0.992326	coding			GO:0016787 hydrolase activity	GO:0009056 catabolic process, GO:0043170 macromolecule metabolic process	o
scf7180000011806	1494245..1496204	+	Gene000220	mRNA1275	mRNA1272, mRNA1273, mRNA1274, mRNA1275, mRNA1276, mRNA1278, mRNA1277	1769	CTHT_0004320	1	0.9921	coding			GO:0016787 hydrolase activity	GO:0009056 catabolic process, GO:0043170 macromolecule metabolic process	o
scf7180000011806	1494245..1496204	+	Gene000220	mRNA1276	mRNA1272, mRNA1273, mRNA1274, mRNA1275, mRNA1276, mRNA1278, mRNA1277	1821	CTHT_0004320	1	0.989027	coding			GO:0016787 hydrolase activity	GO:0009056 catabolic process, GO:0043170 macromolecule metabolic process	o
scf7180000011806	1494245..1496204	+	Gene000220	mRNA1277	mRNA1272, mRNA1273, mRNA1274, mRNA1275, mRNA1276, mRNA1278, mRNA1277	1843	CTHT_0004320	1	0.994342	coding			GO:0016787 hydrolase activity	GO:0009056 catabolic process, GO:0043170 macromolecule metabolic process	o
scf7180000011806	1494245..1496204	+	Gene000220	mRNA1278	mRNA1272, mRNA1273, mRNA1274, mRNA1275, mRNA1276, mRNA1278, mRNA1277	1792	CTHT_0004320	1	0.944742	coding			GO:0016787 hydrolase activity	GO:0009056 catabolic process, GO:0043170 macromolecule metabolic process	o
scf7180000011806	1497791..1499849	+	Gene000221	mRNA1279	mRNA1279, mRNA1280	1997	#N/A	1	1	coding			GO:0097027 ubiquitin-protein transferase activator activity		u
scf7180000011806	1498438..1500008	+	Gene000221	mRNA1280	mRNA1279, mRNA1280	1571	#N/A	1	1	coding					u
scf7180000011806	1501882..1503432	+	Gene000222	mRNA1282	mRNA1282, mRNA1283	1480	CTHT_0004350	1	1	coding					j
scf7180000011806	1501890..1505055	+	Gene000222	mRNA1283	mRNA1282, mRNA1283	2993	CTHT_0004350	1	1	coding					j
scf7180000011806	1514236..1518685	+	Gene000223	mRNA1285		4450	CTHT_0004360	1	0.999988	coding		GO:0005737 cytoplasm, GO:0005886 plasma membrane	GO:0005096 GTPase activator activity		e
scf7180000011806	1524364..1529444	+	Gene000224	mRNA1286	mRNA1286, mRNA1287, mRNA1288, mRNA1289, mRNA1290	4228	CTHT_0004390	1	0.999999	coding					j
scf7180000011806	1524364..1529444	+	Gene000224	mRNA1287	mRNA1286, mRNA1287, mRNA1288, mRNA1289, mRNA1290	4316	CTHT_0004390	1	1	coding					j
scf7180000011806	1524395..1529448	+	Gene000224	mRNA1288	mRNA1286, mRNA1287, mRNA1288, mRNA1289, mRNA1290	4227	CTHT_0004390	1	1	coding					j
scf7180000011806	1524395..1529448	+	Gene000224	mRNA1289	mRNA1286, mRNA1287, mRNA1288, mRNA1289, mRNA1290	4201	CTHT_0004390	1	0.999999	coding					j
scf7180000011806	1524395..1529448	+	Gene000224	mRNA1290	mRNA1286, mRNA1287, mRNA1288, mRNA1289, mRNA1290	4263	CTHT_0004390	1	1	coding					j
scf7180000011806	1555172..1557356	+	Gene000225	mRNA1298		2185	CTHT_0004440	-1	0.999236	coding		GO:0005634 nucleus	GO:0004518 nuclease activity	GO:0006281 DNA repair	=
scf7180000011806	1560755..1562391	+	Gene000226	mRNA1300		1637	CTHT_0004460	1	1	coding	EC:2.7.11; EC:2.7.11.23; EC:3.6.1.3; EC:3.6.1.15	GO:0000439 core TFIIH complex, GO:0005675 holo TFIIH complex	GO:0003684 damaged DNA binding, GO:0008094 DNA-dependent ATPase activity, GO:0008135 translation factor activity, RNA binding, GO:0008353 RNA polymerase II carboxy-terminal domain kinase activity	GO:0006289 nucleotide-excision repair, GO:0070816 phosphorylation of RNA polymerase II C-terminal domain	=
scf7180000011806	1582964..1587011	+	Gene000227	mRNA1305	mRNA1305, mRNA1306	3435	CTHT_0004520	1	1	coding				GO:1903506 regulation of nucleic acid-templated transcription	j
scf7180000011806	1582964..1587011	+	Gene000227	mRNA1306	mRNA1305, mRNA1306	3553	CTHT_0004520	1	1	coding				GO:1903506 regulation of nucleic acid-templated transcription	j
scf7180000011806	1590728..1593045	+	Gene000228	mRNA1307		2318	CTHT_0004540	1	0.568354	coding					x
scf7180000011806	1593479..1594990	+	Gene000229	mRNA1308		1458	CTHT_0004550	1	1	coding		GO:0016021 integral component of membrane	GO:0016491 oxidoreductase activity	GO:0055114 oxidation-reduction process	=
scf7180000011806	1599686..1603057	+	Gene000230	mRNA1309		3315	CTHT_0004560	1	1	coding					o
scf7180000011806	1604807..1607215	+	Gene000231	mRNA1310		2224	CTHT_0004570	1	0.961581	coding					j
scf7180000011806	1618138..1620479	+	Gene000232	mRNA1311		1927	CTHT_0004610	1	1	coding		GO:0032153 cell division site, GO:0051285 cell cortex of cell tip, GO:0030479 actin cortical patch, GO:0005885 Arp2/3 protein complex	GO:0005524 ATP binding, GO:0003779 actin binding	GO:1903475 mitotic actomyosin contractile ring assembly, GO:0044396 actin cortical patch organization, GO:0034314 Arp2/3 complex-mediated actin nucleation, GO:0051666 actin cortical patch localization	=
scf7180000011806	1622919..1624337	+	Gene000233	mRNA1312		1358	CTHT_0004620	1	1	coding	EC:1.1.1.1	GO:0005737 cytoplasm	GO:0004022 alcohol dehydrogenase (NAD) activity, GO:0008270 zinc ion binding	GO:0006067 ethanol metabolic process, GO:0006116 NADH oxidation	=
scf7180000011806	1629175..1631959	+	Gene000234	mRNA1313		2785	CTHT_0004640	1	1	coding					o
scf7180000011806	1635412..1639753	+	Gene000235	mRNA1314		3798	CTHT_0004660	1	1	coding		GO:0005856 cytoskeleton, GO:0044428 nuclear part, GO:1990904 ribonucleoprotein complex		GO:0009987 cellular process, GO:0065007 biological regulation	j
scf7180000011806	1635455..1639208	+	Gene000236	mRNA1315		3359	CTHT_0004660	-1	0.999996	coding		GO:0005856 cytoskeleton, GO:0044428 nuclear part, GO:1990904 ribonucleoprotein complex		GO:0009987 cellular process, GO:0065007 biological regulation	=
scf7180000011806	1645578..1647462	+	Gene000237	mRNA1316		1703	CTHT_0004670	1	1	coding			GO:0008318 protein prenyltransferase activity	GO:0018342 protein prenylation	j
scf7180000011806	1650422..1651826	+	Gene000238	mRNA1317		1405	CTHT_0004690	1	0.999999	coding		GO:0005743 mitochondrial inner membrane, GO:0016021 integral component of membrane	GO:0000095 S-adenosyl-L-methionine transmembrane transporter activity	GO:0006811 ion transport, GO:0006839 mitochondrial transport, GO:0006855 drug transmembrane transport, GO:0071702 organic substance transport	o
scf7180000011806	1659724..1664207	+	Gene000239	mRNA1319		3945	CTHT_0004710	1	1	coding					o
scf7180000011806	1665436..1666939	+	Gene000240	mRNA1322	mRNA1322, mRNA1323, mRNA1324	1309	CTHT_0004720	1	0.981418	coding					j
scf7180000011806	1665436..1666939	+	Gene000240	mRNA1323	mRNA1322, mRNA1323, mRNA1324	1366	CTHT_0004720	1	0.979613	coding					j
scf7180000011806	1665436..1666939	+	Gene000240	mRNA1324	mRNA1322, mRNA1323, mRNA1324	1345	CTHT_0004720	1	0.994503	coding					j
scf7180000011806	1667056..1668544	+	Gene000241	mRNA1325		1489	CTHT_0004730	1	1	coding		GO:0016021 integral component of membrane			o
scf7180000011806	1677861..1679518	+	Gene000242	mRNA1326		1517	CTHT_0004750	1	0.995413	coding	EC:2.7.7.6	GO:0005666 DNA-directed RNA polymerase III complex	GO:0000166 nucleotide binding, GO:0001056 RNA polymerase III activity	GO:0006384 transcription initiation from RNA polymerase III promoter	=
scf7180000011806	1679708..1682141	+	Gene000243	mRNA1327		2434	CTHT_0004770	1	1	coding				GO:0009451 RNA modification	=
scf7180000011806	1708290..1709791	+	Gene000244	mRNA1332	mRNA1332, mRNA1333	1161	CTHT_0004810	1	0.999652	coding	EC:3.6.1.15	GO:0005794 Golgi apparatus, GO:0044433 cytoplasmic vesicle part, GO:0055037 recycling endosome, GO:0098588 bounding membrane of organelle, GO:0098805 whole membrane	GO:0003924 GTPase activity, GO:0005525 GTP binding	GO:0006887 exocytosis, GO:0006996 organelle organization, GO:0015031 protein transport, GO:0016197 endosomal transport, GO:0016482 cytosolic transport, GO:0034613 cellular protein localization, GO:0048193 Golgi vesicle transport	j
scf7180000011806	1708302..1709790	+	Gene000244	mRNA1333	mRNA1332, mRNA1333	1260	CTHT_0004810	1	0.56357	coding	EC:3.6.1.15	GO:0005794 Golgi apparatus, GO:0044433 cytoplasmic vesicle part, GO:0055037 recycling endosome, GO:0098588 bounding membrane of organelle, GO:0098805 whole membrane	GO:0003924 GTPase activity, GO:0005525 GTP binding	GO:0006887 exocytosis, GO:0006996 organelle organization, GO:0015031 protein transport, GO:0016197 endosomal transport, GO:0016482 cytosolic transport, GO:0034613 cellular protein localization, GO:0048193 Golgi vesicle transport	j
scf7180000011806	1708304..1711482	+	Gene000245	mRNA1334	mRNA1334, mRNA1335	2714	CTHT_0004810	1	0.999985	coding	EC:3.6.1.15	GO:0005730 nucleolus, GO:0030687 preribosome, large subunit precursor, GO:0044433 cytoplasmic vesicle part, GO:0055037 recycling endosome, GO:0098588 bounding membrane of organelle, GO:0098805 whole membrane	GO:0003924 GTPase activity, GO:0005525 GTP binding, GO:0008097 5S rRNA binding, GO:0042134 rRNA primary transcript binding	GO:0000027 ribosomal large subunit assembly, GO:0000464 endonucleolytic cleavage in ITS1 upstream of 5.8S rRNA from tricistronic rRNA transcript (SSU-rRNA, 5.8S rRNA, LSU-rRNA), GO:0000465 exonucleolytic trimming to generate mature 5'-end of 5.8S rRNA from tricistronic rRNA transcript (SSU-rRNA, 5.8S rRNA, LSU-rRNA), GO:0006887 exocytosis, GO:0015031 protein transport, GO:0034613 cellular protein…	j
scf7180000011806	1708304..1711482	+	Gene000245	mRNA1335	mRNA1334, mRNA1335	2826	CTHT_0004810	1	0.999986	coding	EC:3.6.1.15	GO:0005730 nucleolus, GO:0030687 preribosome, large subunit precursor, GO:0044433 cytoplasmic vesicle part, GO:0055037 recycling endosome, GO:0098588 bounding membrane of organelle, GO:0098805 whole membrane	GO:0003924 GTPase activity, GO:0005525 GTP binding, GO:0008097 5S rRNA binding, GO:0042134 rRNA primary transcript binding	GO:0000027 ribosomal large subunit assembly, GO:0000464 endonucleolytic cleavage in ITS1 upstream of 5.8S rRNA from tricistronic rRNA transcript (SSU-rRNA, 5.8S rRNA, LSU-rRNA), GO:0000465 exonucleolytic trimming to generate mature 5'-end of 5.8S rRNA from tricistronic rRNA transcript (SSU-rRNA, 5.8S rRNA, LSU-rRNA), GO:0006887 exocytosis, GO:0015031 protein transport, GO:0034613 cellular protein…	j
scf7180000011806	1711684..1714403	+	Gene000246	mRNA1336		2523	CTHT_0004830	1	1	coding					j
scf7180000011806	1715857..1719403	+	Gene000247	mRNA1337	mRNA1337, mRNA1338, mRNA1339	2946	CTHT_0004840	1	1	coding	EC:3.5.1.98	GO:0031934 mating-type region heterochromatin, GO:0000781 chromosome, telomeric region, GO:0031618 nuclear pericentric heterochromatin, GO:0033553 rDNA heterochromatin, GO:0070823 HDA1 complex, GO:0070824 SHREC complex, GO:1990707 nuclear subtelomeric heterochromatin, GO:0030874 nucleolar chromatin	GO:0042802 identical protein binding, GO:0032041 NAD-dependent histone deacetylase activity (H3-K14 specific), GO:0003682 chromatin binding	GO:0001308 negative regulation of chromatin silencing involved in replicative cell aging, GO:0045944 positive regulation of transcription by RNA polymerase II, GO:0000122 negative regulation of transcription by RNA polymerase II, GO:0030702 chromatin silencing at centromere, GO:0031938 regulation of chromatin silencing at telomere, GO:0010978 gene silencing involved in chronological cell aging, G…	j
scf7180000011806	1715857..1719403	+	Gene000247	mRNA1338	mRNA1337, mRNA1338, mRNA1339	2770	CTHT_0004840	1	1	coding	EC:3.5.1.98	GO:0031934 mating-type region heterochromatin, GO:0000781 chromosome, telomeric region, GO:0031618 nuclear pericentric heterochromatin, GO:0033553 rDNA heterochromatin, GO:0070823 HDA1 complex, GO:0070824 SHREC complex, GO:1990707 nuclear subtelomeric heterochromatin, GO:0030874 nucleolar chromatin	GO:0042802 identical protein binding, GO:0032041 NAD-dependent histone deacetylase activity (H3-K14 specific), GO:0003682 chromatin binding	GO:0001308 negative regulation of chromatin silencing involved in replicative cell aging, GO:0045944 positive regulation of transcription by RNA polymerase II, GO:0000122 negative regulation of transcription by RNA polymerase II, GO:0030702 chromatin silencing at centromere, GO:0031938 regulation of chromatin silencing at telomere, GO:0010978 gene silencing involved in chronological cell aging, G…	j
scf7180000011806	1715876..1719382	+	Gene000247	mRNA1339	mRNA1337, mRNA1338, mRNA1339	3110	CTHT_0004840	1	1	coding	EC:3.5.1.98	GO:0031934 mating-type region heterochromatin, GO:0000781 chromosome, telomeric region, GO:0031618 nuclear pericentric heterochromatin, GO:0033553 rDNA heterochromatin, GO:0070823 HDA1 complex, GO:0070824 SHREC complex, GO:1990707 nuclear subtelomeric heterochromatin, GO:0030874 nucleolar chromatin	GO:0042802 identical protein binding, GO:0032041 NAD-dependent histone deacetylase activity (H3-K14 specific), GO:0003682 chromatin binding	GO:0001308 negative regulation of chromatin silencing involved in replicative cell aging, GO:0045944 positive regulation of transcription by RNA polymerase II, GO:0000122 negative regulation of transcription by RNA polymerase II, GO:0030702 chromatin silencing at centromere, GO:0031938 regulation of chromatin silencing at telomere, GO:0010978 gene silencing involved in chronological cell aging, G…	j
scf7180000011806	1745631..1747340	+	Gene000248	mRNA1346		1635	CTHT_0004920	1	1	coding					=
scf7180000011806	1750570..1753928	+	Gene000249	mRNA1349		3359	CTHT_0004930	1	1	coding					e
scf7180000011806	1757918..1762008	+	Gene000250	mRNA1350		3854	CTHT_0004950	1	1	coding		GO:0000329 fungal-type vacuole membrane		GO:0006886 intracellular protein transport, GO:0016192 vesicle-mediated transport, GO:0042144 vacuole fusion, non-autophagic	=
scf7180000011806	1763073..1766613	+	Gene000251	mRNA1352		3541	CTHT_0004970	-1	0.999692	coding					=
scf7180000011806	1768780..1774849	+	Gene000252	mRNA1354		5810	CTHT_0004980	1	1	coding					=
scf7180000011806	1778762..1780290	+	Gene000253	mRNA1356		1455	CTHT_0005000	1	1	coding	EC:1.3.3.3		GO:0004109 coproporphyrinogen oxidase activity	GO:0006779 porphyrin-containing compound biosynthetic process, GO:0055114 oxidation-reduction process	o
scf7180000011806	1780332..1781512	+	Gene000254	mRNA15354	mRNA15354	1181	CTHT_0005010
scf7180000011806	1783264..1784047	+	Gene000255	mRNA1357		733	CTHT_0005030	1	0.561155	coding		GO:0000324 fungal-type vacuole	GO:0004866 endopeptidase inhibitor activity	GO:0010951 negative regulation of endopeptidase activity, GO:0042144 vacuole fusion, non-autophagic	=
scf7180000011806	1784548..1788575	+	Gene000256	mRNA1358		3547	CTHT_0005040	1	1	coding		GO:0005737 cytoplasm, GO:0005813 centrosome, GO:0016020 membrane	GO:0008017 microtubule binding, GO:0051959 dynein light intermediate chain binding	GO:0030705 cytoskeleton-dependent intracellular transport, GO:0031122 cytoplasmic microtubule organization	j
scf7180000011806	1793030..1794406	+	Gene000257	mRNA1359		1007	CTHT_0005070	1	0.822081	coding		GO:0022627 cytosolic small ribosomal subunit	GO:0003735 structural constituent of ribosome	GO:0006412 translation	j
scf7180000011806	1796074..1800567	+	Gene000258	mRNA1360		4494	CTHT_0005090	-1	1	coding			GO:0003677 DNA binding		e
scf7180000011806	1803162..1806209	+	Gene000259	mRNA1363		3048	#N/A	1	0.953533	coding					u
scf7180000011806	1807508..1810440	+	Gene000260	mRNA1364		2840	CTHT_0005110	1	0.685198	coding					=
scf7180000011806	1817827..1821411	+	Gene000261	mRNA1366		3049	CTHT_0005150	1	1	coding		GO:0005743 mitochondrial inner membrane, GO:0016021 integral component of membrane	GO:0005347 ATP transmembrane transporter activity, GO:0005509 calcium ion binding, GO:0015217 ADP transmembrane transporter activity	GO:0006839 mitochondrial transport, GO:0015866 ADP transport, GO:0015867 ATP transport, GO:0098656 anion transmembrane transport	=
scf7180000011806	1823879..1826049	+	Gene000262	mRNA1367	mRNA1367, mRNA1368	2064	CTHT_0005160	1	1	coding					j
scf7180000011806	1825008..1826051	+	Gene000262	mRNA1368	mRNA1367, mRNA1368	1044	CTHT_0005160	1	0.998869	coding					o
scf7180000011806	1826277..1827312	+	Gene000263	mRNA1369		973	CTHT_0005170	1	0.999854	coding					=
scf7180000011806	1840326..1841271	+	Gene000264	mRNA1376		699	CTHT_0005210	1	0.993934	coding					j
scf7180000011806	1841460..1844234	+	Gene000265	mRNA1377	mRNA1377, mRNA1378	2690	CTHT_0005220	1	1	coding		GO:0005634 nucleus, GO:0005737 cytoplasm	GO:0008270 zinc ion binding		=
scf7180000011806	1841507..1844232	+	Gene000265	mRNA1378	mRNA1377, mRNA1378	2726	CTHT_0005220	1	1	coding		GO:0005634 nucleus, GO:0005737 cytoplasm	GO:0008270 zinc ion binding		e
scf7180000011806	1858611..1860416	+	Gene000266	mRNA1383		1711	CTHT_0005270	1	0.96674	coding	EC:5.2.1.8		GO:0003755 peptidyl-prolyl cis-trans isomerase activity	GO:0000413 protein peptidyl-prolyl isomerization, GO:0006457 protein folding	=
scf7180000011806	1868267..1870717	+	Gene000267	mRNA1386	mRNA1386, mRNA1387	2108	CTHT_0005300	1	1	coding	EC:3.6.1.3; EC:3.6.1.15	GO:0000221 vacuolar proton-transporting V-type ATPase, V1 domain, GO:0000329 fungal-type vacuole membrane, GO:0010494 cytoplasmic stress granule, GO:1990816 vacuole-mitochondrion membrane contact site	GO:0005524 ATP binding, GO:0046961 proton-transporting ATPase activity, rotational mechanism	GO:0006874 cellular calcium ion homeostasis, GO:0007035 vacuolar acidification, GO:0015991 ATP hydrolysis coupled proton transport, GO:0046034 ATP metabolic process, GO:1902906 proteasome storage granule assembly	=
scf7180000011806	1868267..1870717	+	Gene000267	mRNA1387	mRNA1386, mRNA1387	2043	CTHT_0005300	1	1	coding	EC:3.6.1.3; EC:3.6.1.15	GO:0000221 vacuolar proton-transporting V-type ATPase, V1 domain, GO:0000329 fungal-type vacuole membrane, GO:0010494 cytoplasmic stress granule, GO:1990816 vacuole-mitochondrion membrane contact site	GO:0005524 ATP binding, GO:0046961 proton-transporting ATPase activity, rotational mechanism	GO:0006874 cellular calcium ion homeostasis, GO:0007035 vacuolar acidification, GO:0015991 ATP hydrolysis coupled proton transport, GO:0046034 ATP metabolic process, GO:1902906 proteasome storage granule assembly	j
scf7180000011806	1873347..1874228	+	Gene000268	mRNA1388	mRNA1388, mRNA1389	822	CTHT_0005320	1	0.9816	coding					o
scf7180000011806	1873405..1874287	+	Gene000268	mRNA1389	mRNA1388, mRNA1389	883	CTHT_0005320	1	0.96073	coding					o
scf7180000011806	1876082..1877719	+	Gene000269	mRNA1390		1213	CTHT_0005340	1	0.998703	coding		GO:0022627 cytosolic small ribosomal subunit	GO:0003735 structural constituent of ribosome	GO:0006364 rRNA processing, GO:0006412 translation, GO:0042274 ribosomal small subunit biogenesis	=
scf7180000011806	1878354..1891884	+	Gene000270	mRNA1391	mRNA1391, mRNA1392, mRNA1393	13099	CTHT_0005350	1	1	coding		GO:0005634 nucleus, GO:0005737 cytoplasm	GO:0061630 ubiquitin protein ligase activity	GO:0016567 protein ubiquitination, GO:0051028 mRNA transport	=
scf7180000011806	1878354..1891884	+	Gene000270	mRNA1392	mRNA1391, mRNA1392, mRNA1393	12961	CTHT_0005350	1	1	coding		GO:0005634 nucleus, GO:0005737 cytoplasm	GO:0061630 ubiquitin protein ligase activity	GO:0016567 protein ubiquitination, GO:0051028 mRNA transport	j
scf7180000011806	1878358..1891878	+	Gene000270	mRNA1393	mRNA1391, mRNA1392, mRNA1393	13002	CTHT_0005350	1	1	coding		GO:0005634 nucleus, GO:0005737 cytoplasm	GO:0061630 ubiquitin protein ligase activity	GO:0016567 protein ubiquitination, GO:0051028 mRNA transport	j
scf7180000011806	1892070..1893761	+	Gene000271	mRNA1394	mRNA1394, mRNA1395	1157	CTHT_0005360	1	0.818744	coding		GO:0022627 cytosolic small ribosomal subunit	GO:0003735 structural constituent of ribosome	GO:0000462 maturation of SSU-rRNA from tricistronic rRNA transcript (SSU-rRNA, 5.8S rRNA, LSU-rRNA), GO:0006412 translation	j
scf7180000011806	1892070..1893761	+	Gene000271	mRNA1395	mRNA1394, mRNA1395	1057	CTHT_0005360	1	0.695907	coding		GO:0022627 cytosolic small ribosomal subunit	GO:0003735 structural constituent of ribosome	GO:0000462 maturation of SSU-rRNA from tricistronic rRNA transcript (SSU-rRNA, 5.8S rRNA, LSU-rRNA), GO:0006412 translation	j
scf7180000011806	1923850..1925404	+	Gene000272	mRNA1396	mRNA1396, mRNA1397	1356	CTHT_0005420	1	1	coding		GO:0043232 intracellular non-membrane-bounded organelle, GO:0044446 intracellular organelle part		GO:0009987 cellular process	j
scf7180000011806	1923850..1925404	+	Gene000272	mRNA1397	mRNA1396, mRNA1397	1360	CTHT_0005420	1	1	coding		GO:0043232 intracellular non-membrane-bounded organelle, GO:0044446 intracellular organelle part		GO:0009987 cellular process	j
scf7180000011806	1930207..1932277	+	Gene000273	mRNA1399		1986	CTHT_0005430	-1	0.991014	coding					=
scf7180000011806	1941911..1944086	+	Gene000274	mRNA1401		2176	CTHT_0005450	1	0.996899	coding					o
scf7180000011806	1950300..1951572	+	Gene000275	mRNA1403		1069	CTHT_0005460	1	0.999999	coding					=
scf7180000011806	1954562..1956708	+	Gene000276	mRNA1405	mRNA1405, mRNA1406	1710	CTHT_0005480	1	0.601947	coding	EC:3.6.1.15	GO:0000139 Golgi membrane, GO:0005768 endosome, GO:0005789 endoplasmic reticulum membrane, GO:0005886 plasma membrane, GO:0030667 secretory granule membrane, GO:0034045 phagophore assembly site membrane	GO:0003924 GTPase activity, GO:0005525 GTP binding	GO:0006888 ER to Golgi vesicle-mediated transport, GO:0006904 vesicle docking involved in exocytosis, GO:0006914 autophagy, GO:0006996 organelle organization, GO:0009306 protein secretion, GO:0016197 endosomal transport, GO:0016482 cytosolic transport, GO:0017157 regulation of exocytosis, GO:0072659 protein localization to plasma membrane	=
scf7180000011806	1954562..1956708	+	Gene000276	mRNA1406	mRNA1405, mRNA1406	1707	CTHT_0005480	1	0.999058	coding	EC:3.6.1.15	GO:0000139 Golgi membrane, GO:0005768 endosome, GO:0005789 endoplasmic reticulum membrane, GO:0005886 plasma membrane, GO:0030667 secretory granule membrane, GO:0034045 phagophore assembly site membrane	GO:0003924 GTPase activity, GO:0005525 GTP binding	GO:0006888 ER to Golgi vesicle-mediated transport, GO:0006904 vesicle docking involved in exocytosis, GO:0006914 autophagy, GO:0006996 organelle organization, GO:0009306 protein secretion, GO:0016197 endosomal transport, GO:0016482 cytosolic transport, GO:0017157 regulation of exocytosis, GO:0072659 protein localization to plasma membrane	j
scf7180000011806	1966567..1968740	+	Gene000277	mRNA1408		2174	CTHT_0005510	1	1	coding	EC:3.6.1.3; EC:3.6.1.15	GO:0005657 replication fork, GO:0033063 Rad51B-Rad51C-Rad51D-XRCC2 complex	GO:0000150 recombinase activity, GO:0000400 four-way junction DNA binding, GO:0003690 double-stranded DNA binding, GO:0003697 single-stranded DNA binding, GO:0004520 endodeoxyribonuclease activity, GO:0008094 DNA-dependent ATPase activity	GO:0000707 meiotic DNA recombinase assembly, GO:0006312 mitotic recombination, GO:0007131 reciprocal meiotic recombination, GO:0010212 response to ionizing radiation, GO:0042148 strand invasion	=
scf7180000011806	1973458..1974809	+	Gene000278	mRNA1409		1268	CTHT_0005530	1	1	coding			GO:0008168 methyltransferase activity	GO:0032259 methylation	j
scf7180000011806	2008947..2010528	+	Gene000279	mRNA1417	mRNA1417, mRNA1418	1190	CTHT_0005590	1	0.99985	coding					j
scf7180000011806	2008947..2010528	+	Gene000279	mRNA1418	mRNA1417, mRNA1418	1172	CTHT_0005590	1	0.999775	coding					j
scf7180000011806	2011177..2012055	+	Gene000280	mRNA1419		879	CTHT_0005600	1	0.808807	coding					o
scf7180000011806	2018548..2021334	+	Gene000281	mRNA1420	mRNA1420, mRNA1421, mRNA1422	2678	CTHT_0005640	1	1	coding		GO:0042788 polysomal ribosome	GO:0046872 metal ion binding	GO:0002181 cytoplasmic translation	j
scf7180000011806	2018559..2021428	+	Gene000281	mRNA1421	mRNA1420, mRNA1421, mRNA1422	2811	CTHT_0005640	1	1	coding		GO:0042788 polysomal ribosome	GO:0046872 metal ion binding	GO:0002181 cytoplasmic translation	=
scf7180000011806	2018596..2021380	+	Gene000281	mRNA1422	mRNA1420, mRNA1421, mRNA1422	2652	CTHT_0005640	1	1	coding		GO:0042788 polysomal ribosome	GO:0046872 metal ion binding	GO:0002181 cytoplasmic translation	j
scf7180000011806	2021900..2023991	+	Gene000282	mRNA1423		2092	CTHT_0005660	1	1	coding					e
scf7180000011806	2024917..2028460	+	Gene000283	mRNA1424		3342	CTHT_0005670	1	1	coding	EC:2.7.11	GO:0005634 nucleus, GO:0005737 cytoplasm, GO:0005886 plasma membrane, GO:0030427 site of polarized growth	GO:0004674 protein serine/threonine kinase activity, GO:0005524 ATP binding	GO:0006468 protein phosphorylation, GO:0030435 sporulation resulting in formation of a cellular spore, GO:0035556 intracellular signal transduction, GO:0048315 conidium formation	=
scf7180000011806	2028558..2029617	+	Gene000284	mRNA15357	mRNA15357	947	CTHT_0005680
scf7180000011806	2039186..2042944	+	Gene000285	mRNA1427	mRNA1427, mRNA1428, mRNA1430, mRNA1429, mRNA1431	3097	CTHT_0005730	1	1	coding	EC:2.3.2.8	GO:0005737 cytoplasm	GO:0004057 arginyltransferase activity	GO:0016598 protein arginylation	j
scf7180000011806	2039186..2042944	+	Gene000285	mRNA1428	mRNA1427, mRNA1428, mRNA1430, mRNA1429, mRNA1431	3489	CTHT_0005730	1	0.63056	coding	EC:2.3.2.8	GO:0005737 cytoplasm	GO:0004057 arginyltransferase activity	GO:0016598 protein arginylation	j
scf7180000011806	2039186..2042944	+	Gene000285	mRNA1429	mRNA1427, mRNA1428, mRNA1430, mRNA1429, mRNA1431	3689	CTHT_0005730	1	0.999238	coding	EC:2.3.2.8	GO:0005737 cytoplasm	GO:0004057 arginyltransferase activity	GO:0016598 protein arginylation	o
scf7180000011806	2039269..2042923	+	Gene000285	mRNA1430	mRNA1427, mRNA1428, mRNA1430, mRNA1429, mRNA1431	3109	CTHT_0005730	1	0.84268	coding	EC:2.3.2.8	GO:0005737 cytoplasm	GO:0004057 arginyltransferase activity	GO:0016598 protein arginylation	j
scf7180000011806	2039269..2042923	+	Gene000285	mRNA1431	mRNA1427, mRNA1428, mRNA1430, mRNA1429, mRNA1431	3571	CTHT_0005730	1	0.989223	coding	EC:2.3.2.8	GO:0005737 cytoplasm	GO:0004057 arginyltransferase activity	GO:0016598 protein arginylation	o
scf7180000011806	2045069..2049152	+	Gene000286	mRNA1432	mRNA1432, mRNA1433	3947	CTHT_0005750	1	0.993553	coding					o
scf7180000011806	2045069..2049152	+	Gene000286	mRNA1433	mRNA1432, mRNA1433	3881	CTHT_0005750	1	1	coding					j
scf7180000011806	2053768..2056806	+	Gene000287	mRNA1435		2975	CTHT_0005780	1	1	coding	EC:3.6.1.3; EC:3.6.1.15	GO:0005684 U2-type spliceosomal complex, GO:0005737 cytoplasm, GO:0071014 post-mRNA release spliceosomal complex	GO:0003723 RNA binding, GO:0004004 ATP-dependent RNA helicase activity, GO:0005524 ATP binding	GO:0000390 spliceosomal complex disassembly, GO:0000462 maturation of SSU-rRNA from tricistronic rRNA transcript (SSU-rRNA, 5.8S rRNA, LSU-rRNA), GO:0000463 maturation of LSU-rRNA from tricistronic rRNA transcript (SSU-rRNA, 5.8S rRNA, LSU-rRNA), GO:0000466 maturation of 5.8S rRNA from tricistronic rRNA transcript (SSU-rRNA, 5.8S rRNA, LSU-rRNA)	=
scf7180000011806	2066451..2068845	+	Gene000288	mRNA1437		2395	CTHT_0005810	1	1	coding		GO:0005773 vacuole, GO:0016020 membrane			o
scf7180000011806	2085683..2087717	+	Gene000289	mRNA1439	mRNA1439, mRNA1440	1986	CTHT_0005880	-1	0.979357	coding					j
scf7180000011806	2086413..2087698	+	Gene000289	mRNA1440	mRNA1439, mRNA1440	1286	CTHT_0005880	-1	0.797351	coding					e
scf7180000011806	2091932..2093654	+	Gene000290	mRNA1442		1619	CTHT_0005900	1	1	coding		GO:0008541 proteasome regulatory particle, lid subcomplex, GO:0034515 proteasome storage granule	GO:0005198 structural molecule activity	GO:0006511 ubiquitin-dependent protein catabolic process, GO:0043248 proteasome assembly	=
scf7180000011806	2104992..2106304	+	Gene000291	mRNA1443		1313	CTHT_0005930	1	0.999995	coding					x
scf7180000011806	2112400..2114267	+	Gene000292	mRNA1445		1707	CTHT_0005950	1	0.999971	coding					=
scf7180000011806	2133304..2134624	+	Gene000293	mRNA1450		1185	CTHT_0006030	1	0.999999	coding	EC:1.1.1.21; EC:1.1.1.2		GO:0004032 alditol:NADP+ 1-oxidoreductase activity, GO:0051268 alpha-keto amide reductase activity, GO:0051269 alpha-keto ester reductase activity	GO:0006725 cellular aromatic compound metabolic process, GO:0034599 cellular response to oxidative stress, GO:0042180 cellular ketone metabolic process, GO:0043603 cellular amide metabolic process, GO:0055114 oxidation-reduction process	=
scf7180000011806	2137630..2142251	+	Gene000294	mRNA1451		4571	CTHT_0006050	1	1	coding		GO:0005816 spindle pole body		GO:0050794 regulation of cellular process	=
scf7180000011806	2142685..2144257	+	Gene000295	mRNA1452		1345	CTHT_0006060	1	0.999995	coding					=
scf7180000011806	2167243..2171066	+	Gene000296	mRNA1455		3769	CTHT_0006130	1	1	coding					=
scf7180000011806	2193559..2195495	+	Gene000297	mRNA1456		1820	CTHT_0006170	1	1	coding	EC:3.6.1.3; EC:3.6.1.15	GO:0035267 NuA4 histone acetyltransferase complex, GO:0000812 Swr1 complex, GO:0097255 R2TP complex, GO:0005724 nuclear telomeric heterochromatin, GO:0031011 Ino80 complex	GO:0005524 ATP binding, GO:0043141 ATP-dependent 5'-3' DNA helicase activity, GO:0043140 ATP-dependent 3'-5' DNA helicase activity	GO:0006281 DNA repair, GO:0043486 histone exchange, GO:0006364 rRNA processing, GO:0006357 regulation of transcription by RNA polymerase II, GO:0000492 box C/D snoRNP assembly, GO:0032508 DNA duplex unwinding	=
scf7180000011806	2197471..2199459	+	Gene000298	mRNA1457	mRNA1457, mRNA1458	1842	CTHT_0006190	1	1	coding				GO:0006511 ubiquitin-dependent protein catabolic process	=
scf7180000011806	2197502..2199458	+	Gene000298	mRNA1458	mRNA1457, mRNA1458	1788	CTHT_0006190	1	0.999697	coding				GO:0006511 ubiquitin-dependent protein catabolic process	j
scf7180000011806	2199706..2203336	+	Gene000299	mRNA1459	mRNA1459, mRNA1460	3547	CTHT_0006200	1	1	coding					o
scf7180000011806	2199706..2203336	+	Gene000299	mRNA1460	mRNA1459, mRNA1460	3631	CTHT_0006200	1	1	coding					=
scf7180000011806	2205116..2207021	+	Gene000300	mRNA1461		1839	CTHT_0006210	-1	0.97542	coding			GO:0005488 binding		c
scf7180000011806	2208300..2209114	+	Gene000301	mRNA1464		815	CTHT_0006220	1	0.980879	coding					x
scf7180000011806	2214311..2217359	+	Gene000302	mRNA1468	mRNA1468, mRNA1469	2594	CTHT_0006230	1	1	coding	EC:2.4.1.18		GO:0003844 1, GO:0004553 hydrolase activity, hydrolyzing O-glycosyl compounds, GO:0043169 cation binding	GO:0005978 glycogen biosynthetic process	j
scf7180000011806	2214341..2217359	+	Gene000302	mRNA1469	mRNA1468, mRNA1469	2627	CTHT_0006230	1	1	coding	EC:2.4.1.18		GO:0003844 1, GO:0004553 hydrolase activity, hydrolyzing O-glycosyl compounds, GO:0043169 cation binding	GO:0005978 glycogen biosynthetic process	=
scf7180000011806	2217724..2220231	+	Gene000303	mRNA1470		1935	CTHT_0006240	1	1	coding	EC:3.6.1.3; EC:3.6.1.15	GO:0005754 mitochondrial proton-transporting ATP synthase, catalytic core	GO:0005524 ATP binding, GO:0043531 ADP binding, GO:0046933 proton-transporting ATP synthase activity, rotational mechanism, GO:0046961 proton-transporting ATPase activity, rotational mechanism	GO:0042776 mitochondrial ATP synthesis coupled proton transport, GO:0099132 ATP hydrolysis coupled cation transmembrane transport	=
scf7180000011806	2223145..2224661	+	Gene000304	mRNA1471		1407	CTHT_0006260	-1	0.779486	coding		GO:0005664 nuclear origin of replication recognition complex	GO:0003688 DNA replication origin binding	GO:0006270 DNA replication initiation	=
scf7180000011806	2228176..2230317	+	Gene000305	mRNA1474		2096	CTHT_0006280	1	1	coding		GO:0005684 U2-type spliceosomal complex, GO:0005686 U2 snRNP, GO:0005689 U12-type spliceosomal complex, GO:0071011 precatalytic spliceosome, GO:0071013 catalytic step 2 spliceosome, GO:0071014 post-mRNA release spliceosomal complex		GO:0000398 mRNA splicing, via spliceosome	j
scf7180000011806	2230601..2232563	+	Gene000306	mRNA1475		1963	CTHT_0006290	1	1	coding		GO:0097361 CIA complex		GO:0016226 iron-sulfur cluster assembly, GO:0042254 ribosome biogenesis	o
scf7180000011806	2247035..2248649	+	Gene000307	mRNA1477		1498	CTHT_0006340	1	1	coding	EC:2.1.1.41	GO:0005737 cytoplasm	GO:0003838 sterol 24-C-methyltransferase activity	GO:0016126 sterol biosynthetic process, GO:0032259 methylation	=
scf7180000011806	2249200..2251028	+	Gene000308	mRNA1478		1767	CTHT_0006350	1	1	coding	EC:1.2.4.1	GO:0005967 mitochondrial pyruvate dehydrogenase complex, GO:0042645 mitochondrial nucleoid	GO:0004739 pyruvate dehydrogenase (acetyl-transferring) activity	GO:0006086 acetyl-CoA biosynthetic process from pyruvate, GO:0055114 oxidation-reduction process	=
scf7180000011806	2261579..2265410	+	Gene000309	mRNA1479	mRNA1479, mRNA1480, mRNA1482, mRNA1481, mRNA1483, mRNA1484	2807	CTHT_0006400	1	1	coding					j
scf7180000011806	2261579..2265410	+	Gene000309	mRNA1480	mRNA1479, mRNA1480, mRNA1482, mRNA1481, mRNA1483, mRNA1484	2881	CTHT_0006400	1	0.998923	coding					j
scf7180000011806	2261579..2265410	+	Gene000309	mRNA1481	mRNA1479, mRNA1480, mRNA1482, mRNA1481, mRNA1483, mRNA1484	3093	CTHT_0006400	1	0.984195	coding					j
scf7180000011806	2261835..2265410	+	Gene000309	mRNA1482	mRNA1479, mRNA1480, mRNA1482, mRNA1481, mRNA1483, mRNA1484	2888	CTHT_0006400	1	0.989282	coding					j
scf7180000011806	2261840..2265416	+	Gene000309	mRNA1483	mRNA1479, mRNA1480, mRNA1482, mRNA1481, mRNA1483, mRNA1484	2555	CTHT_0006400	1	1	coding					j
scf7180000011806	2261840..2265416	+	Gene000309	mRNA1484	mRNA1479, mRNA1480, mRNA1482, mRNA1481, mRNA1483, mRNA1484	2623	CTHT_0006400	1	0.999416	coding					j
scf7180000011806	2271111..2272975	+	Gene000310	mRNA1485		1799	CTHT_0006420	-1	0.985205	coding			GO:0016787 hydrolase activity	GO:0006397 mRNA processing	=
scf7180000011806	2275481..2278365	+	Gene000311	mRNA1487		2763	CTHT_0006440	1	0.999919	coding	EC:3.6.1.15	GO:0000935 division septum, GO:0005938 cell cortex	GO:0005525 GTP binding, GO:0003924 GTPase activity	GO:0008360 regulation of cell shape, GO:0032955 regulation of division septum assembly, GO:0032956 regulation of actin cytoskeleton organization, GO:0007264 small GTPase mediated signal transduction, GO:0034613 cellular protein localization	=
scf7180000011806	2282297..2284819	+	Gene000312	mRNA1490		2320	CTHT_0006480	1	1	coding					=
scf7180000011806	2285804..2286734	+	Gene000313	mRNA1491		931	CTHT_0006500	1	0.997698	coding					o
scf7180000011806	2290498..2292198	+	Gene000314	mRNA1492		1501	CTHT_0006530	1	1	coding	EC:3.6.1.3; EC:3.6.3.6; EC:3.6.1.15	GO:0000220 vacuolar proton-transporting V-type ATPase, V0 domain, GO:0000329 fungal-type vacuole membrane, GO:0005765 lysosomal membrane	GO:0008553 proton-exporting ATPase activity, phosphorylative mechanism, GO:0046961 proton-transporting ATPase activity, rotational mechanism	GO:0007034 vacuolar transport, GO:0007035 vacuolar acidification, GO:0015991 ATP hydrolysis coupled proton transport	=
scf7180000011806	2293668..2295419	+	Gene000315	mRNA1493		1452	CTHT_0006550	1	0.999997	coding		GO:0022627 cytosolic small ribosomal subunit, GO:0030686 90S preribosome	GO:0003735 structural constituent of ribosome	GO:0000028 ribosomal small subunit assembly, GO:0000447 endonucleolytic cleavage in ITS1 to separate SSU-rRNA from 5.8S rRNA and LSU-rRNA from tricistronic rRNA transcript (SSU-rRNA, 5.8S rRNA, LSU-rRNA), GO:0000461 endonucleolytic cleavage to generate mature 3'-end of SSU-rRNA from (SSU-rRNA, 5.8S rRNA, LSU-rRNA), GO:0006407 rRNA export from nucleus, GO:0006412 translation	=
scf7180000011806	2310455..2312449	+	Gene000316	mRNA1499		1995	CTHT_0006580	-1	0.944907	coding			GO:0042162 telomeric DNA binding		o
scf7180000011806	2312467..2315867	+	Gene000317	mRNA1500		3348	CTHT_0006580	1	1	coding			GO:0042162 telomeric DNA binding, GO:0042803 protein homodimerization activity		j
scf7180000011806	2316584..2318901	+	Gene000318	mRNA1502		2247	CTHT_0006590	1	1	coding		GO:0016020 membrane			=
scf7180000011806	2322047..2324504	+	Gene000319	mRNA1503		2458	CTHT_0006610	1	0.999999	coding	EC:2.7.1.107	GO:0030176 integral component of endoplasmic reticulum membrane	GO:0004143 diacylglycerol kinase activity, GO:0016779 nucleotidyltransferase activity	GO:0006654 phosphatidic acid biosynthetic process, GO:0016310 phosphorylation	o
scf7180000011806	2329290..2331951	+	Gene000320	mRNA1504		2519	CTHT_0006620	1	0.999239	coding		GO:0005768 endosome, GO:0031083 BLOC-1 complex		GO:0007032 endosome organization, GO:0032880 regulation of protein localization	=
scf7180000011806	2336503..2339723	+	Gene000321	mRNA1505		3097	CTHT_0006660	1	1	coding	EC:3.6.1.3; EC:3.6.1.15	GO:0000502 proteasome complex, GO:0005794 Golgi apparatus, GO:0005829 cytosol, GO:0016021 integral component of membrane, GO:0044446 intracellular organelle part	GO:0000149 SNARE binding, GO:0005524 ATP binding, GO:0016887 ATPase activity, GO:0070300 phosphatidic acid binding	GO:0000045 autophagosome assembly, GO:0010033 response to organic substance, GO:0033554 cellular response to stress, GO:0035494 SNARE complex disassembly, GO:0042144 vacuole fusion, non-autophagic, GO:0043001 Golgi to plasma membrane protein transport, GO:0043161 proteasome-mediated ubiquitin-dependent protein catabolic process, GO:0045893 positive regulation of transcription, DNA-templated, GO:0…	=
scf7180000011806	2364823..2368103	+	Gene000322	mRNA1511	mRNA1511, mRNA1512	2833	CTHT_0006700	1	1	coding		GO:0016021 integral component of membrane	GO:0015140 malate transmembrane transporter activity	GO:0071423 malate transmembrane transport	j
scf7180000011806	2364857..2368111	+	Gene000322	mRNA1512	mRNA1511, mRNA1512	2873	CTHT_0006700	1	0.999976	coding		GO:0016020 membrane		GO:0055085 transmembrane transport	j
scf7180000011806	2372130..2374367	+	Gene000323	mRNA1513		2183	CTHT_0006720	-1	0.804992	coding		GO:0005847 mRNA cleavage and polyadenylation specificity factor complex	GO:0004521 endoribonuclease activity, GO:0046872 metal ion binding	GO:0006369 termination of RNA polymerase II transcription, GO:0006378 mRNA polyadenylation, GO:0031126 snoRNA 3'-end processing, GO:0034247 snoRNA splicing, GO:0090502 RNA phosphodiester bond hydrolysis, endonucleolytic, GO:0098789 pre-mRNA cleavage required for polyadenylation	j
scf7180000011806	2372171..2376260	+	Gene000324	mRNA1514		3471	CTHT_0006720	1	1	coding		GO:0005847 mRNA cleavage and polyadenylation specificity factor complex	GO:0004521 endoribonuclease activity, GO:0046872 metal ion binding	GO:0006369 termination of RNA polymerase II transcription, GO:0006378 mRNA polyadenylation, GO:0031126 snoRNA 3'-end processing, GO:0034247 snoRNA splicing, GO:0090502 RNA phosphodiester bond hydrolysis, endonucleolytic, GO:0098789 pre-mRNA cleavage required for polyadenylation	=
scf7180000011806	2382299..2384637	+	Gene000325	mRNA1516		2339	CTHT_0006740	1	0.959784	coding					x
scf7180000011806	2386217..2389676	+	Gene000326	mRNA1518		3385	CTHT_0006750	1	0.966431	coding					x
scf7180000011806	2395947..2397418	+	Gene000327	mRNA1521		1410	CTHT_0006760	1	0.999969	coding		GO:0016021 integral component of membrane	GO:0043130 ubiquitin binding	GO:0006890 retrograde vesicle-mediated transport, Golgi to ER	=
scf7180000011806	2398147..2402876	+	Gene000328	mRNA1522		4477	CTHT_0006770	1	1	coding					=
scf7180000011806	2417546..2420481	+	Gene000329	mRNA1530		2627	CTHT_0006810	1	1	coding					o
scf7180000011806	2423271..2425719	+	Gene000330	mRNA1532		2325	CTHT_0006820	1	1	coding	EC:3.6.1.3; EC:3.6.1.15	GO:0070209 ASTRA complex, GO:0035267 NuA4 histone acetyltransferase complex, GO:0000812 Swr1 complex, GO:0097255 R2TP complex, GO:0031011 Ino80 complex	GO:0005524 ATP binding, GO:0043141 ATP-dependent 5'-3' DNA helicase activity, GO:0043140 ATP-dependent 3'-5' DNA helicase activity	GO:0006281 DNA repair, GO:0043486 histone exchange, GO:0060303 regulation of nucleosome density, GO:0006357 regulation of transcription by RNA polymerase II, GO:0000492 box C/D snoRNP assembly, GO:0032508 DNA duplex unwinding	=
scf7180000011806	2432864..2436995	+	Gene000331	mRNA1533		4132	CTHT_0006840	-1	1	coding		GO:0015630 microtubule cytoskeleton, GO:0044430 cytoskeletal part			=
scf7180000011806	2442553..2443810	+	Gene000332	mRNA1535		1082	#N/A	1	0.998896	coding					u
scf7180000011806	2460438..2465165	+	Gene000333	mRNA1539	mRNA1539, mRNA1540	4600	CTHT_0006890	1	0.990959	coding	EC:2.7.8.11	GO:0005794 Golgi apparatus, GO:0016021 integral component of membrane	GO:0003881 CDP-diacylglycerol-inositol 3-phosphatidyltransferase activity	GO:0006661 phosphatidylinositol biosynthetic process	j
scf7180000011806	2460438..2465165	+	Gene000333	mRNA1540	mRNA1539, mRNA1540	4596	CTHT_0006890	1	0.984276	coding	EC:2.7.8.11	GO:0005794 Golgi apparatus, GO:0016021 integral component of membrane	GO:0003881 CDP-diacylglycerol-inositol 3-phosphatidyltransferase activity	GO:0006661 phosphatidylinositol biosynthetic process	j
scf7180000011806	2478288..2480145	+	Gene000334	mRNA1542		1858	CTHT_0006930	1	0.999989	coding	EC:3.1.3.16; EC:3.1.3.41		GO:0004722 protein serine/threonine phosphatase activity, GO:0046872 metal ion binding	GO:0006470 protein dephosphorylation	e
scf7180000011806	2484651..2486291	+	Gene000335	mRNA1544		1588	CTHT_0006950	1	1	coding		GO:0005789 endoplasmic reticulum membrane, GO:0016021 integral component of membrane	GO:0005506 iron ion binding, GO:0020037 heme binding, GO:0080132 fatty acid alpha-hydroxylase activity	GO:0006633 fatty acid biosynthetic process, GO:0006675 mannosyl-inositol phosphorylceramide metabolic process, GO:0055114 oxidation-reduction process	=
scf7180000011806	2486561..2490010	+	Gene000336	mRNA1545	mRNA1545, mRNA1546	3120	CTHT_0006960	1	1	coding		GO:0005634 nucleus	GO:0003723 RNA binding	GO:0006397 mRNA processing	j
scf7180000011806	2486561..2490010	+	Gene000336	mRNA1546	mRNA1545, mRNA1546	3210	CTHT_0006960	1	0.994377	coding		GO:0005634 nucleus	GO:0003723 RNA binding	GO:0006397 mRNA processing	j
scf7180000011806	2506422..2509486	+	Gene000337	mRNA1548		3065	CTHT_0006990	-1	0.999984	coding					c
scf7180000011806	2509543..2512688	+	Gene000338	mRNA1549		3146	CTHT_0006990	-1	0.999992	coding					c
scf7180000011806	2516034..2518701	+	Gene000339	mRNA1551	mRNA1551, mRNA1552, mRNA1553	2191	CTHT_0007010	1	1	coding			GO:0008483 transaminase activity, GO:0030170 pyridoxal phosphate binding	GO:0009058 biosynthetic process	j
scf7180000011806	2516034..2518701	+	Gene000339	mRNA1552	mRNA1551, mRNA1552, mRNA1553	2241	CTHT_0007010	1	0.999964	coding			GO:0008483 transaminase activity, GO:0030170 pyridoxal phosphate binding	GO:0009058 biosynthetic process	j
scf7180000011806	2516531..2518707	+	Gene000339	mRNA1553	mRNA1551, mRNA1552, mRNA1553	1893	CTHT_0007010	1	0.999999	coding			GO:0008483 transaminase activity, GO:0030170 pyridoxal phosphate binding	GO:0009058 biosynthetic process	j
scf7180000011806	2519706..2521953	+	Gene000340	mRNA1554		2248	CTHT_0007020	1	0.999838	coding					o
scf7180000011806	2525810..2528450	+	Gene000341	mRNA1555		2641	CTHT_0007050	1	1	coding					o
scf7180000011806	2530570..2534135	+	Gene000342	mRNA1556		3385	CTHT_0007080	1	1	coding	EC:1.17.4; EC:2.7.4.6; EC:1.17.4.1	GO:0005971 ribonucleoside-diphosphate reductase complex	GO:0004550 nucleoside diphosphate kinase activity, GO:0005524 ATP binding, GO:0051063 CDP reductase activity	GO:0006165 nucleoside diphosphate phosphorylation, GO:0006235 dTTP biosynthetic process, GO:0006240 dCDP biosynthetic process, GO:0006260 DNA replication, GO:0046704 CDP metabolic process, GO:0055114 oxidation-reduction process	=
scf7180000011806	2536956..2538478	+	Gene000343	mRNA1557		1338	CTHT_0007090	1	0.999938	coding					=
scf7180000011806	2553207..2558664	+	Gene000344	mRNA1559		5244	CTHT_0007100	1	1	coding	EC:2.7.11	GO:0005737 cytoplasm, GO:0032153 cell division site, GO:0043229 intracellular organelle	GO:0004674 protein serine/threonine kinase activity, GO:0005488 binding	GO:0016043 cellular component organization, GO:0018105 peptidyl-serine phosphorylation, GO:0031323 regulation of cellular metabolic process, GO:0033554 cellular response to stress, GO:0035556 intracellular signal transduction, GO:0048522 positive regulation of cellular process, GO:0048523 negative regulation of cellular process, GO:0051171 regulation of nitrogen compound metabolic process, GO:005…	=
scf7180000011806	2559449..2560812	+	Gene000345	mRNA1561		1281	CTHT_0007110	-1	0.860528	coding		GO:0005789 endoplasmic reticulum membrane	GO:0000033 alpha-1	GO:0006490 oligosaccharide-lipid intermediate biosynthetic process, GO:0033577 protein glycosylation in endoplasmic reticulum	o
scf7180000011806	2563564..2568753	+	Gene000346	mRNA1563		5067	CTHT_0007120	1	1	coding					j
scf7180000011806	2592451..2594229	+	Gene000347	mRNA1565		1670	CTHT_0007180	1	1	coding					=
scf7180000011806	2594625..2599921	+	Gene000348	mRNA1566		5243	CTHT_0007190	1	1	coding					=
scf7180000011806	2603004..2605369	+	Gene000349	mRNA1568		2366	CTHT_0007210	-1	0.991309	coding					=
scf7180000011806	2606858..2608083	+	Gene000350	mRNA1571		1226	CTHT_0007220	-1	0.894988	coding					c
scf7180000011806	2616147..2618485	+	Gene000351	mRNA1573		2197	CTHT_0007250	-1	0.996656	coding	EC:2.7.7.6	GO:0005666 DNA-directed RNA polymerase III complex	GO:0001056 RNA polymerase III activity, GO:0003677 DNA binding	GO:0006351 transcription, DNA-templated	j
scf7180000011806	2616147..2618785	+	Gene000352	mRNA1574		2491	CTHT_0007250	1	1	coding	EC:2.7.7.6	GO:0005666 DNA-directed RNA polymerase III complex	GO:0001056 RNA polymerase III activity, GO:0003677 DNA binding	GO:0006351 transcription, DNA-templated	=
scf7180000011806	2619054..2621316	+	Gene000353	mRNA1576		1709	CTHT_0007260	1	0.999924	coding		GO:0005623 cell, GO:0016021 integral component of membrane	GO:0001409 guanine nucleotide transmembrane transporter activity, GO:0008509 anion transmembrane transporter activity, GO:0015318 inorganic molecular entity transmembrane transporter activity	GO:0000002 mitochondrial genome maintenance, GO:0006879 cellular iron ion homeostasis, GO:0015740 C4-dicarboxylate transport, GO:0098656 anion transmembrane transport, GO:1903790 guanine nucleotide transmembrane transport	j
scf7180000011806	2629190..2632013	+	Gene000354	mRNA1577		2824	CTHT_0007290	1	1	coding			GO:0004520 endodeoxyribonuclease activity	GO:0006281 DNA repair, GO:0090305 nucleic acid phosphodiester bond hydrolysis	e
scf7180000011806	2644790..2646668	+	Gene000355	mRNA1581		1879	CTHT_0007330	1	0.999963	coding					o
scf7180000011806	2647886..2650782	+	Gene000356	mRNA1582		2897	CTHT_0007340	1	1	coding					o
scf7180000011806	2651348..2655007	+	Gene000357	mRNA1583		3550	CTHT_0007350	1	1	coding	EC:6.1.1.5; EC:3.1.1.1	GO:0005829 cytosol	GO:0000049 tRNA binding, GO:0002161 aminoacyl-tRNA editing activity, GO:0004822 isoleucine-tRNA ligase activity, GO:0005524 ATP binding	GO:0006428 isoleucyl-tRNA aminoacylation, GO:0106074 aminoacyl-tRNA metabolism involved in translational fidelity	j
scf7180000011806	2655800..2660103	+	Gene000358	mRNA1584		4179	CTHT_0007350	1	1	coding					j
scf7180000011806	2660419..2661448	+	Gene000359	mRNA1585		915	CTHT_0007360	1	0.924266	coding		GO:0022625 cytosolic large ribosomal subunit	GO:0003723 RNA binding, GO:0003735 structural constituent of ribosome	GO:0002181 cytoplasmic translation, GO:0042273 ribosomal large subunit biogenesis	=
scf7180000011806	2662265..2664639	+	Gene000360	mRNA1586		2047	CTHT_0007370	1	1	coding					j
scf7180000011806	2669268..2670323	+	Gene000361	mRNA1588		884	CTHT_0007390	1	0.999969	coding		GO:0005622 intracellular	GO:0030170 pyridoxal phosphate binding		=
scf7180000011806	2670853..2679468	+	Gene000362	mRNA1589		8564	CTHT_0007400	1	1	coding					=
scf7180000011806	2683254..2687240	+	Gene000363	mRNA1590		3935	CTHT_0007420	1	1	coding		GO:0005789 endoplasmic reticulum membrane, GO:0016021 integral component of membrane	GO:0005262 calcium channel activity, GO:0005509 calcium ion binding, GO:0016301 kinase activity	GO:0006874 cellular calcium ion homeostasis, GO:0016310 phosphorylation, GO:0055085 transmembrane transport	=
scf7180000011806	2689387..2692230	+	Gene000364	mRNA1592		2363	CTHT_0007430	1	1	coding		GO:0005788 endoplasmic reticulum lumen	GO:0005524 ATP binding	GO:0009987 cellular process	=
scf7180000011806	2693834..2697129	+	Gene000365	mRNA1593		3191	CTHT_0007450	1	1	coding		GO:0031305 integral component of mitochondrial inner membrane	GO:0003723 RNA binding	GO:0000002 mitochondrial genome maintenance	j
scf7180000011806	2700005..2701773	+	Gene000366	mRNA1594		1769	CTHT_0007470	1	1	coding			GO:0003676 nucleic acid binding, GO:0004519 endonuclease activity	GO:0006259 DNA metabolic process, GO:0016070 RNA metabolic process, GO:0090305 nucleic acid phosphodiester bond hydrolysis	o
scf7180000011806	2704876..2706898	+	Gene000367	mRNA1595	mRNA1595, mRNA1596	1840	CTHT_0007490	1	0.999998	coding			GO:0016301 kinase activity		j
scf7180000011806	2704887..2706904	+	Gene000367	mRNA1596	mRNA1595, mRNA1596	1897	CTHT_0007490	1	0.98288	coding			GO:0016301 kinase activity		j
scf7180000011806	2721857..2722985	+	Gene000368	mRNA1598		911	CTHT_0007540	1	0.996587	coding		GO:0005739 mitochondrion, GO:0005783 endoplasmic reticulum, GO:0016021 integral component of membrane		GO:0006817 phosphate ion transport, GO:0045047 protein targeting to ER, GO:0051604 protein maturation	=
scf7180000011806	2723205..2724824	+	Gene000369	mRNA1599		1462	CTHT_0007550	1	1	coding		GO:0000110 nucleotide-excision repair factor 1 complex	GO:0003684 damaged DNA binding	GO:0000715 nucleotide-excision repair, DNA damage recognition, GO:0006284 base-excision repair, GO:0033683 nucleotide-excision repair, DNA incision, GO:0070914 UV-damage excision repair, GO:1901255 nucleotide-excision repair involved in interstrand cross-link repair	j
scf7180000011806	2725292..2728849	+	Gene000370	mRNA1600		3328	CTHT_0007560	1	1	coding					=
scf7180000011806	2737475..2740227	+	Gene000371	mRNA1601	mRNA1601, mRNA1602	2556	CTHT_0007600	1	1	coding	EC:2.7.4.4; EC:2.7.4.3; EC:3.1.11; EC:3.1.15	GO:0000784 nuclear chromosome, telomeric region, GO:0030870 Mre11 complex, GO:0035861 site of double-strand break, GO:1990421 subtelomeric heterochromatin	GO:0003691 double-stranded telomeric DNA binding, GO:0004017 adenylate kinase activity, GO:0004520 endodeoxyribonuclease activity, GO:0008296 3'-5'-exodeoxyribonuclease activity, GO:0030145 manganese ion binding, GO:0032947 protein-containing complex scaffold activity, GO:0043047 single-stranded telomeric DNA binding, GO:0051880 G-quadruplex DNA binding	GO:0000723 telomere maintenance, GO:0000727 double-strand break repair via break-induced replication, GO:0006284 base-excision repair, GO:0006303 double-strand break repair via nonhomologous end joining, GO:0010780 meiotic DNA double-strand break formation involved in reciprocal meiotic recombination, GO:0010791 DNA double-strand break processing involved in repair via synthesis-dependent strand …	=
scf7180000011806	2739018..2740307	+	Gene000371	mRNA1602	mRNA1601, mRNA1602	1290	CTHT_0007600	1	0.99997	coding	EC:2.7.4.4; EC:2.7.4.3; EC:3.1.11; EC:3.1.15	GO:0000784 nuclear chromosome, telomeric region, GO:0030870 Mre11 complex, GO:0035861 site of double-strand break, GO:1990421 subtelomeric heterochromatin	GO:0003691 double-stranded telomeric DNA binding, GO:0004017 adenylate kinase activity, GO:0004520 endodeoxyribonuclease activity, GO:0008296 3'-5'-exodeoxyribonuclease activity, GO:0030145 manganese ion binding, GO:0032947 protein-containing complex scaffold activity, GO:0043047 single-stranded telomeric DNA binding, GO:0051880 G-quadruplex DNA binding	GO:0000723 telomere maintenance, GO:0000727 double-strand break repair via break-induced replication, GO:0006284 base-excision repair, GO:0006303 double-strand break repair via nonhomologous end joining, GO:0010780 meiotic DNA double-strand break formation involved in reciprocal meiotic recombination, GO:0010791 DNA double-strand break processing involved in repair via synthesis-dependent strand …	o
scf7180000011806	2740392..2741551	+	Gene000372	mRNA1603	mRNA1603, mRNA1604	1032	CTHT_0007610	1	0.993337	coding		GO:0000124 SAGA complex, GO:0005669 transcription factor TFIID complex, GO:0046695 SLIK (SAGA-like) complex	GO:0003682 chromatin binding, GO:0003743 translation initiation factor activity, GO:0032947 protein-containing complex scaffold activity, GO:0042802 identical protein binding	GO:0006355 regulation of transcription, DNA-templated, GO:0006413 translational initiation, GO:0016573 histone acetylation, GO:0051123 RNA polymerase II transcriptional preinitiation complex assembly	j
scf7180000011806	2740392..2741551	+	Gene000372	mRNA1604	mRNA1603, mRNA1604	1092	CTHT_0007610	1	0.991471	coding		GO:0000124 SAGA complex, GO:0005669 transcription factor TFIID complex, GO:0046695 SLIK (SAGA-like) complex	GO:0003682 chromatin binding, GO:0003743 translation initiation factor activity, GO:0032947 protein-containing complex scaffold activity, GO:0042802 identical protein binding	GO:0006355 regulation of transcription, DNA-templated, GO:0006413 translational initiation, GO:0016573 histone acetylation, GO:0051123 RNA polymerase II transcriptional preinitiation complex assembly	=
scf7180000011806	2758177..2758784	+	Gene000373	mRNA1607		608	#N/A	1	0.801182	coding					u
scf7180000011806	2786156..2790570	+	Gene000374	mRNA1611		4165	CTHT_0007650	1	1	coding			GO:0003723 RNA binding		=
scf7180000011806	2800896..2803884	+	Gene000375	mRNA1612		2926	CTHT_0007690	1	1	coding	EC:3.6.1.3; EC:3.6.1.15	GO:0008540 proteasome regulatory particle, base subcomplex, GO:0031595 nuclear proteasome complex, GO:0034515 proteasome storage granule	GO:0005524 ATP binding, GO:0008233 peptidase activity, GO:0017025 TBP-class protein binding, GO:0019904 protein domain specific binding, GO:0036402 proteasome-activating ATPase activity	GO:0006289 nucleotide-excision repair, GO:0006338 chromatin remodeling, GO:0030433 ubiquitin-dependent ERAD pathway, GO:0032968 positive regulation of transcription elongation from RNA polymerase II promoter, GO:0043433 negative regulation of DNA binding transcription factor activity, GO:0045899 positive regulation of RNA polymerase II transcriptional preinitiation complex assembly, GO:0051091 po…	=
scf7180000011806	2811096..2817355	+	Gene000376	mRNA1614		6205	CTHT_0007720	1	1	coding		GO:0000932 P-body		GO:0031087 deadenylation-independent decapping of nuclear-transcribed mRNA	j
scf7180000011806	2818184..2823134	+	Gene000377	mRNA1615		4896	CTHT_0007730	1	1	coding			GO:0016787 hydrolase activity		=
scf7180000011806	2828226..2830267	+	Gene000378	mRNA1616		1984	CTHT_0007760	1	1	coding	EC:2.1.1.14		GO:0003871 5-methyltetrahydropteroyltriglutamate-homocysteine S-methyltransferase activity, GO:0008270 zinc ion binding	GO:0009086 methionine biosynthetic process, GO:0032259 methylation	=
scf7180000011806	2839750..2849633	+	Gene000379	mRNA1618	mRNA1618, mRNA1619, mRNA1622, mRNA1620, mRNA1621, mRNA1623	9527	CTHT_0007790	1	0.999697	coding		GO:0016020 membrane			j
scf7180000011806	2839750..2849633	+	Gene000379	mRNA1619	mRNA1618, mRNA1619, mRNA1622, mRNA1620, mRNA1621, mRNA1623	9533	CTHT_0007790	1	0.999697	coding		GO:0016020 membrane			j
scf7180000011806	2839750..2849633	+	Gene000379	mRNA1620	mRNA1618, mRNA1619, mRNA1622, mRNA1620, mRNA1621, mRNA1623	9589	CTHT_0007790	1	0.999571	coding		GO:0016020 membrane			j
scf7180000011806	2839750..2849633	+	Gene000379	mRNA1621	mRNA1618, mRNA1619, mRNA1622, mRNA1620, mRNA1621, mRNA1623	9485	CTHT_0007790	1	0.999951	coding		GO:0016020 membrane			j
scf7180000011806	2839750..2849633	+	Gene000379	mRNA1622	mRNA1618, mRNA1619, mRNA1622, mRNA1620, mRNA1621, mRNA1623	9561	CTHT_0007790	1	0.999024	coding		GO:0016020 membrane			j
scf7180000011806	2839750..2849633	+	Gene000379	mRNA1623	mRNA1618, mRNA1619, mRNA1622, mRNA1620, mRNA1621, mRNA1623	9769	CTHT_0007790	1	0.998423	coding		GO:0016020 membrane			j
scf7180000011806	16755..20029	-	Gene000380	mRNA106		3275	CTHT_0000560	1	0.842532	coding					x
scf7180000011806	26969..28290	-	Gene000381	mRNA107		1229	CTHT_0000580	1	0.551261	coding					x
scf7180000011806	31239..32897	-	Gene000382	mRNA109		1584	CTHT_0000590	1	1	coding			GO:0008270 zinc ion binding, GO:0016491 oxidoreductase activity	GO:0055114 oxidation-reduction process	=
scf7180000011806	37560..39154	-	Gene000383	mRNA111	mRNA111, mRNA112	1520	CTHT_0000610	1	1	coding					o
scf7180000011806	37602..39045	-	Gene000383	mRNA112	mRNA111, mRNA112	1306	CTHT_0000610	1	1	coding					o
scf7180000011806	40485..43205	-	Gene000384	mRNA114		2481	CTHT_0000630	1	1	coding	EC:4.2.1.20	GO:0005737 cytoplasm	GO:0004834 tryptophan synthase activity	GO:0000162 tryptophan biosynthetic process	=
scf7180000011806	43491..46801	-	Gene000385	mRNA115		3311	CTHT_0000640	1	1	coding		GO:0016021 integral component of membrane, GO:0043332 mating projection tip		GO:0032220 plasma membrane fusion involved in cytogamy	o
scf7180000011806	48371..51515	-	Gene000386	mRNA116		2979	CTHT_0000650	1	1	coding	EC:3.6.1.3; EC:3.6.1.15	GO:0005730 nucleolus, GO:0005737 cytoplasm	GO:0003723 RNA binding, GO:0004004 ATP-dependent RNA helicase activity, GO:0005524 ATP binding	GO:0006364 rRNA processing, GO:0010501 RNA secondary structure unwinding	j
scf7180000011806	70137..71365	-	Gene000387	mRNA125		1119	CTHT_0000710	1	0.999662	coding		GO:0016021 integral component of membrane		GO:0055085 transmembrane transport	j
scf7180000011806	73507..75133	-	Gene000388	mRNA127		1515	CTHT_0000720	1	1	coding	EC:3.6.1.3; EC:3.6.1.15	GO:0005634 nucleus, GO:0005663 DNA replication factor C complex, GO:0005829 cytosol, GO:0031389 Rad17 RFC-like complex, GO:0031390 Ctf18 RFC-like complex, GO:0031391 Elg1 RFC-like complex	GO:0003689 DNA clamp loader activity, GO:0005524 ATP binding	GO:0006272 leading strand elongation, GO:0006281 DNA repair, GO:0007062 sister chromatid cohesion, GO:0065007 biological regulation	=
scf7180000011806	83207..85037	-	Gene000389	mRNA128		1703	CTHT_0000740	1	1	coding					j
scf7180000011806	94484..97440	-	Gene000390	mRNA130		2895	CTHT_0000800	-1	0.888122	coding		GO:0005783 endoplasmic reticulum			=
scf7180000011806	105303..108731	-	Gene000391	mRNA132	mRNA132, mRNA133	3158	CTHT_0000840	1	1	coding	EC:2.7.11		GO:0004674 protein serine/threonine kinase activity	GO:0006468 protein phosphorylation, GO:0031323 regulation of cellular metabolic process, GO:0035556 intracellular signal transduction, GO:0044093 positive regulation of molecular function, GO:0048518 positive regulation of biological process, GO:0051171 regulation of nitrogen compound metabolic process, GO:0060255 regulation of macromolecule metabolic process, GO:0080090 regulation of primary met…	j
scf7180000011806	105303..108731	-	Gene000391	mRNA133	mRNA132, mRNA133	3273	CTHT_0000840	1	1	coding	EC:2.7.11		GO:0004674 protein serine/threonine kinase activity	GO:0006468 protein phosphorylation, GO:0031323 regulation of cellular metabolic process, GO:0035556 intracellular signal transduction, GO:0044093 positive regulation of molecular function, GO:0048518 positive regulation of biological process, GO:0051171 regulation of nitrogen compound metabolic process, GO:0060255 regulation of macromolecule metabolic process, GO:0080090 regulation of primary met…	=
scf7180000011806	121683..126929	-	Gene000392	mRNA137	mRNA137, mRNA138, mRNA140, mRNA139	4730	CTHT_0000880	1	1	coding		GO:0000123 histone acetyltransferase complex	GO:0005515 protein binding, GO:0016740 transferase activity	GO:0006325 chromatin organization	j
scf7180000011806	121683..126929	-	Gene000392	mRNA138	mRNA137, mRNA138, mRNA140, mRNA139	4735	CTHT_0000880	1	1	coding		GO:0000123 histone acetyltransferase complex	GO:0005515 protein binding, GO:0016740 transferase activity	GO:0006325 chromatin organization	j
scf7180000011806	121683..126929	-	Gene000392	mRNA139	mRNA137, mRNA138, mRNA140, mRNA139	5161	CTHT_0000880	1	1	coding		GO:0000123 histone acetyltransferase complex	GO:0005515 protein binding, GO:0016740 transferase activity	GO:0006325 chromatin organization	o
scf7180000011806	121708..126927	-	Gene000392	mRNA140	mRNA137, mRNA138, mRNA140, mRNA139	5059	CTHT_0000880	1	1	coding		GO:0000123 histone acetyltransferase complex	GO:0005515 protein binding, GO:0016740 transferase activity	GO:0006325 chromatin organization	j
scf7180000011806	147885..150009	-	Gene000393	mRNA141		2029	CTHT_0000920	1	1	coding		GO:0000329 fungal-type vacuole membrane, GO:0016021 integral component of membrane, GO:0032153 cell division site, GO:0051286 cell tip		GO:0006897 endocytosis, GO:0007033 vacuole organization, GO:0015809 arginine transport, GO:0015819 lysine transport, GO:0045324 late endosome to vacuole transport, GO:0051453 regulation of intracellular pH, GO:0051666 actin cortical patch localization	j
scf7180000011806	151162..156679	-	Gene000394	mRNA143		5518	CTHT_0000920	-1	1	coding					e
scf7180000011806	192163..193649	-	Gene000395	mRNA147		1217	CTHT_0001020	1	1	coding					=
scf7180000011806	203387..207514	-	Gene000396	mRNA148		3919	CTHT_0001060	1	1	coding					j
scf7180000011806	225991..228216	-	Gene000397	mRNA151		2172	CTHT_0001100	1	1	coding		GO:0005634 nucleus, GO:0005829 cytosol	GO:0061630 ubiquitin protein ligase activity	GO:0000209 protein polyubiquitination, GO:0043161 proteasome-mediated ubiquitin-dependent protein catabolic process	=
scf7180000011806	230295..231836	-	Gene000398	mRNA152		1542	#N/A	1	0.775161	coding					u
scf7180000011806	230555..234235	-	Gene000399	mRNA153		3449	#N/A	1	0.999237	coding					u
scf7180000011806	231923..233190	-	Gene000400	mRNA154		1173	#N/A	1	0.824003	coding					u
scf7180000011806	238496..242534	-	Gene000401	mRNA155		3909	CTHT_0001130	1	1	coding					j
scf7180000011806	245670..247886	-	Gene000402	mRNA157		2217	CTHT_0001170	-1	0.990216	coding	EC:2.1.1.107		GO:0004851 uroporphyrin-III C-methyltransferase activity	GO:0019354 siroheme biosynthetic process	=
scf7180000011806	248215..250687	-	Gene000403	mRNA158	mRNA158, mRNA159	2188	CTHT_0001180	1	0.995372	coding	EC:3.6.1.15	GO:0005622 intracellular	GO:0003924 GTPase activity, GO:0005525 GTP binding	GO:0007264 small GTPase mediated signal transduction, GO:0051128 regulation of cellular component organization	j
scf7180000011806	248215..250687	-	Gene000403	mRNA159	mRNA158, mRNA159	2262	CTHT_0001180	1	0.566071	coding	EC:3.6.1.15	GO:0005622 intracellular	GO:0003924 GTPase activity, GO:0005525 GTP binding	GO:0007264 small GTPase mediated signal transduction, GO:0051128 regulation of cellular component organization	j
scf7180000011806	251461..253190	-	Gene000404	mRNA160		1730	CTHT_0001190	1	0.999999	coding		GO:0005681 spliceosomal complex		GO:0006397 mRNA processing, GO:0008380 RNA splicing	=
scf7180000011806	259494..263342	-	Gene000405	mRNA161		3674	CTHT_0001210	1	1	coding	EC:1.1.5.3	GO:0009331 glycerol-3-phosphate dehydrogenase complex	GO:0004368 glycerol-3-phosphate dehydrogenase activity	GO:0006072 glycerol-3-phosphate metabolic process, GO:0055114 oxidation-reduction process	j
scf7180000011806	264799..266291	-	Gene000406	mRNA163		1068	CTHT_0001220	1	0.887204	coding	EC:1.9.3.1	GO:0005751 mitochondrial respiratory chain complex IV, GO:0016021 integral component of membrane	GO:0004129 cytochrome-c oxidase activity	GO:0006123 mitochondrial electron transport, cytochrome c to oxygen, GO:1902600 proton transmembrane transport	=
scf7180000011806	281908..284555	-	Gene000407	mRNA165		2648	CTHT_0001260	1	1	coding	EC:2.7.11; EC:2.7.11.23; EC:3.6.1.3; EC:3.6.1.15	GO:0000439 core TFIIH complex, GO:0005675 holo TFIIH complex	GO:0008094 DNA-dependent ATPase activity, GO:0008353 RNA polymerase II carboxy-terminal domain kinase activity	GO:0070816 phosphorylation of RNA polymerase II C-terminal domain, GO:0006360 transcription by RNA polymerase I, GO:0006289 nucleotide-excision repair	=
scf7180000011806	289814..293435	-	Gene000408	mRNA167		3397	CTHT_0001280	1	1	coding					j
scf7180000011806	290778..293435	-	Gene000409	mRNA169		2473	CTHT_0001280	-1	0.994541	coding					j
scf7180000011806	290778..293471	-	Gene000410	mRNA170		2505	CTHT_0001280	-1	0.995903	coding					j
scf7180000011806	303258..305303	-	Gene000411	mRNA172		1954	CTHT_0001350	1	0.999869	coding					j
scf7180000011806	305519..306732	-	Gene000412	mRNA173		1214	CTHT_0001350	1	1	coding			GO:0003677 DNA binding, GO:0003700 DNA binding transcription factor activity	GO:0006357 regulation of transcription by RNA polymerase II	e
scf7180000011806	308216..310119	-	Gene000413	mRNA175	mRNA175, mRNA176	1904	CTHT_0001350	1	0.911624	coding					o
scf7180000011806	308629..310201	-	Gene000413	mRNA176	mRNA175, mRNA176	1518	CTHT_0001360	1	0.918115	coding					x
scf7180000011806	331436..332584	-	Gene000414	mRNA179		1091	CTHT_0001390	-1	0.777586	coding					=
scf7180000011806	335193..336297	-	Gene000415	mRNA182		1038	CTHT_0001410	1	0.999789	coding		GO:0005763 mitochondrial small ribosomal subunit	GO:0003735 structural constituent of ribosome		=
scf7180000011806	339683..343082	-	Gene000416	mRNA184		3193	CTHT_0001430	-1	0.841806	coding					j
scf7180000011806	343225..344919	-	Gene000417	mRNA185		1695	CTHT_0001440	1	1	coding	EC:2.3.1.16		GO:0003988 acetyl-CoA C-acyltransferase activity	GO:0006635 fatty acid beta-oxidation	=
scf7180000011806	366287..368821	-	Gene000418	mRNA186		2193	CTHT_0001500	1	1	coding	EC:1.2.1.3		GO:0004029 aldehyde dehydrogenase (NAD) activity	GO:0055114 oxidation-reduction process	j
scf7180000011806	383881..385095	-	Gene000419	mRNA187	mRNA187, mRNA188	1156	CTHT_0001540	1	0.999998	coding		GO:0000794 condensed nuclear chromosome	GO:0008270 zinc ion binding, GO:0000981 RNA polymerase II transcription factor activity, sequence-specific DNA binding	GO:0090173 regulation of synaptonemal complex assembly, GO:0006357 regulation of transcription by RNA polymerase II	j
scf7180000011806	383890..385424	-	Gene000419	mRNA188	mRNA187, mRNA188	1360	CTHT_0001540	1	0.999999	coding		GO:0000794 condensed nuclear chromosome	GO:0008270 zinc ion binding, GO:0000981 RNA polymerase II transcription factor activity, sequence-specific DNA binding	GO:0090173 regulation of synaptonemal complex assembly, GO:0006357 regulation of transcription by RNA polymerase II	c
scf7180000011806	387586..390815	-	Gene000420	mRNA189	mRNA189, mRNA190, mRNA191, mRNA192, mRNA193	2558	CTHT_0001540	1	1	coding		GO:0005634 nucleus	GO:0000977 RNA polymerase II regulatory region sequence-specific DNA binding, GO:0000981 RNA polymerase II transcription factor activity, sequence-specific DNA binding, GO:0008270 zinc ion binding	GO:0000429 carbon catabolite regulation of transcription from RNA polymerase II promoter, GO:0015976 carbon utilization, GO:0045722 positive regulation of gluconeogenesis, GO:0051321 meiotic cell cycle	j
scf7180000011806	387586..390815	-	Gene000420	mRNA190	mRNA189, mRNA190, mRNA191, mRNA192, mRNA193	2749	CTHT_0001540	1	1	coding		GO:0005634 nucleus	GO:0000977 RNA polymerase II regulatory region sequence-specific DNA binding, GO:0000981 RNA polymerase II transcription factor activity, sequence-specific DNA binding, GO:0008270 zinc ion binding	GO:0000429 carbon catabolite regulation of transcription from RNA polymerase II promoter, GO:0015976 carbon utilization, GO:0045722 positive regulation of gluconeogenesis, GO:0051321 meiotic cell cycle	j
scf7180000011806	387586..390815	-	Gene000420	mRNA191	mRNA189, mRNA190, mRNA191, mRNA192, mRNA193	2741	CTHT_0001540	1	1	coding		GO:0005634 nucleus	GO:0000977 RNA polymerase II regulatory region sequence-specific DNA binding, GO:0000981 RNA polymerase II transcription factor activity, sequence-specific DNA binding, GO:0008270 zinc ion binding	GO:0000429 carbon catabolite regulation of transcription from RNA polymerase II promoter, GO:0015976 carbon utilization, GO:0045722 positive regulation of gluconeogenesis, GO:0051321 meiotic cell cycle	j
scf7180000011806	387586..390815	-	Gene000420	mRNA192	mRNA189, mRNA190, mRNA191, mRNA192, mRNA193	2971	CTHT_0001540	1	0.999997	coding		GO:0005634 nucleus	GO:0000977 RNA polymerase II regulatory region sequence-specific DNA binding, GO:0003700 DNA binding transcription factor activity, GO:0046872 metal ion binding	GO:0000429 carbon catabolite regulation of transcription from RNA polymerase II promoter, GO:0015976 carbon utilization, GO:0045722 positive regulation of gluconeogenesis	j
scf7180000011806	387685..390731	-	Gene000420	mRNA193	mRNA189, mRNA190, mRNA191, mRNA192, mRNA193	2668	CTHT_0001540	1	1	coding		GO:0005634 nucleus	GO:0000977 RNA polymerase II regulatory region sequence-specific DNA binding, GO:0000981 RNA polymerase II transcription factor activity, sequence-specific DNA binding, GO:0008270 zinc ion binding	GO:0000429 carbon catabolite regulation of transcription from RNA polymerase II promoter, GO:0015976 carbon utilization, GO:0045722 positive regulation of gluconeogenesis, GO:0051321 meiotic cell cycle	j
scf7180000011806	399631..402330	-	Gene000421	mRNA196		2700	CTHT_0001580	1	1	coding					o
scf7180000011806	406261..407408	-	Gene000422	mRNA199		1083	CTHT_0001600	-1	0.566278	coding	EC:1.3.99.5	GO:0016020 membrane	GO:0003865 3-oxo-5-alpha-steroid 4-dehydrogenase activity	GO:0006694 steroid biosynthetic process	=
scf7180000011806	422304..426137	-	Gene000423	mRNA202		3834	CTHT_0001620	-1	1	coding	EC:3.4.19.12	GO:0016020 membrane	GO:0004843 thiol-dependent ubiquitin-specific protease activity, GO:1990380 Lys48-specific deubiquitinase activity	GO:0071108 protein K48-linked deubiquitination	=
scf7180000011806	426431..428449	-	Gene000424	mRNA203		1933	CTHT_0001630	1	0.999997	coding		GO:0005829 cytosol, GO:0016020 membrane, GO:0043229 intracellular organelle	GO:0005515 protein binding	GO:0006457 protein folding, GO:0006511 ubiquitin-dependent protein catabolic process, GO:0006605 protein targeting, GO:0006950 response to stress, GO:0016043 cellular component organization, GO:0072594 establishment of protein localization to organelle	=
scf7180000011806	429519..432902	-	Gene000425	mRNA204		3321	CTHT_0001650	1	0.999999	coding	EC:3.1.3.16; EC:3.1.3.48; EC:3.1.3.41	GO:0005737 cytoplasm, GO:0016021 integral component of membrane	GO:0004725 protein tyrosine phosphatase activity	GO:0035335 peptidyl-tyrosine dephosphorylation	=
scf7180000011806	433093..433801	-	Gene000426	mRNA206		709	CTHT_0001660	1	0.682587	coding					p
scf7180000011806	433889..435117	-	Gene000427	mRNA207		1114	CTHT_0001660	1	0.999976	coding			GO:0016491 oxidoreductase activity	GO:0055114 oxidation-reduction process	=
scf7180000011806	451379..453452	-	Gene000428	mRNA208		1970	CTHT_0001700	1	1	coding		GO:0032155 cell division site part, GO:0032156 septin cytoskeleton, GO:0044430 cytoskeletal part, GO:0044448 cell cortex part	GO:0005525 GTP binding	GO:0051301 cell division	=
scf7180000011806	457942..459530	-	Gene000429	mRNA209		1363	CTHT_0001740	1	1	coding				GO:0006400 tRNA modification	j
scf7180000011806	462169..464102	-	Gene000430	mRNA210		1572	CTHT_0001760	1	0.99989	coding					j
scf7180000011806	475682..479138	-	Gene000431	mRNA212		3320	CTHT_0001790	1	1	coding		GO:0016021 integral component of membrane	GO:0022857 transmembrane transporter activity	GO:0006865 amino acid transport, GO:0055085 transmembrane transport	=
scf7180000011806	484937..488113	-	Gene000432	mRNA214	mRNA214, mRNA215	2798	CTHT_0001800	1	1	coding					j
scf7180000011806	484937..488113	-	Gene000432	mRNA215	mRNA214, mRNA215	2852	CTHT_0001800	1	1	coding					=
scf7180000011806	492898..496092	-	Gene000433	mRNA216		2910	CTHT_0001820	1	1	coding	EC:2.6.1.7; EC:2.6.1.39	GO:0005739 mitochondrion	GO:0016212 kynurenine-oxoglutarate transaminase activity, GO:0030170 pyridoxal phosphate binding, GO:0047536 2-aminoadipate transaminase activity	GO:0034276 kynurenic acid biosynthetic process, GO:0097052 L-kynurenine metabolic process	j
scf7180000011806	509271..510530	-	Gene000434	mRNA219		1260	CTHT_0001870	1	0.997754	coding					o
scf7180000011806	511453..514776	-	Gene000435	mRNA221		3206	CTHT_0001880	-1	0.999937	coding					=
scf7180000011806	518384..520133	-	Gene000436	mRNA223		1750	CTHT_0001900	1	0.999738	coding		GO:0005739 mitochondrion	GO:0000402 crossed form four-way junction DNA binding, GO:0000403 Y-form DNA binding, GO:0004520 endodeoxyribonuclease activity, GO:0070336 flap-structured DNA binding	GO:0000002 mitochondrial genome maintenance	e
scf7180000011806	549743..555218	-	Gene000437	mRNA231		5293	CTHT_0001940	1	0.736691	coding					x
scf7180000011806	550932..553117	-	Gene000438	mRNA232		2096	CTHT_0001940	1	0.990004	coding					x
scf7180000011806	559013..562530	-	Gene000439	mRNA236	mRNA236, mRNA237	3367	CTHT_0001980	1	1	coding		GO:0005634 nucleus	GO:0008270 zinc ion binding, GO:0000977 RNA polymerase II regulatory region sequence-specific DNA binding, GO:0000981 RNA polymerase II transcription factor activity, sequence-specific DNA binding	GO:0000429 carbon catabolite regulation of transcription from RNA polymerase II promoter, GO:0015976 carbon utilization, GO:0045722 positive regulation of gluconeogenesis	j
scf7180000011806	559013..562530	-	Gene000439	mRNA237	mRNA236, mRNA237	3370	CTHT_0001980	1	1	coding		GO:0005634 nucleus	GO:0008270 zinc ion binding, GO:0000977 RNA polymerase II regulatory region sequence-specific DNA binding, GO:0000981 RNA polymerase II transcription factor activity, sequence-specific DNA binding	GO:0000429 carbon catabolite regulation of transcription from RNA polymerase II promoter, GO:0015976 carbon utilization, GO:0045722 positive regulation of gluconeogenesis	=
scf7180000011806	568141..572763	-	Gene000440	mRNA238		4483	CTHT_0002010	1	1	coding	EC:3.1.3.16; EC:3.1.3.41		GO:0004721 phosphoprotein phosphatase activity	GO:0006470 protein dephosphorylation	=
scf7180000011806	576473..578283	-	Gene000441	mRNA239		1811	CTHT_0002030	1	0.91345	coding	EC:3.1.3.16; EC:3.1.3.41	GO:0000159 protein phosphatase type 2A complex, GO:0005737 cytoplasm	GO:0004722 protein serine/threonine phosphatase activity	GO:0000082 G1/S transition of mitotic cell cycle, GO:0001302 replicative cell aging, GO:0002098 tRNA wobble uridine modification, GO:0006281 DNA repair, GO:0030036 actin cytoskeleton organization, GO:0031505 fungal-type cell wall organization, GO:0031929 TOR signaling, GO:0034599 cellular response to oxidative stress, GO:0070262 peptidyl-serine dephosphorylation	o
scf7180000011806	576587..579702	-	Gene000442	mRNA240		2998	CTHT_0002040	1	1	coding	EC:3.1.3.16; EC:3.1.3.41	GO:0000159 protein phosphatase type 2A complex, GO:0005737 cytoplasm	GO:0004722 protein serine/threonine phosphatase activity, GO:0005488 binding	GO:0000082 G1/S transition of mitotic cell cycle, GO:0001302 replicative cell aging, GO:0002098 tRNA wobble uridine modification, GO:0006281 DNA repair, GO:0030036 actin cytoskeleton organization, GO:0031505 fungal-type cell wall organization, GO:0031929 TOR signaling, GO:0034599 cellular response to oxidative stress, GO:0070262 peptidyl-serine dephosphorylation	j
scf7180000011806	578317..579709	-	Gene000443	mRNA241		1332	CTHT_0002040	-1	0.878574	coding	EC:3.1.3.16; EC:3.1.3.41	GO:0000159 protein phosphatase type 2A complex, GO:0005737 cytoplasm	GO:0004722 protein serine/threonine phosphatase activity, GO:0005488 binding	GO:0000082 G1/S transition of mitotic cell cycle, GO:0001302 replicative cell aging, GO:0002098 tRNA wobble uridine modification, GO:0006281 DNA repair, GO:0030036 actin cytoskeleton organization, GO:0031505 fungal-type cell wall organization, GO:0031929 TOR signaling, GO:0034599 cellular response to oxidative stress, GO:0070262 peptidyl-serine dephosphorylation	=
scf7180000011806	582838..585588	-	Gene000444	mRNA242	mRNA242, mRNA243	2628	CTHT_0002060	1	1	coding		GO:0016020 membrane, GO:0044444 cytoplasmic part			=
scf7180000011806	582838..585588	-	Gene000444	mRNA243	mRNA242, mRNA243	2690	CTHT_0002060	1	1	coding		GO:0016020 membrane, GO:0044444 cytoplasmic part			j
scf7180000011806	588364..592388	-	Gene000445	mRNA244		3919	CTHT_0002080	1	1	coding	EC:2.7.7.6	GO:0005666 DNA-directed RNA polymerase III complex	GO:0001056 RNA polymerase III activity, GO:0003677 DNA binding, GO:0032549 ribonucleoside binding	GO:0042797 tRNA transcription by RNA polymerase III	=
scf7180000011806	607119..612780	-	Gene000446	mRNA247	mRNA247, mRNA248	5493	CTHT_0002130	1	1	coding		GO:0005622 intracellular	GO:0005085 guanyl-nucleotide exchange factor activity	GO:0007264 small GTPase mediated signal transduction	j
scf7180000011806	607138..612724	-	Gene000446	mRNA248	mRNA247, mRNA248	5353	CTHT_0002130	1	1	coding		GO:0005622 intracellular	GO:0005085 guanyl-nucleotide exchange factor activity	GO:0007264 small GTPase mediated signal transduction	j
scf7180000011806	613997..616954	-	Gene000447	mRNA249		2958	CTHT_0002150	1	0.949654	coding					o
scf7180000011806	628770..630970	-	Gene000448	mRNA252	mRNA252, mRNA253, mRNA254, mRNA256, mRNA257, mRNA258, mRNA262, mRNA255, mRNA260, mRNA264, mRNA259, mRNA261, mRNA263	1725	CTHT_0002180	1	0.999997	coding					j
scf7180000011806	628770..630970	-	Gene000448	mRNA253	mRNA252, mRNA253, mRNA254, mRNA256, mRNA257, mRNA258, mRNA262, mRNA255, mRNA260, mRNA264, mRNA259, mRNA261, mRNA263	1866	CTHT_0002180	1	1	coding					j
scf7180000011806	628770..630970	-	Gene000448	mRNA254	mRNA252, mRNA253, mRNA254, mRNA256, mRNA257, mRNA258, mRNA262, mRNA255, mRNA260, mRNA264, mRNA259, mRNA261, mRNA263	1895	CTHT_0002180	1	0.999998	coding					j
scf7180000011806	628770..630970	-	Gene000448	mRNA255	mRNA252, mRNA253, mRNA254, mRNA256, mRNA257, mRNA258, mRNA262, mRNA255, mRNA260, mRNA264, mRNA259, mRNA261, mRNA263	1677	CTHT_0002180	1	1	coding					j
scf7180000011806	628770..630970	-	Gene000448	mRNA256	mRNA252, mRNA253, mRNA254, mRNA256, mRNA257, mRNA258, mRNA262, mRNA255, mRNA260, mRNA264, mRNA259, mRNA261, mRNA263	1972	CTHT_0002180	1	0.985438	coding					j
scf7180000011806	628770..630970	-	Gene000448	mRNA257	mRNA252, mRNA253, mRNA254, mRNA256, mRNA257, mRNA258, mRNA262, mRNA255, mRNA260, mRNA264, mRNA259, mRNA261, mRNA263	1930	CTHT_0002180	1	0.987588	coding					j
scf7180000011806	628833..630951	-	Gene000448	mRNA258	mRNA252, mRNA253, mRNA254, mRNA256, mRNA257, mRNA258, mRNA262, mRNA255, mRNA260, mRNA264, mRNA259, mRNA261, mRNA263	1699	CTHT_0002180	1	1	coding					j
scf7180000011806	628833..630951	-	Gene000448	mRNA259	mRNA252, mRNA253, mRNA254, mRNA256, mRNA257, mRNA258, mRNA262, mRNA255, mRNA260, mRNA264, mRNA259, mRNA261, mRNA263	1666	CTHT_0002180	1	0.999288	coding					j
scf7180000011806	628833..630951	-	Gene000448	mRNA260	mRNA252, mRNA253, mRNA254, mRNA256, mRNA257, mRNA258, mRNA262, mRNA255, mRNA260, mRNA264, mRNA259, mRNA261, mRNA263	1728	CTHT_0002180	1	0.997734	coding					j
scf7180000011806	628978..630955	-	Gene000448	mRNA261	mRNA252, mRNA253, mRNA254, mRNA256, mRNA257, mRNA258, mRNA262, mRNA255, mRNA260, mRNA264, mRNA259, mRNA261, mRNA263	1556	CTHT_0002180	1	0.999998	coding					j
scf7180000011806	628978..630955	-	Gene000448	mRNA262	mRNA252, mRNA253, mRNA254, mRNA256, mRNA257, mRNA258, mRNA262, mRNA255, mRNA260, mRNA264, mRNA259, mRNA261, mRNA263	1697	CTHT_0002180	1	1	coding					j
scf7180000011806	628978..630955	-	Gene000448	mRNA263	mRNA252, mRNA253, mRNA254, mRNA256, mRNA257, mRNA258, mRNA262, mRNA255, mRNA260, mRNA264, mRNA259, mRNA261, mRNA263	1732	CTHT_0002180	1	0.999997	coding					j
scf7180000011806	628978..630955	-	Gene000448	mRNA264	mRNA252, mRNA253, mRNA254, mRNA256, mRNA257, mRNA258, mRNA262, mRNA255, mRNA260, mRNA264, mRNA259, mRNA261, mRNA263	1579	CTHT_0002180	1	0.999635	coding					j
scf7180000011806	633326..636219	-	Gene000449	mRNA266		2715	CTHT_0002200	1	1	coding	EC:3.6.1.15	GO:0005730 nucleolus, GO:0005737 cytoplasm, GO:0030688 preribosome, small subunit precursor	GO:0003924 GTPase activity, GO:0005525 GTP binding, GO:0034511 U3 snoRNA binding, GO:0043021 ribonucleoprotein complex binding	GO:0000461 endonucleolytic cleavage to generate mature 3'-end of SSU-rRNA from (SSU-rRNA, 5.8S rRNA, LSU-rRNA)	=
scf7180000011806	637172..638433	-	Gene000450	mRNA267		1262	CTHT_0002210	1	0.540083	coding					x
scf7180000011806	638497..639500	-	Gene000451	mRNA268		882	CTHT_0002220	1	0.999915	coding	EC:3.1.1.29; EC:3.1.1.1	GO:0016021 integral component of membrane	GO:0004045 aminoacyl-tRNA hydrolase activity		=
scf7180000011806	641483..646205	-	Gene000452	mRNA269		4629	CTHT_0002240	1	1	coding	EC:3.2.1.3	GO:0000324 fungal-type vacuole, GO:0016020 membrane	GO:0004339 glucan 1, GO:2001070 starch binding	GO:0000272 polysaccharide catabolic process	=
scf7180000011806	655872..658058	-	Gene000453	mRNA273		2187	CTHT_0002280	-1	0.988751	coding					=
scf7180000011806	666484..669752	-	Gene000454	mRNA277		3269	CTHT_0002310	1	1	coding					o
scf7180000011806	675139..677345	-	Gene000455	mRNA281		2207	CTHT_0002330	-1	0.999493	coding			GO:0016787 hydrolase activity		=
scf7180000011806	679335..682982	-	Gene000456	mRNA283	mRNA283, mRNA284	3365	CTHT_0002350	1	1	coding		GO:0042729 DASH complex, GO:0044732 mitotic spindle pole body, GO:1990023 mitotic spindle midzone	GO:0051010 microtubule plus-end binding	GO:0031116 positive regulation of microtubule polymerization, GO:0051987 positive regulation of attachment of spindle microtubules to kinetochore, GO:1990758 mitotic sister chromatid biorientation	j
scf7180000011806	679335..682982	-	Gene000456	mRNA284	mRNA283, mRNA284	3137	CTHT_0002350	1	1	coding		GO:0042729 DASH complex, GO:0044732 mitotic spindle pole body, GO:1990023 mitotic spindle midzone	GO:0051010 microtubule plus-end binding	GO:0031116 positive regulation of microtubule polymerization, GO:0051987 positive regulation of attachment of spindle microtubules to kinetochore, GO:1990758 mitotic sister chromatid biorientation	j
scf7180000011806	686283..687556	-	Gene000457	mRNA286		1084	CTHT_0002370	1	0.999611	coding		GO:0005768 endosome, GO:0005829 cytosol, GO:0030906 retromer, cargo-selective complex	GO:0008270 zinc ion binding, GO:0008565 protein transporter activity	GO:0006886 intracellular protein transport, GO:0042147 retrograde transport, endosome to Golgi	=
scf7180000011806	703948..705811	-	Gene000458	mRNA289		1864	#N/A	1	0.655771	coding					u
scf7180000011806	711807..712552	-	Gene000459	mRNA291	mRNA291, mRNA292	746	CTHT_0002440	1	0.921983	coding			GO:0005488 binding		e
scf7180000011806	711808..714221	-	Gene000459	mRNA292	mRNA291, mRNA292	2257	CTHT_0002440	1	0.705812	coding			GO:0005488 binding		o
scf7180000011806	732700..735656	-	Gene000460	mRNA301		2816	CTHT_0002460	1	0.905633	coding					x
scf7180000011806	748705..749826	-	Gene000461	mRNA308		1067	CTHT_0002500	1	0.999972	coding		GO:0000777 condensed chromosome kinetochore, GO:0005634 nucleus		GO:0007049 cell cycle, GO:0051301 cell division	=
scf7180000011806	754951..756245	-	Gene000462	mRNA309		929	CTHT_0002520	1	0.999698	coding					j
scf7180000011806	757966..758893	-	Gene000463	mRNA311		873	CTHT_0002540	1	0.999855	coding		GO:0031305 integral component of mitochondrial inner membrane		GO:0033617 mitochondrial respiratory chain complex IV assembly	=
scf7180000011806	760184..760822	-	Gene000464	mRNA312		639	CTHT_0002550	1	0.892166	coding					x
scf7180000011806	762248..766349	-	Gene000465	mRNA313	mRNA313, mRNA315, mRNA314, mRNA316, mRNA317, mRNA318, mRNA319, mRNA320	3668	CTHT_0002560	1	1	coding	EC:3.4.23	GO:0005783 endoplasmic reticulum	GO:0004190 aspartic-type endopeptidase activity, GO:0008081 phosphoric diester hydrolase activity	GO:0006508 proteolysis, GO:0006629 lipid metabolic process	j
scf7180000011806	762248..766349	-	Gene000465	mRNA314	mRNA313, mRNA315, mRNA314, mRNA316, mRNA317, mRNA318, mRNA319, mRNA320	3588	CTHT_0002560	1	1	coding	EC:3.4.23	GO:0005783 endoplasmic reticulum	GO:0004190 aspartic-type endopeptidase activity, GO:0008081 phosphoric diester hydrolase activity	GO:0006508 proteolysis, GO:0006629 lipid metabolic process	j
scf7180000011806	762248..766349	-	Gene000465	mRNA315	mRNA313, mRNA315, mRNA314, mRNA316, mRNA317, mRNA318, mRNA319, mRNA320	3622	CTHT_0002560	1	1	coding	EC:3.4.23	GO:0005783 endoplasmic reticulum	GO:0004190 aspartic-type endopeptidase activity, GO:0008081 phosphoric diester hydrolase activity	GO:0006508 proteolysis, GO:0006629 lipid metabolic process	j
scf7180000011806	762248..766349	-	Gene000465	mRNA316	mRNA313, mRNA315, mRNA314, mRNA316, mRNA317, mRNA318, mRNA319, mRNA320	3613	CTHT_0002560	1	1	coding	EC:3.4.23	GO:0005783 endoplasmic reticulum	GO:0004190 aspartic-type endopeptidase activity, GO:0008081 phosphoric diester hydrolase activity	GO:0006508 proteolysis, GO:0006629 lipid metabolic process	j
scf7180000011806	762248..766349	-	Gene000465	mRNA317	mRNA313, mRNA315, mRNA314, mRNA316, mRNA317, mRNA318, mRNA319, mRNA320	3574	CTHT_0002560	1	1	coding	EC:3.4.23	GO:0005783 endoplasmic reticulum	GO:0004190 aspartic-type endopeptidase activity, GO:0008081 phosphoric diester hydrolase activity	GO:0006508 proteolysis, GO:0006629 lipid metabolic process	j
scf7180000011806	762248..766349	-	Gene000465	mRNA318	mRNA313, mRNA315, mRNA314, mRNA316, mRNA317, mRNA318, mRNA319, mRNA320	3636	CTHT_0002560	1	1	coding	EC:3.4.23	GO:0005783 endoplasmic reticulum	GO:0004190 aspartic-type endopeptidase activity, GO:0008081 phosphoric diester hydrolase activity	GO:0006508 proteolysis, GO:0006629 lipid metabolic process	j
scf7180000011806	762250..766340	-	Gene000465	mRNA319	mRNA313, mRNA315, mRNA314, mRNA316, mRNA317, mRNA318, mRNA319, mRNA320	3629	CTHT_0002560	1	1	coding	EC:3.4.23	GO:0005783 endoplasmic reticulum	GO:0004190 aspartic-type endopeptidase activity, GO:0008081 phosphoric diester hydrolase activity	GO:0006508 proteolysis, GO:0006629 lipid metabolic process	j
scf7180000011806	762250..766341	-	Gene000465	mRNA320	mRNA313, mRNA315, mRNA314, mRNA316, mRNA317, mRNA318, mRNA319, mRNA320	3607	CTHT_0002560	1	1	coding	EC:3.4.23	GO:0005783 endoplasmic reticulum	GO:0004190 aspartic-type endopeptidase activity, GO:0008081 phosphoric diester hydrolase activity	GO:0006508 proteolysis, GO:0006629 lipid metabolic process	j
scf7180000011806	767124..769263	-	Gene000466	mRNA321		1967	CTHT_0002560	1	1	coding			GO:0005515 protein binding		j
scf7180000011806	770595..774687	-	Gene000467	mRNA322	mRNA322, mRNA323	3831	CTHT_0002580	1	1	coding					j
scf7180000011806	770595..774687	-	Gene000467	mRNA323	mRNA322, mRNA323	3900	CTHT_0002580	1	1	coding					j
scf7180000011806	783729..785280	-	Gene000468	mRNA325		1180	CTHT_0002610	1	0.614573	coding		GO:0022627 cytosolic small ribosomal subunit	GO:0003723 RNA binding, GO:0003735 structural constituent of ribosome	GO:0000028 ribosomal small subunit assembly	=
scf7180000011806	788669..789992	-	Gene000469	mRNA330		1235	CTHT_0002650	1	0.939267	coding	EC:5.2.1.8		GO:0003723 RNA binding, GO:0003755 peptidyl-prolyl cis-trans isomerase activity	GO:0000413 protein peptidyl-prolyl isomerization	=
scf7180000011806	796980..804785	-	Gene000470	mRNA331		7737	CTHT_0002680	1	1	coding			GO:0016301 kinase activity	GO:0006464 cellular protein modification process, GO:0007165 signal transduction, GO:0016310 phosphorylation	j
scf7180000011806	808007..809860	-	Gene000471	mRNA334		1854	CTHT_0002700	1	1	coding	EC:1.13.11; EC:1.13.11.27		GO:0003868 4-hydroxyphenylpyruvate dioxygenase activity, GO:0046872 metal ion binding	GO:0006559 L-phenylalanine catabolic process, GO:0006572 tyrosine catabolic process, GO:0055114 oxidation-reduction process	o
scf7180000011806	813208..815819	-	Gene000472	mRNA337		2283	CTHT_0002730	1	1	coding		GO:0016021 integral component of membrane			j
scf7180000011806	817965..820800	-	Gene000473	mRNA338		2836	CTHT_0002740	1	0.993652	coding					x
scf7180000011806	846953..850256	-	Gene000474	mRNA340	mRNA340, mRNA341	3045	CTHT_0002760	1	1	coding		GO:0005622 intracellular		GO:0065007 biological regulation	j
scf7180000011806	846953..850256	-	Gene000474	mRNA341	mRNA340, mRNA341	3164	CTHT_0002760	1	1	coding		GO:0044464 cell part			=
scf7180000011806	856098..859510	-	Gene000475	mRNA342		3233	CTHT_0002770	1	1	coding		GO:0005634 nucleus		GO:0000056 ribosomal small subunit export from nucleus, GO:0042274 ribosomal small subunit biogenesis	=
scf7180000011806	859760..861598	-	Gene000476	mRNA343		1762	CTHT_0002780	1	1	coding	EC:3.5.3.4		GO:0004037 allantoicase activity	GO:0000256 allantoin catabolic process, GO:0006144 purine nucleobase metabolic process	=
scf7180000011806	864925..867285	-	Gene000477	mRNA344		2116	CTHT_0002810	1	0.999989	coding		GO:0005789 endoplasmic reticulum membrane, GO:0016021 integral component of membrane	GO:0051082 unfolded protein binding	GO:0006457 protein folding, GO:0034221 fungal-type cell wall chitin biosynthetic process	j
scf7180000011806	877089..879302	-	Gene000478	mRNA345		2214	CTHT_0002840	1	0.872381	coding					x
scf7180000011806	879818..881204	-	Gene000479	mRNA346		878	CTHT_0002850	1	0.660008	coding		GO:0005758 mitochondrial intermembrane space, GO:0070469 respiratory chain	GO:0009055 electron transfer activity, GO:0020037 heme binding, GO:0046872 metal ion binding	GO:0006122 mitochondrial electron transport, ubiquinol to cytochrome c, GO:0006123 mitochondrial electron transport, cytochrome c to oxygen	=
scf7180000011806	882600..884611	-	Gene000480	mRNA347		1953	CTHT_0002870	1	1	coding		GO:0000176 nuclear exosome (RNase complex), GO:0000177 cytoplasmic exosome (RNase complex)	GO:0017091 AU-rich element binding	GO:0000467 exonucleolytic trimming to generate mature 3'-end of 5.8S rRNA from tricistronic rRNA transcript (SSU-rRNA, 5.8S rRNA, LSU-rRNA), GO:0034427 nuclear-transcribed mRNA catabolic process, exonucleolytic, 3'-5', GO:0034473 U1 snRNA 3'-end processing, GO:0034475 U4 snRNA 3'-end processing, GO:0034476 U5 snRNA 3'-end processing, GO:0043928 exonucleolytic nuclear-transcribed mRNA catabolic pr…	=
scf7180000011806	884980..888236	-	Gene000481	mRNA348	mRNA348, mRNA349	3057	CTHT_0002880	1	1	coding					j
scf7180000011806	884980..888289	-	Gene000481	mRNA349	mRNA348, mRNA349	3105	CTHT_0002880	1	0.988918	coding					j
scf7180000011806	902558..905350	-	Gene000482	mRNA352		2469	CTHT_0002930	1	1	coding	EC:3.6.1.3; EC:3.6.1.15	GO:0000439 core TFIIH complex, GO:0005675 holo TFIIH complex, GO:0000112 nucleotide-excision repair factor 3 complex	GO:0005524 ATP binding, GO:0043141 ATP-dependent 5'-3' DNA helicase activity, GO:0051539 4 iron, 4 sulfur cluster binding, GO:0003684 damaged DNA binding	GO:0070816 phosphorylation of RNA polymerase II C-terminal domain, GO:0000717 nucleotide-excision repair, DNA duplex unwinding, GO:0033683 nucleotide-excision repair, DNA incision, GO:0045951 positive regulation of mitotic recombination, GO:0010525 regulation of transposition, RNA-mediated	j
scf7180000011806	922245..923989	-	Gene000483	mRNA355		1745	CTHT_0002950	1	1	coding		GO:0046540 U4/U6 x U5 tri-snRNP complex		GO:0045292 mRNA cis splicing, via spliceosome	=
scf7180000011806	931653..932821	-	Gene000484	mRNA356		1023	CTHT_0002980	1	0.551094	coding		GO:0000777 condensed chromosome kinetochore, GO:0000780 condensed nuclear chromosome, centromeric region, GO:0000786 nucleosome, GO:0000790 nuclear chromatin, GO:0034506 chromosome, centromeric core domain	GO:0019237 centromeric DNA binding, GO:0031492 nucleosomal DNA binding, GO:0046982 protein heterodimerization activity	GO:0000070 mitotic sister chromatid segregation, GO:0006334 nucleosome assembly, GO:0009303 rRNA transcription, GO:0051382 kinetochore assembly, GO:0061641 CENP-A containing chromatin organization	=
scf7180000011806	950002..952945	-	Gene000485	mRNA359		2820	CTHT_0003030	1	1	coding					=
scf7180000011806	954500..956894	-	Gene000486	mRNA360		2395	CTHT_0003040	1	1	coding					p
scf7180000011806	957586..958581	-	Gene000487	mRNA361		744	CTHT_0003040	1	0.822099	coding		GO:0005737 cytoplasm, GO:0016021 integral component of membrane, GO:0016272 prefoldin complex	GO:0016811 hydrolase activity, acting on carbon-nitrogen (but not peptide) bonds, in linear amides, GO:0051082 unfolded protein binding	GO:0006457 protein folding, GO:0006672 ceramide metabolic process, GO:0007010 cytoskeleton organization	j
scf7180000011806	958659..961310	-	Gene000488	mRNA362	mRNA362, mRNA364, mRNA365, mRNA366, mRNA363, mRNA367	2127	CTHT_0003040	1	0.999894	coding		GO:0016021 integral component of membrane, GO:0016272 prefoldin complex	GO:0016811 hydrolase activity, acting on carbon-nitrogen (but not peptide) bonds, in linear amides, GO:0051082 unfolded protein binding	GO:0006457 protein folding, GO:0006672 ceramide metabolic process	j
scf7180000011806	958659..961310	-	Gene000488	mRNA363	mRNA362, mRNA364, mRNA365, mRNA366, mRNA363, mRNA367	2284	CTHT_0003040	1	0.99875	coding		GO:0016020 membrane		GO:0009987 cellular process	j
scf7180000011806	958665..962112	-	Gene000488	mRNA364	mRNA362, mRNA364, mRNA365, mRNA366, mRNA363, mRNA367	2936	CTHT_0003040	1	0.999971	coding		GO:0016021 integral component of membrane, GO:0016272 prefoldin complex	GO:0016811 hydrolase activity, acting on carbon-nitrogen (but not peptide) bonds, in linear amides, GO:0051082 unfolded protein binding	GO:0006457 protein folding, GO:0006672 ceramide metabolic process	j
scf7180000011806	958665..962112	-	Gene000488	mRNA365	mRNA362, mRNA364, mRNA365, mRNA366, mRNA363, mRNA367	2933	CTHT_0003040	1	0.99997	coding		GO:0016021 integral component of membrane, GO:0016272 prefoldin complex	GO:0016811 hydrolase activity, acting on carbon-nitrogen (but not peptide) bonds, in linear amides, GO:0051082 unfolded protein binding	GO:0006457 protein folding, GO:0006672 ceramide metabolic process	j
scf7180000011806	958665..962112	-	Gene000488	mRNA366	mRNA362, mRNA364, mRNA365, mRNA366, mRNA363, mRNA367	3141	CTHT_0003040	1	0.726653	coding		GO:0016020 membrane		GO:0009987 cellular process	j
scf7180000011806	958719..961031	-	Gene000488	mRNA367	mRNA362, mRNA364, mRNA365, mRNA366, mRNA363, mRNA367	1864	CTHT_0003040	1	0.999928	coding		GO:0016021 integral component of membrane, GO:0016272 prefoldin complex	GO:0016811 hydrolase activity, acting on carbon-nitrogen (but not peptide) bonds, in linear amides, GO:0051082 unfolded protein binding	GO:0006457 protein folding, GO:0006672 ceramide metabolic process	j
scf7180000011806	964193..966447	-	Gene000489	mRNA369		2255	CTHT_0003050	1	1	coding					e
scf7180000011806	972004..973626	-	Gene000490	mRNA371		1486	CTHT_0003060	1	1	coding			GO:0016740 transferase activity		=
scf7180000011806	974982..978192	-	Gene000491	mRNA373		3211	CTHT_0003070	1	1	coding	EC:3.6.1.3; EC:3.6.1.15	GO:0000790 nuclear chromatin	GO:0003682 chromatin binding, GO:0003689 DNA clamp loader activity	GO:0000077 DNA damage checkpoint, GO:0006281 DNA repair, GO:0033314 mitotic DNA replication checkpoint	=
scf7180000011806	978381..980316	-	Gene000492	mRNA374	mRNA374, mRNA375	1873	CTHT_0003080	1	1	coding					j
scf7180000011806	978435..980277	-	Gene000492	mRNA375	mRNA374, mRNA375	1714	CTHT_0003080	1	1	coding			GO:0016491 oxidoreductase activity	GO:0055114 oxidation-reduction process	j
scf7180000011806	980781..983258	-	Gene000493	mRNA377		2243	CTHT_0003100	1	1	coding					j
scf7180000011806	989549..991077	-	Gene000494	mRNA378		1529	CTHT_0003130	1	1	coding	EC:2.5.1.48; EC:4.4.1.1	GO:0005737 cytoplasm	GO:0003962 cystathionine gamma-synthase activity, GO:0004123 cystathionine gamma-lyase activity, GO:0030170 pyridoxal phosphate binding	GO:0019343 cysteine biosynthetic process via cystathionine, GO:0019346 transsulfuration, GO:0071266 'de novo' L-methionine biosynthetic process	=
scf7180000011806	994192..996277	-	Gene000495	mRNA379	mRNA379, mRNA380	2086	CTHT_0003150	1	0.989699	coding		GO:0016020 membrane	GO:0016810 hydrolase activity, acting on carbon-nitrogen (but not peptide) bonds	GO:0005975 carbohydrate metabolic process	e
scf7180000011806	994842..996604	-	Gene000495	mRNA380	mRNA379, mRNA380	1763	CTHT_0003150	1	0.995934	coding		GO:0016020 membrane	GO:0016810 hydrolase activity, acting on carbon-nitrogen (but not peptide) bonds	GO:0005975 carbohydrate metabolic process	e
scf7180000011806	996700..999755	-	Gene000496	mRNA381	mRNA381, mRNA382	2925	CTHT_0003150	1	1	coding					j
scf7180000011806	996700..999755	-	Gene000496	mRNA382	mRNA381, mRNA382	2997	CTHT_0003150	1	1	coding		GO:0016020 membrane			j
scf7180000011806	1000924..1002569	-	Gene000497	mRNA383		1517	CTHT_0003160	1	0.999651	coding					j
scf7180000011806	1012975..1016783	-	Gene000498	mRNA387		3584	CTHT_0003190	1	1	coding			GO:0005515 protein binding		j
scf7180000011806	1018884..1023379	-	Gene000499	mRNA389	mRNA389, mRNA390	4330	CTHT_0003200	1	1	coding	EC:3.5.4.17; EC:3.5.4.6		GO:0003876 AMP deaminase activity	GO:0032264 IMP salvage	j
scf7180000011806	1018930..1023467	-	Gene000499	mRNA390	mRNA389, mRNA390	4067	CTHT_0003200	1	1	coding	EC:3.5.4.17; EC:3.5.4.6		GO:0003876 AMP deaminase activity	GO:0032264 IMP salvage	=
scf7180000011806	1024117..1026833	-	Gene000500	mRNA391		2550	CTHT_0003210	1	1	coding		GO:0030173 integral component of Golgi membrane, GO:0030176 integral component of endoplasmic reticulum membrane	GO:0005457 GDP-fucose transmembrane transporter activity, GO:0005462 UDP-N-acetylglucosamine transmembrane transporter activity, GO:0005464 UDP-xylose transmembrane transporter activity	GO:0015783 GDP-fucose transmembrane transport, GO:0015790 UDP-xylose transmembrane transport, GO:1990569 UDP-N-acetylglucosamine transmembrane transport	=
scf7180000011806	1028493..1029682	-	Gene000501	mRNA392		1131	CTHT_0003230	1	0.999999	coding		GO:0005634 nucleus, GO:0005829 cytosol, GO:0008540 proteasome regulatory particle, base subcomplex	GO:0031593 polyubiquitin modification-dependent protein binding	GO:0043161 proteasome-mediated ubiquitin-dependent protein catabolic process, GO:0043248 proteasome assembly	=
scf7180000011806	1031738..1032814	-	Gene000502	mRNA393		858	CTHT_0003250	1	0.986584	coding		GO:0005840 ribosome, GO:0070992 translation initiation complex	GO:0003729 mRNA binding, GO:0003743 translation initiation factor activity, GO:0043022 ribosome binding	GO:0001731 formation of translation preinitiation complex, GO:0002188 translation reinitiation, GO:0002192 IRES-dependent translational initiation of linear mRNA	j
scf7180000011806	1038783..1040648	-	Gene000503	mRNA394		1809	CTHT_0003270	1	1	coding		GO:0016021 integral component of membrane			=
scf7180000011806	1044079..1050273	-	Gene000504	mRNA395	mRNA395, mRNA396, mRNA397	5995	CTHT_0003280	1	1	coding					=
scf7180000011806	1044079..1050273	-	Gene000504	mRNA396	mRNA395, mRNA396, mRNA397	5998	CTHT_0003280	1	1	coding					j
scf7180000011806	1044079..1050273	-	Gene000504	mRNA397	mRNA395, mRNA396, mRNA397	6118	CTHT_0003280	1	1	coding				GO:0044267 cellular protein metabolic process	j
scf7180000011806	1056151..1060666	-	Gene000505	mRNA399		4516	CTHT_0003290	1	1	coding		GO:0031461 cullin-RING ubiquitin ligase complex	GO:0003824 catalytic activity		=
scf7180000011806	1066228..1068440	-	Gene000506	mRNA402	mRNA402, mRNA403	2091	CTHT_0003300	1	0.992871	coding					j
scf7180000011806	1066228..1068456	-	Gene000506	mRNA403	mRNA402, mRNA403	1939	CTHT_0003300	1	0.999998	coding					j
scf7180000011806	1080108..1083591	-	Gene000507	mRNA406		3343	CTHT_0003310	1	1	coding					j
scf7180000011806	1087740..1088920	-	Gene000508	mRNA407		1181	CTHT_0003340	1	0.999997	coding		GO:0005737 cytoplasm	GO:0008276 protein methyltransferase activity, GO:0008757 S-adenosylmethionine-dependent methyltransferase activity	GO:0032259 methylation	=
scf7180000011806	1090062..1092795	-	Gene000509	mRNA408		2571	CTHT_0003350	1	1	coding		GO:0016021 integral component of membrane			j
scf7180000011806	1093668..1095081	-	Gene000510	mRNA409		1212	CTHT_0003360	1	0.999929	coding	EC:3.6.1.3; EC:3.6.1.15	GO:0000274 mitochondrial proton-transporting ATP synthase, stator stalk	GO:0046933 proton-transporting ATP synthase activity, rotational mechanism, GO:0046961 proton-transporting ATPase activity, rotational mechanism	GO:0015986 ATP synthesis coupled proton transport, GO:0051259 protein complex oligomerization, GO:0099132 ATP hydrolysis coupled cation transmembrane transport	=
scf7180000011806	1110145..1111365	-	Gene000511	mRNA415		1221	CTHT_0003400	1	0.580018	coding					p
scf7180000011806	1112099..1115598	-	Gene000512	mRNA416	mRNA416, mRNA417, mRNA418	3292	CTHT_0003400	1	0.999974	coding					j
scf7180000011806	1112099..1115641	-	Gene000512	mRNA417	mRNA416, mRNA417, mRNA418	2175	CTHT_0003400	1	0.999997	coding					j
scf7180000011806	1112099..1115641	-	Gene000512	mRNA418	mRNA416, mRNA417, mRNA418	2825	CTHT_0003400	1	0.999997	coding					j
scf7180000011806	1119246..1122419	-	Gene000513	mRNA420		3101	CTHT_0003430	1	1	coding		GO:0005856 cytoskeleton, GO:0016021 integral component of membrane, GO:0032040 small-subunit processome, GO:0034388 Pwp2p-containing subcomplex of 90S preribosome	GO:0030515 snoRNA binding	GO:0030490 maturation of SSU-rRNA	=
scf7180000011806	1124322..1126502	-	Gene000514	mRNA421	mRNA421, mRNA424, mRNA425, mRNA422, mRNA423	2063	CTHT_0003450	1	0.85137	coding		GO:0005847 mRNA cleavage and polyadenylation specificity factor complex	GO:0003723 RNA binding, GO:0004521 endoribonuclease activity	GO:0006378 mRNA polyadenylation, GO:0016973 poly(A)+ mRNA export from nucleus	j
scf7180000011806	1124342..1126493	-	Gene000514	mRNA422	mRNA421, mRNA424, mRNA425, mRNA422, mRNA423	1877	CTHT_0003450	1	1	coding		GO:0005847 mRNA cleavage and polyadenylation specificity factor complex	GO:0003723 RNA binding, GO:0004521 endoribonuclease activity	GO:0006378 mRNA polyadenylation, GO:0016973 poly(A)+ mRNA export from nucleus	=
scf7180000011806	1124342..1126493	-	Gene000514	mRNA423	mRNA421, mRNA424, mRNA425, mRNA422, mRNA423	2032	CTHT_0003450	1	0.999824	coding		GO:0005847 mRNA cleavage and polyadenylation specificity factor complex	GO:0003723 RNA binding, GO:0004521 endoribonuclease activity	GO:0006378 mRNA polyadenylation, GO:0016973 poly(A)+ mRNA export from nucleus	j
scf7180000011806	1124368..1126719	-	Gene000514	mRNA424	mRNA421, mRNA424, mRNA425, mRNA422, mRNA423	2178	CTHT_0003450	1	0.999739	coding		GO:0005847 mRNA cleavage and polyadenylation specificity factor complex	GO:0003723 RNA binding, GO:0004521 endoribonuclease activity	GO:0006378 mRNA polyadenylation, GO:0016973 poly(A)+ mRNA export from nucleus	j
scf7180000011806	1124368..1126719	-	Gene000514	mRNA425	mRNA421, mRNA424, mRNA425, mRNA422, mRNA423	2131	CTHT_0003450	1	1	coding			GO:0005488 binding	GO:0010467 gene expression, GO:0016070 RNA metabolic process	j
scf7180000011806	1139550..1140650	-	Gene000515	mRNA430		1101	#N/A	1	0.953244	coding					u
scf7180000011806	1149844..1153211	-	Gene000516	mRNA432		3211	CTHT_0003500	1	0.999998	coding			GO:0003676 nucleic acid binding		j
scf7180000011806	1163380..1167785	-	Gene000517	mRNA433		4406	CTHT_0003510	1	1	coding		GO:0005686 U2 snRNP, GO:0005689 U12-type spliceosomal complex, GO:0071004 U2-type prespliceosome, GO:0071013 catalytic step 2 spliceosome	GO:0003729 mRNA binding	GO:0000245 spliceosomal complex assembly	e
scf7180000011806	1169903..1171425	-	Gene000518	mRNA434		1463	#N/A	1	0.999979	coding			GO:0019104 DNA N-glycosylase activity	GO:0006281 DNA repair	u
scf7180000011806	1176238..1177241	-	Gene000519	mRNA436	mRNA436, mRNA437, mRNA438	791	#N/A	1	0.991193	coding	EC:2.1.1.43	GO:0000781 chromosome, telomeric region, GO:0048188 Set1C/COMPASS complex	GO:0042800 histone methyltransferase activity (H3-K4 specific)	GO:0006348 chromatin silencing at telomere, GO:0051568 histone H3-K4 methylation	u
scf7180000011806	1176238..1177241	-	Gene000519	mRNA437	mRNA436, mRNA437, mRNA438	788	#N/A	1	0.990579	coding	EC:2.1.1.43	GO:0000781 chromosome, telomeric region, GO:0048188 Set1C/COMPASS complex	GO:0042800 histone methyltransferase activity (H3-K4 specific)	GO:0006348 chromatin silencing at telomere, GO:0051568 histone H3-K4 methylation	u
scf7180000011806	1176245..1177224	-	Gene000519	mRNA438	mRNA436, mRNA437, mRNA438	770	#N/A	1	0.988206	coding	EC:2.1.1.43	GO:0000781 chromosome, telomeric region, GO:0048188 Set1C/COMPASS complex	GO:0042800 histone methyltransferase activity (H3-K4 specific)	GO:0006348 chromatin silencing at telomere, GO:0051568 histone H3-K4 methylation	u
scf7180000011806	1182001..1185267	-	Gene000520	mRNA439	mRNA439, mRNA440	2710	CTHT_0003550	1	0.999921	coding					o
scf7180000011806	1182014..1184970	-	Gene000520	mRNA440	mRNA439, mRNA440	2370	CTHT_0003550	1	0.999982	coding					o
scf7180000011806	1198328..1201616	-	Gene000521	mRNA443		3203	CTHT_0003590	1	1	coding				GO:0006281 DNA repair	o
scf7180000011806	1201936..1204096	-	Gene000522	mRNA444	mRNA444, mRNA445	2019	CTHT_0003590	1	1	coding		GO:0005829 cytosol, GO:0016282 eukaryotic 43S preinitiation complex, GO:0033290 eukaryotic 48S preinitiation complex, GO:0071540 eukaryotic translation initiation factor 3 complex, eIF3e, GO:0071541 eukaryotic translation initiation factor 3 complex, eIF3m	GO:0003743 translation initiation factor activity, GO:0098808 mRNA cap binding	GO:0001732 formation of cytoplasmic translation initiation complex, GO:0002191 cap-dependent translational initiation	j
scf7180000011806	1201953..1204021	-	Gene000522	mRNA445	mRNA444, mRNA445	1931	CTHT_0003590	1	1	coding		GO:0005829 cytosol, GO:0016282 eukaryotic 43S preinitiation complex, GO:0033290 eukaryotic 48S preinitiation complex, GO:0071540 eukaryotic translation initiation factor 3 complex, eIF3e, GO:0071541 eukaryotic translation initiation factor 3 complex, eIF3m	GO:0003743 translation initiation factor activity, GO:0098808 mRNA cap binding	GO:0001732 formation of cytoplasmic translation initiation complex, GO:0002191 cap-dependent translational initiation	j
scf7180000011806	1204316..1206681	-	Gene000523	mRNA446		1937	CTHT_0003600	1	1	coding					j
scf7180000011806	1251568..1253648	-	Gene000524	mRNA453		2081	CTHT_0003650	1	0.74307	coding					x
scf7180000011806	1254003..1256230	-	Gene000525	mRNA454		2020	CTHT_0003670	1	0.999079	coding					j
scf7180000011806	1257909..1259513	-	Gene000526	mRNA455		1367	CTHT_0003690	1	0.999994	coding					=
scf7180000011806	1268035..1269583	-	Gene000527	mRNA456	mRNA456, mRNA457	1422	CTHT_0003720	1	1	coding					=
scf7180000011806	1268213..1269551	-	Gene000527	mRNA457	mRNA456, mRNA457	1215	CTHT_0003720	1	1	coding					j
scf7180000011806	1271009..1274263	-	Gene000528	mRNA458		2751	CTHT_0003740	1	1	coding	EC:2.6.1.16		GO:0004360 glutamine-fructose-6-phosphate transaminase (isomerizing) activity, GO:0097367 carbohydrate derivative binding	GO:0006002 fructose 6-phosphate metabolic process, GO:0006047 UDP-N-acetylglucosamine metabolic process, GO:0006487 protein N-linked glycosylation, GO:0034221 fungal-type cell wall chitin biosynthetic process	j
scf7180000011806	1276599..1278491	-	Gene000529	mRNA459		1688	CTHT_0003750	1	1	coding	EC:3.6.1.3; EC:3.6.1.15	GO:0008540 proteasome regulatory particle, base subcomplex, GO:0005789 endoplasmic reticulum membrane, GO:0098796 membrane protein complex, GO:0031597 cytosolic proteasome complex, GO:0031595 nuclear proteasome complex, GO:0043232 intracellular non-membrane-bounded organelle	GO:0005524 ATP binding, GO:0017025 TBP-class protein binding, GO:0036402 proteasome-activating ATPase activity, GO:0019904 protein domain specific binding	GO:0022402 cell cycle process, GO:0006289 nucleotide-excision repair, GO:1901800 positive regulation of proteasomal protein catabolic process, GO:0032968 positive regulation of transcription elongation from RNA polymerase II promoter, GO:0051641 cellular localization, GO:0006515 protein quality control for misfolded or incompletely synthesized proteins, GO:0031939 negative regulation of chromatin…	=
scf7180000011806	1279431..1280986	-	Gene000530	mRNA460		1492	CTHT_0003760	1	0.999998	coding			GO:0019825 oxygen binding, GO:0020037 heme binding		=
scf7180000011806	1301588..1304611	-	Gene000531	mRNA464	mRNA464, mRNA465, mRNA466	2727	CTHT_0003820	1	1	coding			GO:0016747 transferase activity, transferring acyl groups other than amino-acyl groups		j
scf7180000011806	1301588..1304611	-	Gene000531	mRNA465	mRNA464, mRNA465, mRNA466	2731	CTHT_0003820	1	1	coding			GO:0016747 transferase activity, transferring acyl groups other than amino-acyl groups		j
scf7180000011806	1301588..1304611	-	Gene000531	mRNA466	mRNA464, mRNA465, mRNA466	2747	CTHT_0003820	1	0.999935	coding			GO:0016747 transferase activity, transferring acyl groups other than amino-acyl groups		j
scf7180000011806	1310225..1311701	-	Gene000532	mRNA467		1421	CTHT_0003850	1	0.981887	coding					=
scf7180000011806	1319239..1321948	-	Gene000533	mRNA468	mRNA468, mRNA469	2710	CTHT_0003870	1	0.999999	coding					o
scf7180000011806	1319660..1322050	-	Gene000533	mRNA469	mRNA468, mRNA469	2196	CTHT_0003870	1	1	coding					o
scf7180000011806	1360252..1362859	-	Gene000534	mRNA475		2535	CTHT_0003980	1	0.955814	coding					o
scf7180000011806	1377222..1380186	-	Gene000535	mRNA479		2906	CTHT_0004010	1	1	coding			GO:0005524 ATP binding		=
scf7180000011806	1389198..1392407	-	Gene000536	mRNA480	mRNA480, mRNA481	3210	CTHT_0004030	1	1	coding		GO:0000124 SAGA complex, GO:0000790 nuclear chromatin		GO:1904788 positive regulation of induction of conjugation with cellular fusion by regulation of transcription from RNA polymerase II promoter	o
scf7180000011806	1389342..1392467	-	Gene000536	mRNA481	mRNA480, mRNA481	3077	CTHT_0004030	1	1	coding		GO:0000124 SAGA complex, GO:0000790 nuclear chromatin		GO:1904788 positive regulation of induction of conjugation with cellular fusion by regulation of transcription from RNA polymerase II promoter	o
scf7180000011806	1392739..1394820	-	Gene000537	mRNA482		2015	CTHT_0004040	1	1	coding		GO:0032991 protein-containing complex, GO:0044444 cytoplasmic part			=
scf7180000011806	1399101..1400553	-	Gene000538	mRNA483		1329	CTHT_0004060	1	0.999886	coding					j
scf7180000011806	1413185..1416473	-	Gene000539	mRNA486		3045	CTHT_0004080	1	1	coding					j
scf7180000011806	1419395..1422310	-	Gene000540	mRNA487		2750	CTHT_0004090	1	1	coding			GO:0003676 nucleic acid binding		j
scf7180000011806	1423138..1427037	-	Gene000541	mRNA488	mRNA488, mRNA489, mRNA490, mRNA491	3549	CTHT_0004100	1	1	coding		GO:0005634 nucleus	GO:0008270 zinc ion binding, GO:0044212 transcription regulatory region DNA binding, GO:0043565 sequence-specific DNA binding, GO:0000981 RNA polymerase II transcription factor activity, sequence-specific DNA binding	GO:0006357 regulation of transcription by RNA polymerase II	j
scf7180000011806	1423138..1427037	-	Gene000541	mRNA489	mRNA488, mRNA489, mRNA490, mRNA491	3683	CTHT_0004100	1	0.999999	coding			GO:0003677 DNA binding, GO:0003700 DNA binding transcription factor activity	GO:0006355 regulation of transcription, DNA-templated	j
scf7180000011806	1423141..1427074	-	Gene000541	mRNA490	mRNA488, mRNA489, mRNA490, mRNA491	3649	CTHT_0004100	1	1	coding		GO:0005634 nucleus	GO:0003700 DNA binding transcription factor activity, GO:0046872 metal ion binding, GO:0044212 transcription regulatory region DNA binding, GO:0043565 sequence-specific DNA binding	GO:0006357 regulation of transcription by RNA polymerase II	j
scf7180000011806	1423141..1427074	-	Gene000541	mRNA491	mRNA488, mRNA489, mRNA490, mRNA491	3651	CTHT_0004100	1	0.999998	coding		GO:0005634 nucleus	GO:0008270 zinc ion binding, GO:0044212 transcription regulatory region DNA binding, GO:0043565 sequence-specific DNA binding, GO:0000981 RNA polymerase II transcription factor activity, sequence-specific DNA binding	GO:0006357 regulation of transcription by RNA polymerase II	j
scf7180000011806	1427724..1429994	-	Gene000542	mRNA492	mRNA492, mRNA493	1997	CTHT_0004110	1	1	coding					j
scf7180000011806	1427724..1429994	-	Gene000542	mRNA493	mRNA492, mRNA493	2098	CTHT_0004110	1	1	coding					j
scf7180000011806	1432145..1436819	-	Gene000543	mRNA494	mRNA494, mRNA496, mRNA497, mRNA495	3178	CTHT_0004130	1	1	coding	EC:2.7.11	GO:0005634 nucleus, GO:0005737 cytoplasm	GO:0004674 protein serine/threonine kinase activity, GO:0005524 ATP binding	GO:0000245 spliceosomal complex assembly, GO:0006468 protein phosphorylation, GO:0035556 intracellular signal transduction, GO:0050684 regulation of mRNA processing, GO:1900180 regulation of protein localization to nucleus	j
scf7180000011806	1432145..1436819	-	Gene000543	mRNA495	mRNA494, mRNA496, mRNA497, mRNA495	3191	CTHT_0004130	1	1	coding	EC:2.7.11	GO:0005634 nucleus, GO:0005737 cytoplasm	GO:0004674 protein serine/threonine kinase activity, GO:0005524 ATP binding	GO:0000245 spliceosomal complex assembly, GO:0006468 protein phosphorylation, GO:0035556 intracellular signal transduction, GO:0050684 regulation of mRNA processing, GO:1900180 regulation of protein localization to nucleus	j
scf7180000011806	1432262..1436792	-	Gene000543	mRNA496	mRNA494, mRNA496, mRNA497, mRNA495	4301	CTHT_0004130	1	1	coding	EC:2.7.11	GO:0005634 nucleus, GO:0005737 cytoplasm	GO:0004674 protein serine/threonine kinase activity, GO:0005524 ATP binding	GO:0000245 spliceosomal complex assembly, GO:0006468 protein phosphorylation, GO:0035556 intracellular signal transduction, GO:0050684 regulation of mRNA processing, GO:1900180 regulation of protein localization to nucleus	j
scf7180000011806	1432262..1436792	-	Gene000543	mRNA497	mRNA494, mRNA496, mRNA497, mRNA495	4143	CTHT_0004130	1	1	coding	EC:2.7.11	GO:0005634 nucleus, GO:0005737 cytoplasm	GO:0004674 protein serine/threonine kinase activity, GO:0005524 ATP binding	GO:0000245 spliceosomal complex assembly, GO:0006468 protein phosphorylation, GO:0035556 intracellular signal transduction, GO:0050684 regulation of mRNA processing, GO:1900180 regulation of protein localization to nucleus	j
scf7180000011806	1466101..1467348	-	Gene000544	mRNA501		985	CTHT_0004250	1	0.999658	coding			GO:0016787 hydrolase activity		j
scf7180000011806	1476191..1478622	-	Gene000545	mRNA503		2432	CTHT_0004280	1	1	coding			GO:0016747 transferase activity, transferring acyl groups other than amino-acyl groups	GO:0009058 biosynthetic process	=
scf7180000011806	1482290..1488295	-	Gene000546	mRNA505	mRNA505, mRNA506	5526	CTHT_0004300	1	1	coding					j
scf7180000011806	1482290..1488295	-	Gene000546	mRNA506	mRNA505, mRNA506	5770	CTHT_0004300	1	1	coding					j
scf7180000011806	1489284..1493368	-	Gene000547	mRNA507		3954	CTHT_0004310	1	0.968552	coding	EC:3.2.1.17		GO:0003796 lysozyme activity	GO:0009253 peptidoglycan catabolic process, GO:0016998 cell wall macromolecule catabolic process	=
scf7180000011806	1495268..1496131	-	Gene000548	mRNA509		864	CTHT_0004320	1	0.989423	coding					x
scf7180000011806	1500116..1501662	-	Gene000549	mRNA510		1489	CTHT_0004340	1	0.999998	coding		GO:0012505 endomembrane system, GO:0016021 integral component of membrane, GO:0031201 SNARE complex	GO:0000149 SNARE binding, GO:0005484 SNAP receptor activity	GO:0006886 intracellular protein transport, GO:0006906 vesicle fusion, GO:0048278 vesicle docking	=
scf7180000011806	1518912..1523360	-	Gene000550	mRNA512	mRNA512, mRNA513	4449	CTHT_0004370	1	1	coding			GO:0008234 cysteine-type peptidase activity	GO:0006508 proteolysis	e
scf7180000011806	1518964..1524220	-	Gene000550	mRNA513	mRNA512, mRNA513	5204	CTHT_0004370	1	1	coding			GO:0008234 cysteine-type peptidase activity	GO:0006508 proteolysis	o
scf7180000011806	1531246..1534584	-	Gene000551	mRNA515		3274	CTHT_0004400	1	1	coding	EC:3.4.24	GO:0016021 integral component of membrane	GO:0004222 metalloendopeptidase activity, GO:0046872 metal ion binding	GO:0006508 proteolysis	=
scf7180000011806	1537306..1540827	-	Gene000552	mRNA516	mRNA516, mRNA517	2963	CTHT_0004420	1	1	coding	EC:6.2.1.1	GO:0005634 nucleus, GO:0005737 cytoplasm	GO:0003987 acetate-CoA ligase activity, GO:0005524 ATP binding, GO:0016208 AMP binding	GO:0019427 acetyl-CoA biosynthetic process from acetate	j
scf7180000011806	1537327..1540920	-	Gene000552	mRNA517	mRNA516, mRNA517	2921	CTHT_0004420	1	1	coding	EC:6.2.1.1	GO:0005634 nucleus, GO:0005737 cytoplasm	GO:0003987 acetate-CoA ligase activity, GO:0005524 ATP binding, GO:0016208 AMP binding	GO:0019427 acetyl-CoA biosynthetic process from acetate	c
scf7180000011806	1544457..1552098	-	Gene000553	mRNA518		7394	CTHT_0004430	1	1	coding	EC:3.6.1.3; EC:3.6.1.15	GO:0005871 kinesin complex, GO:0005874 microtubule	GO:0000166 nucleotide binding, GO:0003777 microtubule motor activity, GO:0008017 microtubule binding, GO:0016887 ATPase activity	GO:0000226 microtubule cytoskeleton organization, GO:0007018 microtubule-based movement, GO:0007059 chromosome segregation, GO:0051179 localization, GO:0140014 mitotic nuclear division	j
scf7180000011806	1557467..1560115	-	Gene000554	mRNA520	mRNA520, mRNA521	2572	CTHT_0004450	1	1	coding					=
scf7180000011806	1557467..1560115	-	Gene000554	mRNA521	mRNA520, mRNA521	2649	CTHT_0004450	1	1	coding					e
scf7180000011806	1562703..1564184	-	Gene000555	mRNA522		1221	CTHT_0004470	1	0.92132	coding					=
scf7180000011806	1564877..1566223	-	Gene000556	mRNA523		1170	CTHT_0004480	1	0.996948	coding					=
scf7180000011806	1566427..1568332	-	Gene000557	mRNA524		1472	CTHT_0004490	1	1	coding		GO:0022625 cytosolic large ribosomal subunit	GO:0003723 RNA binding, GO:0003735 structural constituent of ribosome	GO:0000027 ribosomal large subunit assembly, GO:0006364 rRNA processing, GO:1990145 maintenance of translational fidelity	=
scf7180000011806	1568848..1572689	-	Gene000558	mRNA526		3506	CTHT_0004500	1	1	coding					=
scf7180000011806	1578766..1581433	-	Gene000559	mRNA527		2589	CTHT_0004510	1	0.999986	coding		GO:0005794 Golgi apparatus, GO:0016021 integral component of membrane		GO:0006890 retrograde vesicle-mediated transport, Golgi to ER	=
scf7180000011806	1586846..1589602	-	Gene000560	mRNA529		2674	CTHT_0004530	1	1	coding		GO:0000329 fungal-type vacuole membrane, GO:0016021 integral component of membrane, GO:0033101 cellular bud membrane	GO:0000297 spermine transmembrane transporter activity, GO:0015606 spermidine transmembrane transporter activity	GO:0015847 putrescine transport, GO:1903710 spermine transmembrane transport, GO:1903711 spermidine transmembrane transport	=
scf7180000011806	1590609..1593049	-	Gene000561	mRNA530	mRNA530, mRNA531	2296	CTHT_0004540	1	1	coding		GO:0016021 integral component of membrane	GO:0005351 carbohydrate:proton symporter activity, GO:0005355 glucose transmembrane transporter activity	GO:0046323 glucose import, GO:1902600 proton transmembrane transport	=
scf7180000011806	1590621..1593054	-	Gene000561	mRNA531	mRNA530, mRNA531	2369	CTHT_0004540	1	0.999999	coding		GO:0016021 integral component of membrane	GO:0005351 carbohydrate:proton symporter activity, GO:0005355 glucose transmembrane transporter activity	GO:0046323 glucose import	j
scf7180000011806	1610128..1611819	-	Gene000562	mRNA533		1409	CTHT_0004580	1	1	coding					=
scf7180000011806	1612501..1614557	-	Gene000563	mRNA534		1694	CTHT_0004590	1	0.752681	coding					j
scf7180000011806	1615544..1617892	-	Gene000564	mRNA536		2250	CTHT_0004600	-1	0.987434	coding	EC:3.4.25		GO:0004298 threonine-type endopeptidase activity	GO:0006508 proteolysis	j
scf7180000011806	1623862..1626910	-	Gene000565	mRNA537		2514	CTHT_0004630	1	1	coding	EC:3.4.19; EC:3.4.19.13		GO:0036374 glutathione hydrolase activity	GO:0006508 proteolysis, GO:0006751 glutathione catabolic process	j
scf7180000011806	1631562..1634999	-	Gene000566	mRNA539		3438	CTHT_0004650	1	1	coding	EC:3.6.1.3; EC:3.6.1.15	GO:0005779 integral component of peroxisomal membrane	GO:0005524 ATP binding, GO:0042626 ATPase activity, coupled to transmembrane movement of substances	GO:1902001 fatty acid transmembrane transport	o
scf7180000011806	1647269..1649904	-	Gene000567	mRNA541		2636	CTHT_0004680	1	1	coding					o
scf7180000011806	1652610..1657550	-	Gene000568	mRNA542		4821	CTHT_0004700	1	1	coding					j
scf7180000011806	1673659..1677274	-	Gene000569	mRNA549		3292	CTHT_0004740	1	1	coding	EC:2.7.6.1	GO:0002189 ribose phosphate diphosphokinase complex	GO:0000287 magnesium ion binding, GO:0004749 ribose phosphate diphosphokinase activity, GO:0016301 kinase activity	GO:0006015 5-phosphoribose 1-diphosphate biosynthetic process, GO:0009116 nucleoside metabolic process, GO:0009156 ribonucleoside monophosphate biosynthetic process, GO:0009165 nucleotide biosynthetic process, GO:0016310 phosphorylation, GO:0031505 fungal-type cell wall organization	j
scf7180000011806	1677246..1679488	-	Gene000570	mRNA550		2138	CTHT_0004760	1	0.987703	coding	EC:3.6.1.15	GO:0044464 cell part	GO:0003924 GTPase activity, GO:0005525 GTP binding	GO:0050794 regulation of cellular process	j
scf7180000011806	1702442..1704326	-	Gene000571	mRNA558		1885	CTHT_0004800	1	1	coding					c
scf7180000011806	1730055..1731869	-	Gene000572	mRNA560		1328	CTHT_0004880	1	1	coding	EC:1.2.1.59; EC:1.2.1.12		GO:0004365 glyceraldehyde-3-phosphate dehydrogenase (NAD+) (phosphorylating) activity, GO:0050661 NADP binding, GO:0051287 NAD binding	GO:0006006 glucose metabolic process, GO:0006096 glycolytic process, GO:0055114 oxidation-reduction process	j
scf7180000011806	1742279..1745421	-	Gene000573	mRNA562	mRNA562, mRNA563	1980	CTHT_0004910	1	1	coding					j
scf7180000011806	1742279..1745421	-	Gene000573	mRNA563	mRNA562, mRNA563	2986	CTHT_0004910	1	1	coding					j
scf7180000011806	1753739..1757517	-	Gene000574	mRNA569	mRNA569, mRNA571, mRNA570	3533	CTHT_0004940	1	1	coding		GO:0016021 integral component of membrane	GO:0005315 inorganic phosphate transmembrane transporter activity	GO:0006797 polyphosphate metabolic process, GO:0006814 sodium ion transport, GO:0006817 phosphate ion transport, GO:0098656 anion transmembrane transport	j
scf7180000011806	1753739..1757517	-	Gene000574	mRNA570	mRNA569, mRNA571, mRNA570	3626	CTHT_0004940	1	1	coding		GO:0016021 integral component of membrane	GO:0005315 inorganic phosphate transmembrane transporter activity	GO:0006797 polyphosphate metabolic process, GO:0006814 sodium ion transport, GO:0006817 phosphate ion transport, GO:0098656 anion transmembrane transport	j
scf7180000011806	1753741..1757461	-	Gene000574	mRNA571	mRNA569, mRNA571, mRNA570	3654	CTHT_0004940	1	1	coding		GO:0016021 integral component of membrane	GO:0005315 inorganic phosphate transmembrane transporter activity	GO:0006797 polyphosphate metabolic process, GO:0006814 sodium ion transport, GO:0006817 phosphate ion transport, GO:0098656 anion transmembrane transport	j
scf7180000011806	1761729..1762821	-	Gene000575	mRNA572		1093	CTHT_0004960	1	0.681181	coding					o
scf7180000011806	1778891..1780202	-	Gene000576	mRNA578		1312	CTHT_0005000	-1	0.803777	coding					x
scf7180000011806	1781543..1782897	-	Gene000577	mRNA579		1284	CTHT_0005020	1	1	coding		GO:0008541 proteasome regulatory particle, lid subcomplex, GO:0034515 proteasome storage granule, GO:1990023 mitotic spindle midzone		GO:0043161 proteasome-mediated ubiquitin-dependent protein catabolic process	=
scf7180000011806	1788496..1790514	-	Gene000578	mRNA581		1813	CTHT_0005050	1	0.999942	coding	EC:2.7.4.4; EC:2.7.4.3	GO:0005758 mitochondrial intermembrane space, GO:0005829 cytosol	GO:0004017 adenylate kinase activity, GO:0005524 ATP binding	GO:0006172 ADP biosynthetic process, GO:0006270 DNA replication initiation, GO:0046033 AMP metabolic process, GO:0046034 ATP metabolic process, GO:0046939 nucleotide phosphorylation	=
scf7180000011806	1791485..1792075	-	Gene000579	mRNA582		591	CTHT_0005060	1	0.699041	coding					o
scf7180000011806	1793775..1795835	-	Gene000580	mRNA584		1928	CTHT_0005080	1	1	coding	EC:2.5.1.39	GO:0031305 integral component of mitochondrial inner membrane	GO:0002083 4-hydroxybenzoate decaprenyltransferase activity, GO:0047293 4-hydroxybenzoate nonaprenyltransferase activity	GO:0006744 ubiquinone biosynthetic process, GO:0008299 isoprenoid biosynthetic process	o
scf7180000011806	1813469..1817250	-	Gene000581	mRNA592	mRNA592, mRNA593	3663	CTHT_0005140	1	0.999993	coding		GO:0016592 mediator complex, GO:0000307 cyclin-dependent protein kinase holoenzyme complex	GO:0016538 cyclin-dependent protein serine/threonine kinase regulator activity	GO:0045737 positive regulation of cyclin-dependent protein serine/threonine kinase activity, GO:1901409 positive regulation of phosphorylation of RNA polymerase II C-terminal domain, GO:0045944 positive regulation of transcription by RNA polymerase II	j
scf7180000011806	1815502..1817143	-	Gene000581	mRNA593	mRNA592, mRNA593	1585	CTHT_0005140	1	1	coding		GO:0016592 mediator complex, GO:0000307 cyclin-dependent protein kinase holoenzyme complex	GO:0016538 cyclin-dependent protein serine/threonine kinase regulator activity	GO:0045737 positive regulation of cyclin-dependent protein serine/threonine kinase activity, GO:1901409 positive regulation of phosphorylation of RNA polymerase II C-terminal domain, GO:0045944 positive regulation of transcription by RNA polymerase II	=
scf7180000011806	1827300..1830315	-	Gene000582	mRNA596		2898	CTHT_0005180	1	1	coding					j
scf7180000011806	1830406..1835882	-	Gene000583	mRNA15355	mRNA15355, mRNA15356	5308	CTHT_0005190
scf7180000011806	1830406..1835882	-	Gene000583	mRNA15356	mRNA15355, mRNA15356	5365	CTHT_0005190
scf7180000011806	1837319..1840117	-	Gene000584	mRNA597		2799	CTHT_0005200	1	1	coding					=
scf7180000011806	1844333..1850194	-	Gene000585	mRNA599	mRNA599, mRNA600, mRNA601, mRNA602, mRNA603, mRNA604, mRNA606, mRNA607, mRNA608, mRNA609, mRNA610, mRNA614, mRNA618, mRNA620, mRNA621, mRNA622, mRNA605, mRNA615, mRNA611, mRNA613, mRNA616, mRNA617, mRNA619, mRNA612	4314	CTHT_0005230	1	1	coding					j
scf7180000011806	1844333..1850194	-	Gene000585	mRNA600	mRNA599, mRNA600, mRNA601, mRNA602, mRNA603, mRNA604, mRNA606, mRNA607, mRNA608, mRNA609, mRNA610, mRNA614, mRNA618, mRNA620, mRNA621, mRNA622, mRNA605, mRNA615, mRNA611, mRNA613, mRNA616, mRNA617, mRNA619, mRNA612	4180	CTHT_0005230	1	1	coding					j
scf7180000011806	1844333..1850194	-	Gene000585	mRNA601	mRNA599, mRNA600, mRNA601, mRNA602, mRNA603, mRNA604, mRNA606, mRNA607, mRNA608, mRNA609, mRNA610, mRNA614, mRNA618, mRNA620, mRNA621, mRNA622, mRNA605, mRNA615, mRNA611, mRNA613, mRNA616, mRNA617, mRNA619, mRNA612	4020	CTHT_0005230	1	1	coding					j
scf7180000011806	1844333..1850194	-	Gene000585	mRNA602	mRNA599, mRNA600, mRNA601, mRNA602, mRNA603, mRNA604, mRNA606, mRNA607, mRNA608, mRNA609, mRNA610, mRNA614, mRNA618, mRNA620, mRNA621, mRNA622, mRNA605, mRNA615, mRNA611, mRNA613, mRNA616, mRNA617, mRNA619, mRNA612	4717	CTHT_0005230	1	1	coding					j
scf7180000011806	1844333..1850194	-	Gene000585	mRNA603	mRNA599, mRNA600, mRNA601, mRNA602, mRNA603, mRNA604, mRNA606, mRNA607, mRNA608, mRNA609, mRNA610, mRNA614, mRNA618, mRNA620, mRNA621, mRNA622, mRNA605, mRNA615, mRNA611, mRNA613, mRNA616, mRNA617, mRNA619, mRNA612	4689	CTHT_0005230	1	1	coding					j
scf7180000011806	1844333..1850194	-	Gene000585	mRNA604	mRNA599, mRNA600, mRNA601, mRNA602, mRNA603, mRNA604, mRNA606, mRNA607, mRNA608, mRNA609, mRNA610, mRNA614, mRNA618, mRNA620, mRNA621, mRNA622, mRNA605, mRNA615, mRNA611, mRNA613, mRNA616, mRNA617, mRNA619, mRNA612	4953	CTHT_0005230	1	1	coding					j
scf7180000011806	1844333..1850194	-	Gene000585	mRNA605	mRNA599, mRNA600, mRNA601, mRNA602, mRNA603, mRNA604, mRNA606, mRNA607, mRNA608, mRNA609, mRNA610, mRNA614, mRNA618, mRNA620, mRNA621, mRNA622, mRNA605, mRNA615, mRNA611, mRNA613, mRNA616, mRNA617, mRNA619, mRNA612	4074	CTHT_0005230	1	1	coding					j
scf7180000011806	1844333..1850194	-	Gene000585	mRNA606	mRNA599, mRNA600, mRNA601, mRNA602, mRNA603, mRNA604, mRNA606, mRNA607, mRNA608, mRNA609, mRNA610, mRNA614, mRNA618, mRNA620, mRNA621, mRNA622, mRNA605, mRNA615, mRNA611, mRNA613, mRNA616, mRNA617, mRNA619, mRNA612	5297	CTHT_0005230	1	1	coding					j
scf7180000011806	1844343..1849589	-	Gene000585	mRNA607	mRNA599, mRNA600, mRNA601, mRNA602, mRNA603, mRNA604, mRNA606, mRNA607, mRNA608, mRNA609, mRNA610, mRNA614, mRNA618, mRNA620, mRNA621, mRNA622, mRNA605, mRNA615, mRNA611, mRNA613, mRNA616, mRNA617, mRNA619, mRNA612	3460	CTHT_0005230	1	1	coding					j
scf7180000011806	1844343..1849589	-	Gene000585	mRNA608	mRNA599, mRNA600, mRNA601, mRNA602, mRNA603, mRNA604, mRNA606, mRNA607, mRNA608, mRNA609, mRNA610, mRNA614, mRNA618, mRNA620, mRNA621, mRNA622, mRNA605, mRNA615, mRNA611, mRNA613, mRNA616, mRNA617, mRNA619, mRNA612	3408	CTHT_0005230	1	1	coding					j
scf7180000011806	1844343..1849589	-	Gene000585	mRNA609	mRNA599, mRNA600, mRNA601, mRNA602, mRNA603, mRNA604, mRNA606, mRNA607, mRNA608, mRNA609, mRNA610, mRNA614, mRNA618, mRNA620, mRNA621, mRNA622, mRNA605, mRNA615, mRNA611, mRNA613, mRNA616, mRNA617, mRNA619, mRNA612	4132	CTHT_0005230	1	1	coding					j
scf7180000011806	1844343..1849589	-	Gene000585	mRNA610	mRNA599, mRNA600, mRNA601, mRNA602, mRNA603, mRNA604, mRNA606, mRNA607, mRNA608, mRNA609, mRNA610, mRNA614, mRNA618, mRNA620, mRNA621, mRNA622, mRNA605, mRNA615, mRNA611, mRNA613, mRNA616, mRNA617, mRNA619, mRNA612	4390	CTHT_0005230	1	1	coding					j
scf7180000011806	1844343..1849589	-	Gene000585	mRNA611	mRNA599, mRNA600, mRNA601, mRNA602, mRNA603, mRNA604, mRNA606, mRNA607, mRNA608, mRNA609, mRNA610, mRNA614, mRNA618, mRNA620, mRNA621, mRNA622, mRNA605, mRNA615, mRNA611, mRNA613, mRNA616, mRNA617, mRNA619, mRNA612	4406	CTHT_0005230	1	1	coding					j
scf7180000011806	1844343..1849589	-	Gene000585	mRNA612	mRNA599, mRNA600, mRNA601, mRNA602, mRNA603, mRNA604, mRNA606, mRNA607, mRNA608, mRNA609, mRNA610, mRNA614, mRNA618, mRNA620, mRNA621, mRNA622, mRNA605, mRNA615, mRNA611, mRNA613, mRNA616, mRNA617, mRNA619, mRNA612	4503	CTHT_0005230	1	1	coding					j
scf7180000011806	1844377..1849555	-	Gene000585	mRNA613	mRNA599, mRNA600, mRNA601, mRNA602, mRNA603, mRNA604, mRNA606, mRNA607, mRNA608, mRNA609, mRNA610, mRNA614, mRNA618, mRNA620, mRNA621, mRNA622, mRNA605, mRNA615, mRNA611, mRNA613, mRNA616, mRNA617, mRNA619, mRNA612	3584	CTHT_0005230	1	1	coding					j
scf7180000011806	1844377..1849555	-	Gene000585	mRNA614	mRNA599, mRNA600, mRNA601, mRNA602, mRNA603, mRNA604, mRNA606, mRNA607, mRNA608, mRNA609, mRNA610, mRNA614, mRNA618, mRNA620, mRNA621, mRNA622, mRNA605, mRNA615, mRNA611, mRNA613, mRNA616, mRNA617, mRNA619, mRNA612	4387	CTHT_0005230	1	1	coding					j
scf7180000011806	1844377..1849555	-	Gene000585	mRNA615	mRNA599, mRNA600, mRNA601, mRNA602, mRNA603, mRNA604, mRNA606, mRNA607, mRNA608, mRNA609, mRNA610, mRNA614, mRNA618, mRNA620, mRNA621, mRNA622, mRNA605, mRNA615, mRNA611, mRNA613, mRNA616, mRNA617, mRNA619, mRNA612	3722	CTHT_0005230	1	1	coding					j
scf7180000011806	1844377..1849555	-	Gene000585	mRNA616	mRNA599, mRNA600, mRNA601, mRNA602, mRNA603, mRNA604, mRNA606, mRNA607, mRNA608, mRNA609, mRNA610, mRNA614, mRNA618, mRNA620, mRNA621, mRNA622, mRNA605, mRNA615, mRNA611, mRNA613, mRNA616, mRNA617, mRNA619, mRNA612	3646	CTHT_0005230	1	1	coding					j
scf7180000011806	1844377..1849555	-	Gene000585	mRNA617	mRNA599, mRNA600, mRNA601, mRNA602, mRNA603, mRNA604, mRNA606, mRNA607, mRNA608, mRNA609, mRNA610, mRNA614, mRNA618, mRNA620, mRNA621, mRNA622, mRNA605, mRNA615, mRNA611, mRNA613, mRNA616, mRNA617, mRNA619, mRNA612	4021	CTHT_0005230	1	1	coding					j
scf7180000011806	1844377..1849555	-	Gene000585	mRNA618	mRNA599, mRNA600, mRNA601, mRNA602, mRNA603, mRNA604, mRNA606, mRNA607, mRNA608, mRNA609, mRNA610, mRNA614, mRNA618, mRNA620, mRNA621, mRNA622, mRNA605, mRNA615, mRNA611, mRNA613, mRNA616, mRNA617, mRNA619, mRNA612	4234	CTHT_0005230	1	1	coding					j
scf7180000011806	1844377..1849555	-	Gene000585	mRNA619	mRNA599, mRNA600, mRNA601, mRNA602, mRNA603, mRNA604, mRNA606, mRNA607, mRNA608, mRNA609, mRNA610, mRNA614, mRNA618, mRNA620, mRNA621, mRNA622, mRNA605, mRNA615, mRNA611, mRNA613, mRNA616, mRNA617, mRNA619, mRNA612	3976	CTHT_0005230	1	1	coding					j
scf7180000011806	1844377..1850195	-	Gene000585	mRNA620	mRNA599, mRNA600, mRNA601, mRNA602, mRNA603, mRNA604, mRNA606, mRNA607, mRNA608, mRNA609, mRNA610, mRNA614, mRNA618, mRNA620, mRNA621, mRNA622, mRNA605, mRNA615, mRNA611, mRNA613, mRNA616, mRNA617, mRNA619, mRNA612	4645	CTHT_0005230	1	1	coding					j
scf7180000011806	1844377..1850195	-	Gene000585	mRNA621	mRNA599, mRNA600, mRNA601, mRNA602, mRNA603, mRNA604, mRNA606, mRNA607, mRNA608, mRNA609, mRNA610, mRNA614, mRNA618, mRNA620, mRNA621, mRNA622, mRNA605, mRNA615, mRNA611, mRNA613, mRNA616, mRNA617, mRNA619, mRNA612	4230	CTHT_0005230	1	1	coding					j
scf7180000011806	1844377..1850195	-	Gene000585	mRNA622	mRNA599, mRNA600, mRNA601, mRNA602, mRNA603, mRNA604, mRNA606, mRNA607, mRNA608, mRNA609, mRNA610, mRNA614, mRNA618, mRNA620, mRNA621, mRNA622, mRNA605, mRNA615, mRNA611, mRNA613, mRNA616, mRNA617, mRNA619, mRNA612	4438	CTHT_0005230	1	1	coding					j
scf7180000011806	1851953..1853468	-	Gene000586	mRNA623		1516	CTHT_0005240	1	0.999982	coding				GO:0016070 RNA metabolic process	o
scf7180000011806	1852520..1854189	-	Gene000587	mRNA624		1670	CTHT_0005240	-1	0.986773	coding				GO:0016070 RNA metabolic process	=
scf7180000011806	1854952..1858163	-	Gene000588	mRNA626		2924	CTHT_0005260	1	1	coding		GO:0000935 division septum		GO:0000917 division septum assembly	j
scf7180000011806	1859412..1860249	-	Gene000589	mRNA627		838	CTHT_0005270	1	0.938446	coding					x
scf7180000011806	1860337..1865384	-	Gene000590	mRNA628		4883	CTHT_0005280	1	1	coding		GO:0005634 nucleus	GO:0003700 DNA binding transcription factor activity, GO:0043565 sequence-specific DNA binding	GO:0006355 regulation of transcription, DNA-templated, GO:0050896 response to stimulus	j
scf7180000011806	1865858..1867997	-	Gene000591	mRNA629		2140	CTHT_0005290	1	1	coding	EC:5.2.1.8	GO:0005634 nucleus, GO:0005737 cytoplasm, GO:0044446 intracellular organelle part	GO:0003755 peptidyl-prolyl cis-trans isomerase activity	GO:0000413 protein peptidyl-prolyl isomerization, GO:0006396 RNA processing, GO:0006457 protein folding	=
scf7180000011806	1873675..1875821	-	Gene000592	mRNA630		2088	CTHT_0005330	1	1	coding		GO:0005737 cytoplasm	GO:0016740 transferase activity	GO:0017183 peptidyl-diphthamide biosynthetic process from peptidyl-histidine	=
scf7180000011806	1893894..1897756	-	Gene000593	mRNA633	mRNA633, mRNA634	3652	CTHT_0005370	1	1	coding					j
scf7180000011806	1893938..1897785	-	Gene000593	mRNA634	mRNA633, mRNA634	3578	CTHT_0005370	1	1	coding					j
scf7180000011806	1906198..1908660	-	Gene000594	mRNA637		2129	CTHT_0005390	1	1	coding	EC:6.2.1.5	GO:0005739 mitochondrion	GO:0000287 magnesium ion binding, GO:0004775 succinate-CoA ligase (ADP-forming) activity, GO:0005524 ATP binding	GO:0006099 tricarboxylic acid cycle	j
scf7180000011806	1911171..1915345	-	Gene000595	mRNA640	mRNA640, mRNA641, mRNA642	3643	CTHT_0005400	1	1	coding			GO:0003677 DNA binding		j
scf7180000011806	1911171..1915345	-	Gene000595	mRNA641	mRNA640, mRNA641, mRNA642	3757	CTHT_0005400	1	0.999999	coding					j
scf7180000011806	1911182..1913947	-	Gene000595	mRNA642	mRNA640, mRNA641, mRNA642	2712	CTHT_0005400	1	1	coding					o
scf7180000011806	1920481..1923625	-	Gene000596	mRNA644		2968	CTHT_0005410	1	1	coding		GO:0000775 chromosome, centromeric region, GO:0000790 nuclear chromatin, GO:0005654 nucleoplasm, GO:0043596 nuclear replication fork		GO:0006974 cellular response to DNA damage stimulus, GO:0030702 chromatin silencing at centromere, GO:0061641 CENP-A containing chromatin organization, GO:1903461 Okazaki fragment processing involved in mitotic DNA replication	=
scf7180000011806	1933866..1938970	-	Gene000597	mRNA648	mRNA648, mRNA649, mRNA650	3378	CTHT_0005440	-1	0.999828	coding			GO:0016746 transferase activity, transferring acyl groups		j
scf7180000011806	1933870..1938986	-	Gene000597	mRNA649	mRNA648, mRNA649, mRNA650	3386	CTHT_0005440	-1	0.999698	coding			GO:0016746 transferase activity, transferring acyl groups		j
scf7180000011806	1933872..1939026	-	Gene000597	mRNA650	mRNA648, mRNA649, mRNA650	3419	CTHT_0005440	-1	0.999794	coding			GO:0016746 transferase activity, transferring acyl groups		j
scf7180000011806	1951799..1954333	-	Gene000598	mRNA656		2460	CTHT_0005470	1	0.997838	coding					o
scf7180000011806	1958041..1961662	-	Gene000599	mRNA657		3511	CTHT_0005490	1	1	coding					=
scf7180000011806	1969127..1973116	-	Gene000600	mRNA659		3572	CTHT_0005520	1	1	coding		GO:0005905 clathrin-coated pit, GO:0030131 clathrin adaptor complex	GO:0035615 clathrin adaptor activity	GO:0006886 intracellular protein transport, GO:0072583 clathrin-dependent endocytosis	=
scf7180000011806	1974820..1975978	-	Gene000601	mRNA660		1081	CTHT_0005540	1	0.999429	coding		GO:0005737 cytoplasm, GO:0005885 Arp2/3 protein complex	GO:0051015 actin filament binding	GO:0034314 Arp2/3 complex-mediated actin nucleation	=
scf7180000011806	1976697..1984407	-	Gene000602	mRNA661		6720	CTHT_0005550	1	1	coding		GO:0005634 nucleus	GO:0008134 transcription factor binding, GO:0030374 ligand-dependent nuclear receptor transcription coactivator activity	GO:0045944 positive regulation of transcription by RNA polymerase II, GO:0051091 positive regulation of DNA binding transcription factor activity	j
scf7180000011806	1995015..1997321	-	Gene000603	mRNA664		2205	CTHT_0005560	1	0.881356	coding					o
scf7180000011806	2006709..2007989	-	Gene000604	mRNA666		1207	CTHT_0005580	1	0.99993	coding		GO:0000815 ESCRT III complex	GO:0042802 identical protein binding	GO:0043328 protein transport to vacuole involved in ubiquitin-dependent protein catabolic process via the multivesicular body sorting pathway, GO:0070676 intralumenal vesicle formation, GO:1904669 ATP export	=
scf7180000011806	2009357..2010395	-	Gene000605	mRNA667		830	CTHT_0005590	1	0.553182	coding					s
scf7180000011806	2014320..2016941	-	Gene000606	mRNA669		1533	CTHT_0005620	1	0.999627	coding		GO:0005634 nucleus	GO:0003723 RNA binding	GO:0016973 poly(A)+ mRNA export from nucleus	j
scf7180000011806	2020025..2021379	-	Gene000607	mRNA671		1086	CTHT_0005650	1	0.999879	coding					=
scf7180000011806	2029519..2031547	-	Gene000608	mRNA674		1972	CTHT_0005690	1	1	coding		GO:0005763 mitochondrial small ribosomal subunit, GO:0022627 cytosolic small ribosomal subunit	GO:0003723 RNA binding, GO:0003735 structural constituent of ribosome	GO:0006412 translation	=
scf7180000011806	2035369..2038550	-	Gene000609	mRNA676		2998	CTHT_0005720	1	0.899959	coding	EC:3.6.1.30; EC:3.6.1.52; EC:3.6.1.10; EC:3.6.1.9	GO:0005634 nucleus, GO:0005737 cytoplasm	GO:0000298 endopolyphosphatase activity, GO:0008486 diphosphoinositol-polyphosphate diphosphatase activity, GO:0034431 bis(5'-adenosyl)-hexaphosphatase activity, GO:0034432 bis(5'-adenosyl)-pentaphosphatase activity, GO:0050072 m7G(5')pppN diphosphatase activity	GO:0071543 diphosphoinositol polyphosphate metabolic process, GO:1901907 diadenosine pentaphosphate catabolic process, GO:1901909 diadenosine hexaphosphate catabolic process, GO:1901911 adenosine 5'-(hexahydrogen pentaphosphate) catabolic process	=
scf7180000011806	2043011..2044986	-	Gene000610	mRNA678		1976	CTHT_0005740	1	1	coding					o
scf7180000011806	2050348..2053325	-	Gene000611	mRNA679		2805	CTHT_0005770	1	1	coding		GO:0005634 nucleus, GO:0005829 cytosol	GO:0008469 histone-arginine N-methyltransferase activity	GO:0006355 regulation of transcription, DNA-templated, GO:0019918 peptidyl-arginine methylation, to symmetrical-dimethyl arginine, GO:0034969 histone arginine methylation	j
scf7180000011806	2067838..2069951	-	Gene000612	mRNA682		1569	CTHT_0005820	1	0.999989	coding		GO:0031305 integral component of mitochondrial inner membrane	GO:0005315 inorganic phosphate transmembrane transporter activity, GO:0015114 phosphate ion transmembrane transporter activity	GO:0006839 mitochondrial transport, GO:0035435 phosphate ion transmembrane transport	j
scf7180000011806	2070221..2073271	-	Gene000613	mRNA683		2902	CTHT_0005830	1	1	coding			GO:0016740 transferase activity	GO:0008152 metabolic process	j
scf7180000011806	2078407..2079780	-	Gene000614	mRNA685		1002	CTHT_0005850	1	0.999546	coding	EC:3.6.1.3; EC:3.6.1.15	GO:0000274 mitochondrial proton-transporting ATP synthase, stator stalk	GO:0046933 proton-transporting ATP synthase activity, rotational mechanism	GO:0015986 ATP synthesis coupled proton transport, GO:0099132 ATP hydrolysis coupled cation transmembrane transport	=
scf7180000011806	2079981..2081642	-	Gene000615	mRNA686	mRNA686, mRNA688, mRNA690, mRNA687	1251	CTHT_0005860	1	0.998743	coding		GO:0031097 medial cortex, GO:0005935 cellular bud neck, GO:0034973 Sid2-Mob1 complex, GO:0044732 mitotic spindle pole body	GO:0030295 protein kinase activator activity	GO:0031031 positive regulation of septation initiation signaling, GO:0032147 activation of protein kinase activity, GO:0034613 cellular protein localization	j
scf7180000011806	2080011..2081682	-	Gene000615	mRNA687	mRNA686, mRNA688, mRNA690, mRNA687	1234	CTHT_0005860	1	0.997944	coding		GO:0031097 medial cortex, GO:0005935 cellular bud neck, GO:0034973 Sid2-Mob1 complex, GO:0044732 mitotic spindle pole body	GO:0030295 protein kinase activator activity	GO:0031031 positive regulation of septation initiation signaling, GO:0032147 activation of protein kinase activity, GO:0034613 cellular protein localization	j
scf7180000011806	2080012..2081590	-	Gene000615	mRNA688	mRNA686, mRNA688, mRNA690, mRNA687	1471	CTHT_0005860	1	0.886	coding		GO:0031097 medial cortex, GO:0005935 cellular bud neck, GO:0034973 Sid2-Mob1 complex, GO:0044732 mitotic spindle pole body	GO:0030295 protein kinase activator activity	GO:0031031 positive regulation of septation initiation signaling, GO:0032147 activation of protein kinase activity, GO:0034613 cellular protein localization	j
scf7180000011806	2080012..2081921	-	Gene000615	mRNA690	mRNA686, mRNA688, mRNA690, mRNA687	1422	CTHT_0005860	1	0.996241	coding		GO:0031097 medial cortex, GO:0005935 cellular bud neck, GO:0034973 Sid2-Mob1 complex, GO:0044732 mitotic spindle pole body	GO:0030295 protein kinase activator activity	GO:0031031 positive regulation of septation initiation signaling, GO:0032147 activation of protein kinase activity, GO:0034613 cellular protein localization	j
scf7180000011806	2083939..2085353	-	Gene000616	mRNA691		1252	CTHT_0005870	1	0.999459	coding		GO:0000932 P-body, GO:0005845 mRNA cap binding complex, GO:1990726 Lsm1-7-Pat1 complex	GO:0000339 RNA cap binding	GO:0000290 deadenylation-dependent decapping of nuclear-transcribed mRNA	=
scf7180000011806	2083939..2085353	-	Gene000617	mRNA692		1363	CTHT_0005870	1	0.799784	coding		GO:0000932 P-body, GO:0005845 mRNA cap binding complex, GO:1990726 Lsm1-7-Pat1 complex	GO:0000339 RNA cap binding	GO:0000290 deadenylation-dependent decapping of nuclear-transcribed mRNA	j
scf7180000011806	2089502..2091623	-	Gene000618	mRNA693		1675	CTHT_0005890	1	1	coding		GO:0005730 nucleolus, GO:0032040 small-subunit processome		GO:0000462 maturation of SSU-rRNA from tricistronic rRNA transcript (SSU-rRNA, 5.8S rRNA, LSU-rRNA)	=
scf7180000011806	2093522..2096508	-	Gene000619	mRNA695	mRNA695, mRNA696	2987	CTHT_0005910	1	1	coding					c
scf7180000011806	2093524..2099672	-	Gene000619	mRNA696	mRNA695, mRNA696	6095	CTHT_0005910	1	1	coding					o
scf7180000011806	2103927..2106501	-	Gene000620	mRNA698		2449	CTHT_0005930	1	1	coding	EC:3.2.1.106		GO:0004573 mannosyl-oligosaccharide glucosidase activity	GO:0009311 oligosaccharide metabolic process	j
scf7180000011806	2106605..2108625	-	Gene000621	mRNA699		1849	CTHT_0005930	-1	0.521876	coding	EC:3.2.1.106		GO:0004573 mannosyl-oligosaccharide glucosidase activity	GO:0009311 oligosaccharide metabolic process	j
scf7180000011806	2109736..2112100	-	Gene000622	mRNA700		2312	CTHT_0005940	1	1	coding	EC:1.97.1; EC:3.1.3.16; EC:3.1.3.43; EC:3.1.3.41	GO:0005758 mitochondrial intermembrane space, GO:0005967 mitochondrial pyruvate dehydrogenase complex	GO:0004722 protein serine/threonine phosphatase activity, GO:0004741 [pyruvate dehydrogenase (lipoamide)] phosphatase activity	GO:0070262 peptidyl-serine dephosphorylation, GO:1904184 positive regulation of pyruvate dehydrogenase activity	=
scf7180000011806	2114412..2117619	-	Gene000623	mRNA701		2841	CTHT_0005960	1	1	coding	EC:1.6.99.5; EC:1.6.99.3; EC:1.6.5.3	GO:0005747 mitochondrial respiratory chain complex I, GO:0045272 plasma membrane respiratory chain complex I	GO:0008137 NADH dehydrogenase (ubiquinone) activity, GO:0009055 electron transfer activity, GO:0046872 metal ion binding, GO:0051537 2 iron, 2 sulfur cluster binding, GO:0051539 4 iron, 4 sulfur cluster binding	GO:0042773 ATP synthesis coupled electron transport	j
scf7180000011806	2119169..2121782	-	Gene000624	mRNA702	mRNA702, mRNA703	2498	CTHT_0005980	1	0.999971	coding		GO:0016021 integral component of membrane	GO:0000062 fatty-acyl-CoA binding		=
scf7180000011806	2119178..2120919	-	Gene000624	mRNA703	mRNA702, mRNA703	1742	CTHT_0005980	1	0.999979	coding		GO:0016021 integral component of membrane	GO:0000062 fatty-acyl-CoA binding		e
scf7180000011806	2122276..2123852	-	Gene000625	mRNA704		1577	CTHT_0005990	1	1	coding	EC:3.1.30; EC:3.1.26; EC:3.1.26.3	GO:0005634 nucleus	GO:0003725 double-stranded RNA binding, GO:0004525 ribonuclease III activity	GO:0030422 production of siRNA involved in RNA interference, GO:0031053 primary miRNA processing, GO:0031054 pre-miRNA processing, GO:0090502 RNA phosphodiester bond hydrolysis, endonucleolytic	o
scf7180000011806	2129882..2132775	-	Gene000626	mRNA705		2894	CTHT_0006020	1	1	coding					e
scf7180000011806	2134500..2136974	-	Gene000627	mRNA706	mRNA706, mRNA707	2177	CTHT_0006040	1	1	coding				GO:0006259 DNA metabolic process	j
scf7180000011806	2134500..2136974	-	Gene000627	mRNA707	mRNA706, mRNA707	2253	CTHT_0006040	1	0.999888	coding		GO:0005634 nucleus	GO:0003677 DNA binding	GO:0006302 double-strand break repair, GO:0006310 DNA recombination	j
scf7180000011806	2144640..2146895	-	Gene000628	mRNA709	mRNA709, mRNA710, mRNA711, mRNA712	1032	CTHT_0006070	1	0.975134	coding		GO:0015629 actin cytoskeleton	GO:0003779 actin binding	GO:0030042 actin filament depolymerization	j
scf7180000011806	2144640..2146895	-	Gene000628	mRNA710	mRNA709, mRNA710, mRNA711, mRNA712	1053	CTHT_0006070	1	0.975134	coding		GO:0015629 actin cytoskeleton	GO:0003779 actin binding	GO:0030042 actin filament depolymerization	j
scf7180000011806	2144640..2146895	-	Gene000628	mRNA711	mRNA709, mRNA710, mRNA711, mRNA712	1027	CTHT_0006070	1	0.954199	coding		GO:0015629 actin cytoskeleton	GO:0003779 actin binding	GO:0030042 actin filament depolymerization	j
scf7180000011806	2144640..2146895	-	Gene000628	mRNA712	mRNA709, mRNA710, mRNA711, mRNA712	970	CTHT_0006070	1	0.955539	coding		GO:0015629 actin cytoskeleton	GO:0003779 actin binding	GO:0030042 actin filament depolymerization	j
scf7180000011806	2147545..2149986	-	Gene000629	mRNA713		2252	CTHT_0006080	1	1	coding	EC:3.6.1.3; EC:3.6.1.15	GO:0005758 mitochondrial intermembrane space, GO:0031966 mitochondrial membrane, GO:0042645 mitochondrial nucleoid, GO:0071014 post-mRNA release spliceosomal complex	GO:0003688 DNA replication origin binding, GO:0003697 single-stranded DNA binding, GO:0005524 ATP binding, GO:0016887 ATPase activity, GO:0051082 unfolded protein binding, GO:0051087 chaperone binding	GO:0006458 'de novo' protein folding, GO:0042026 protein refolding, GO:0045041 protein import into mitochondrial intermembrane space, GO:0050821 protein stabilization, GO:0051131 chaperone-mediated protein complex assembly, GO:0051604 protein maturation	=
scf7180000011806	2150570..2152759	-	Gene000630	mRNA714		1244	CTHT_0006090	1	1	coding					j
scf7180000011806	2164659..2166369	-	Gene000631	mRNA715		1258	CTHT_0006120	1	1	coding					j
scf7180000011806	2182308..2183691	-	Gene000632	mRNA716		1384	CTHT_0006150	1	0.641196	coding					o
scf7180000011806	2183706..2187697	-	Gene000633	mRNA717	mRNA717, mRNA719, mRNA718	3728	CTHT_0006150	-1	0.980898	coding					j
scf7180000011806	2183706..2187697	-	Gene000633	mRNA718	mRNA717, mRNA719, mRNA718	3541	CTHT_0006150	-1	0.984839	coding					j
scf7180000011806	2183706..2187697	-	Gene000633	mRNA719	mRNA717, mRNA719, mRNA718	3639	CTHT_0006150	-1	0.980369	coding					j
scf7180000011806	2189603..2192591	-	Gene000634	mRNA720		2917	CTHT_0006160	1	1	coding					j
scf7180000011806	2195457..2197193	-	Gene000635	mRNA722		1737	CTHT_0006180	1	1	coding		GO:0005682 U5 snRNP			e
scf7180000011806	2208502..2210430	-	Gene000636	mRNA725		1874	CTHT_0006220	-1	0.985805	coding	EC:3.6.1.3; EC:3.6.1.15	GO:0005759 mitochondrial matrix	GO:0004176 ATP-dependent peptidase activity, GO:0005524 ATP binding, GO:0051082 unfolded protein binding	GO:0006508 proteolysis, GO:0030150 protein import into mitochondrial matrix, GO:0030163 protein catabolic process, GO:0042026 protein refolding, GO:1904287 positive regulation of protein-pyridoxal-5-phosphate linkage	=
scf7180000011806	2221129..2222883	-	Gene000637	mRNA730		1755	CTHT_0006250	-1	0.88264	coding			GO:0000981 RNA polymerase II transcription factor activity, sequence-specific DNA binding, GO:0005488 binding	GO:0006355 regulation of transcription, DNA-templated	=
scf7180000011806	2225826..2227796	-	Gene000638	mRNA732		1971	CTHT_0006270	-1	0.92627	coding		GO:0016021 integral component of membrane			=
scf7180000011806	2230902..2231898	-	Gene000639	mRNA734	mRNA734, mRNA735	769	CTHT_0006290	1	0.999116	coding					x
scf7180000011806	2230902..2231898	-	Gene000639	mRNA735	mRNA734, mRNA735	997	CTHT_0006290	1	0.942	coding					x
scf7180000011806	2242254..2243742	-	Gene000640	mRNA736		1489	CTHT_0006310	1	1	coding					=
scf7180000011806	2244653..2246217	-	Gene000641	mRNA737		1565	CTHT_0006330	1	1	coding		GO:0000974 Prp19 complex, GO:0071006 U2-type catalytic step 1 spliceosome, GO:0071007 U2-type catalytic step 2 spliceosome, GO:0071014 post-mRNA release spliceosomal complex	GO:0017070 U6 snRNA binding, GO:0036002 pre-mRNA binding	GO:0000387 spliceosomal snRNP assembly	=
scf7180000011806	2254282..2255217	-	Gene000642	mRNA738		936	CTHT_0006380	1	0.999641	coding					o
scf7180000011806	2255580..2258647	-	Gene000643	mRNA739		3068	CTHT_0006390	1	1	coding		GO:0016021 integral component of membrane	GO:0022857 transmembrane transporter activity	GO:0055085 transmembrane transport	o
scf7180000011806	2269995..2270972	-	Gene000644	mRNA741		978	CTHT_0006410	1	0.999979	coding					=
scf7180000011806	2273057..2274562	-	Gene000645	mRNA742		1219	CTHT_0006430	1	0.652725	coding		GO:0070449 elongin complex	GO:0004842 ubiquitin-protein transferase activity	GO:0006511 ubiquitin-dependent protein catabolic process, GO:0032968 positive regulation of transcription elongation from RNA polymerase II promoter	=
scf7180000011806	2278247..2279181	-	Gene000646	mRNA743		730	CTHT_0006450	1	0.795537	coding		GO:0005876 spindle microtubule, GO:0042729 DASH complex, GO:0044732 mitotic spindle pole body, GO:0072686 mitotic spindle	GO:0051010 microtubule plus-end binding	GO:0007052 mitotic spindle organization, GO:1990758 mitotic sister chromatid biorientation	=
scf7180000011806	2279727..2283816	-	Gene000647	mRNA744	mRNA744, mRNA745, mRNA746, mRNA747	3724	CTHT_0006460	1	0.888203	coding		GO:0005737 cytoplasm, GO:0016272 prefoldin complex	GO:0051082 unfolded protein binding, GO:0051087 chaperone binding	GO:0006457 protein folding	j
scf7180000011806	2279727..2283816	-	Gene000647	mRNA745	mRNA744, mRNA745, mRNA746, mRNA747	3775	CTHT_0006460	1	0.888203	coding		GO:0005737 cytoplasm, GO:0016272 prefoldin complex	GO:0051082 unfolded protein binding, GO:0051087 chaperone binding	GO:0006457 protein folding	j
scf7180000011806	2279778..2283221	-	Gene000647	mRNA746	mRNA744, mRNA745, mRNA746, mRNA747	3060	CTHT_0006460	1	0.888203	coding		GO:0005737 cytoplasm, GO:0016272 prefoldin complex	GO:0051082 unfolded protein binding, GO:0051087 chaperone binding	GO:0006457 protein folding	j
scf7180000011806	2279778..2283221	-	Gene000647	mRNA747	mRNA744, mRNA745, mRNA746, mRNA747	3147	CTHT_0006460	1	0.846843	coding		GO:0005737 cytoplasm, GO:0016272 prefoldin complex	GO:0051082 unfolded protein binding, GO:0051087 chaperone binding	GO:0006457 protein folding	j
scf7180000011806	2286556..2287636	-	Gene000648	mRNA750		1081	CTHT_0006510	1	0.912117	coding		GO:0005634 nucleus, GO:0005737 cytoplasm	GO:0031386 protein tag	GO:0000398 mRNA splicing, via spliceosome, GO:0006464 cellular protein modification process	o
scf7180000011806	2287813..2290261	-	Gene000649	mRNA751		2229	CTHT_0006520	1	1	coding		GO:0031428 box C/D snoRNP complex, GO:0032040 small-subunit processome	GO:0017069 snRNA binding, GO:0030515 snoRNA binding	GO:0000154 rRNA modification, GO:0000447 endonucleolytic cleavage in ITS1 to separate SSU-rRNA from 5.8S rRNA and LSU-rRNA from tricistronic rRNA transcript (SSU-rRNA, 5.8S rRNA, LSU-rRNA), GO:0000472 endonucleolytic cleavage to generate mature 5'-end of SSU-rRNA from (SSU-rRNA, 5.8S rRNA, LSU-rRNA), GO:0000480 endonucleolytic cleavage in 5'-ETS of tricistronic rRNA transcript (SSU-rRNA, 5.8S rRN…	=
scf7180000011806	2292034..2293280	-	Gene000650	mRNA752		1160	CTHT_0006540	1	0.999984	coding		GO:0005763 mitochondrial small ribosomal subunit	GO:0003735 structural constituent of ribosome	GO:0032543 mitochondrial translation	=
scf7180000011806	2295472..2302646	-	Gene000651	mRNA753	mRNA753, mRNA754, mRNA755	7046	CTHT_0006560	1	1	coding					j
scf7180000011806	2295472..2302646	-	Gene000651	mRNA754	mRNA753, mRNA754, mRNA755	7175	CTHT_0006560	1	1	coding					e
scf7180000011806	2295474..2302644	-	Gene000651	mRNA755	mRNA753, mRNA754, mRNA755	5907	CTHT_0006560	1	1	coding					j
scf7180000011806	2306431..2310273	-	Gene000652	mRNA758		3728	CTHT_0006570	1	1	coding	EC:1.2.1.3		GO:0004029 aldehyde dehydrogenase (NAD) activity	GO:0055114 oxidation-reduction process	=
scf7180000011806	2314409..2316272	-	Gene000653	mRNA759		1864	CTHT_0006580	1	0.634371	coding					x
scf7180000011806	2319067..2321234	-	Gene000654	mRNA761		2117	CTHT_0006600	1	1	coding	EC:3.6.1.3; EC:3.6.1.15	GO:0005654 nucleoplasm, GO:0005730 nucleolus, GO:0005737 cytoplasm, GO:0030686 90S preribosome, GO:0030687 preribosome, large subunit precursor	GO:0003723 RNA binding, GO:0004004 ATP-dependent RNA helicase activity, GO:0005524 ATP binding	GO:0000027 ribosomal large subunit assembly, GO:0000470 maturation of LSU-rRNA, GO:0010501 RNA secondary structure unwinding, GO:1902626 assembly of large subunit precursor of preribosome	=
scf7180000011806	2329522..2333405	-	Gene000655	mRNA765	mRNA765, mRNA767	3446	CTHT_0006630	1	0.98622	coding					o
scf7180000011806	2332204..2333405	-	Gene000655	mRNA767	mRNA765, mRNA767	1202	CTHT_0006630	1	0.999869	coding					o
scf7180000011806	2334742..2335981	-	Gene000656	mRNA768		1240	CTHT_0006650	1	0.999971	coding					o
scf7180000011806	2341425..2345973	-	Gene000657	mRNA769		4549	CTHT_0006670	1	0.999999	coding					o
scf7180000011806	2350526..2353332	-	Gene000658	mRNA771		2740	CTHT_0006680	1	0.9998	coding					o
scf7180000011806	2369284..2371938	-	Gene000659	mRNA773		2324	CTHT_0006710	-1	0.982108	coding					j
scf7180000011806	2376887..2380232	-	Gene000660	mRNA774	mRNA774, mRNA775	3146	CTHT_0006730	1	1	coding		GO:0000220 vacuolar proton-transporting V-type ATPase, V0 domain, GO:0016021 integral component of membrane	GO:0015078 proton transmembrane transporter activity	GO:0015991 ATP hydrolysis coupled proton transport	j
scf7180000011806	2376895..2380249	-	Gene000660	mRNA775	mRNA774, mRNA775	3093	CTHT_0006730	1	1	coding		GO:0000220 vacuolar proton-transporting V-type ATPase, V0 domain, GO:0016021 integral component of membrane	GO:0015078 proton transmembrane transporter activity	GO:0015991 ATP hydrolysis coupled proton transport	=
scf7180000011806	2382299..2385540	-	Gene000661	mRNA777	mRNA777, mRNA778	3069	CTHT_0006740	1	1	coding					j
scf7180000011806	2382299..2385540	-	Gene000661	mRNA778	mRNA777, mRNA778	3057	CTHT_0006740	1	1	coding					j
scf7180000011806	2388839..2393011	-	Gene000662	mRNA781		3775	CTHT_0006750	1	1	coding					j
scf7180000011806	2394017..2397124	-	Gene000663	mRNA783		2977	CTHT_0006750	-1	0.552832	coding		GO:1904423 dehydrodolichyl diphosphate synthase complex	GO:0002094 polyprenyltransferase activity, GO:0045547 dehydrodolichyl diphosphate synthase activity	GO:0006486 protein glycosylation, GO:0019408 dolichol biosynthetic process	j
scf7180000011806	2452806..2455520	-	Gene000664	mRNA788		2325	CTHT_0006860	1	0.965423	coding					j
scf7180000011806	2457718..2459812	-	Gene000665	mRNA791		2095	CTHT_0006880	1	1	coding			GO:0016831 carboxy-lyase activity	GO:0006221 pyrimidine nucleotide biosynthetic process	o
scf7180000011806	2474901..2477891	-	Gene000666	mRNA793	mRNA793, mRNA794	2932	CTHT_0006920	1	0.999965	coding					o
scf7180000011806	2474901..2477891	-	Gene000666	mRNA794	mRNA793, mRNA794	2927	CTHT_0006920	1	0.999965	coding					o
scf7180000011806	2475934..2477891	-	Gene000667	mRNA795		1908	CTHT_0006920	-1	0.937974	coding					=
scf7180000011806	2481022..2484067	-	Gene000668	mRNA797		2997	CTHT_0006940	1	1	coding					=
scf7180000011806	2498104..2500766	-	Gene000669	mRNA798		2663	CTHT_0006980	1	1	coding					c
scf7180000011806	2513093..2515830	-	Gene000670	mRNA799	mRNA799, mRNA800	2603	CTHT_0007000	1	0.999999	coding					o
scf7180000011806	2513093..2515830	-	Gene000670	mRNA800	mRNA799, mRNA800	2665	CTHT_0007000	1	0.999997	coding					o
scf7180000011806	2521698..2525329	-	Gene000671	mRNA803		2625	CTHT_0007040	1	1	coding					j
scf7180000011806	2528394..2530053	-	Gene000672	mRNA805	mRNA805, mRNA806	1548	CTHT_0007060	1	1	coding	EC:3.1.30; EC:3.1.21		GO:0016888 endodeoxyribonuclease activity, producing 5'-phosphomonoesters	GO:0006308 DNA catabolic process	=
scf7180000011806	2528409..2530015	-	Gene000672	mRNA806	mRNA805, mRNA806	1548	CTHT_0007060	1	1	coding	EC:3.1.30; EC:3.1.21		GO:0016888 endodeoxyribonuclease activity, producing 5'-phosphomonoesters	GO:0006308 DNA catabolic process	j
scf7180000011806	2544399..2546766	-	Gene000673	mRNA807	mRNA807, mRNA808, mRNA809, mRNA810, mRNA811, mRNA812	2076	#N/A	1	0.888945	coding					u
scf7180000011806	2544399..2546766	-	Gene000673	mRNA808	mRNA807, mRNA808, mRNA809, mRNA810, mRNA811, mRNA812	2070	#N/A	1	0.821459	coding					u
scf7180000011806	2544399..2546766	-	Gene000673	mRNA809	mRNA807, mRNA808, mRNA809, mRNA810, mRNA811, mRNA812	2305	#N/A	1	0.769265	coding					u
scf7180000011806	2544613..2546925	-	Gene000673	mRNA810	mRNA807, mRNA808, mRNA809, mRNA810, mRNA811, mRNA812	2168	#N/A	1	0.817474	coding					u
scf7180000011806	2544621..2547043	-	Gene000673	mRNA811	mRNA807, mRNA808, mRNA809, mRNA810, mRNA811, mRNA812	2207	#N/A	1	0.773544	coding					u
scf7180000011806	2544621..2547043	-	Gene000673	mRNA812	mRNA807, mRNA808, mRNA809, mRNA810, mRNA811, mRNA812	2284	#N/A	1	0.817474	coding					u
scf7180000011806	2570075..2572501	-	Gene000674	mRNA817		2273	CTHT_0007140	1	1	coding		GO:0016021 integral component of membrane			j
scf7180000011806	2575881..2579308	-	Gene000675	mRNA818		3352	CTHT_0007150	1	1	coding					=
scf7180000011806	2589628..2592036	-	Gene000676	mRNA819	mRNA819, mRNA820	1790	CTHT_0007170	1	1	coding					j
scf7180000011806	2590346..2592039	-	Gene000676	mRNA820	mRNA819, mRNA820	1588	CTHT_0007170	1	1	coding					j
scf7180000011806	2599971..2601983	-	Gene000677	mRNA821		1859	CTHT_0007200	1	0.999997	coding		GO:0005743 mitochondrial inner membrane, GO:0005779 integral component of peroxisomal membrane	GO:0005347 ATP transmembrane transporter activity, GO:0015217 ADP transmembrane transporter activity, GO:0015228 coenzyme A transmembrane transporter activity, GO:0015230 FAD transmembrane transporter activity, GO:0044610 FMN transmembrane transporter activity, GO:0051724 NAD transmembrane transporter activity, GO:0080122 AMP transmembrane transporter activity	GO:0006839 mitochondrial transport, GO:0015858 nucleoside transport, GO:0015866 ADP transport, GO:0015867 ATP transport, GO:0035349 coenzyme A transmembrane transport, GO:0035350 FAD transmembrane transport, GO:0035352 NAD transmembrane transport, GO:0080121 AMP transport	j
scf7180000011806	2608858..2610305	-	Gene000678	mRNA822	mRNA822, mRNA823, mRNA824	1448	CTHT_0007230	1	1	coding			GO:0016740 transferase activity		e
scf7180000011806	2608872..2611952	-	Gene000678	mRNA823	mRNA822, mRNA823, mRNA824	2714	CTHT_0007230	1	1	coding	EC:2.3.1.88	GO:0031417 NatC complex	GO:0004596 peptide alpha-N-acetyltransferase activity	GO:0006474 N-terminal protein amino acid acetylation	j
scf7180000011806	2608872..2611952	-	Gene000678	mRNA824	mRNA822, mRNA823, mRNA824	2652	CTHT_0007230	1	1	coding	EC:2.3.1.88	GO:0031417 NatC complex	GO:0004596 peptide alpha-N-acetyltransferase activity	GO:0006474 N-terminal protein amino acid acetylation	j
scf7180000011806	2613484..2615533	-	Gene000679	mRNA826		1879	CTHT_0007240	1	1	coding	EC:3.6.1.3; EC:3.6.1.15	GO:0000275 mitochondrial proton-transporting ATP synthase complex, catalytic core F(1), GO:0070469 respiratory chain	GO:0046872 metal ion binding, GO:0046933 proton-transporting ATP synthase activity, rotational mechanism	GO:0015986 ATP synthesis coupled proton transport, GO:0055114 oxidation-reduction process, GO:0099132 ATP hydrolysis coupled cation transmembrane transport	j
scf7180000011806	2626519..2627893	-	Gene000680	mRNA829		1375	CTHT_0007280	-1	0.968954	coding					e
scf7180000011806	2633722..2636134	-	Gene000681	mRNA832		1800	CTHT_0007300	-1	0.977957	coding					=
scf7180000011806	2636375..2640924	-	Gene000682	mRNA833		4415	CTHT_0007310	1	1	coding	EC:2.7.11	GO:0043229 intracellular organelle, GO:0044444 cytoplasmic part	GO:0004674 protein serine/threonine kinase activity, GO:0005524 ATP binding	GO:0006468 protein phosphorylation, GO:0035556 intracellular signal transduction, GO:0048523 negative regulation of cellular process, GO:0065008 regulation of biological quality	=
scf7180000011806	2653645..2655432	-	Gene000683	mRNA836		1666	CTHT_0007350	1	0.999952	coding		GO:0005739 mitochondrion		GO:0032981 mitochondrial respiratory chain complex I assembly	x
scf7180000011806	2660009..2662528	-	Gene000684	mRNA837		2520	CTHT_0007360	1	0.998116	coding					x
scf7180000011806	2680317..2682086	-	Gene000685	mRNA839		1770	CTHT_0007410	1	1	coding	EC:6.1.1.11	GO:0005739 mitochondrion	GO:0004828 serine-tRNA ligase activity, GO:0005524 ATP binding	GO:0070158 mitochondrial seryl-tRNA aminoacylation	=
scf7180000011806	2684274..2688360	-	Gene000686	mRNA841	mRNA841, mRNA842	2954	CTHT_0007420	1	0.90281	coding					x
scf7180000011806	2684274..2688987	-	Gene000686	mRNA842	mRNA841, mRNA842	4655	CTHT_0007420	1	0.891296	coding					x
scf7180000011806	2689897..2692250	-	Gene000687	mRNA845		2130	CTHT_0007430	-1	0.99408	coding					s
scf7180000011806	2692506..2693696	-	Gene000688	mRNA846		1191	CTHT_0007440	1	0.999961	coding					o
scf7180000011806	2696811..2699740	-	Gene000689	mRNA847		2765	CTHT_0007460	1	1	coding		GO:0000776 kinetochore	GO:0003677 DNA binding	GO:0000280 nuclear division, GO:0008608 attachment of spindle microtubules to kinetochore, GO:0051276 chromosome organization	j
scf7180000011806	2701137..2704533	-	Gene000690	mRNA848		3263	CTHT_0007480	1	1	coding	EC:3.6.1.15	GO:0005789 endoplasmic reticulum membrane, GO:0016021 integral component of membrane	GO:0003924 GTPase activity, GO:0005525 GTP binding	GO:0007029 endoplasmic reticulum organization	=
scf7180000011806	2709890..2711645	-	Gene000691	mRNA849		1655	CTHT_0007510	1	0.999982	coding		GO:0005634 nucleus			j
scf7180000011806	2718026..2721339	-	Gene000692	mRNA850		3246	CTHT_0007530	1	0.963852	coding			GO:0016787 hydrolase activity, GO:0046872 metal ion binding		=
scf7180000011806	2733159..2734534	-	Gene000693	mRNA853		1376	CTHT_0007580	1	1	coding					o
scf7180000011806	2734672..2737192	-	Gene000694	mRNA854	mRNA854, mRNA855, mRNA856	1697	CTHT_0007590	1	1	coding		GO:0005680 anaphase-promoting complex	GO:0061630 ubiquitin protein ligase activity	GO:0031145 anaphase-promoting complex-dependent catabolic process, GO:0070979 protein K11-linked ubiquitination, GO:1904668 positive regulation of ubiquitin protein ligase activity	j
scf7180000011806	2734672..2737192	-	Gene000694	mRNA855	mRNA854, mRNA855, mRNA856	2358	CTHT_0007590	1	0.999999	coding				GO:0044267 cellular protein metabolic process	j
scf7180000011806	2734675..2736838	-	Gene000694	mRNA856	mRNA854, mRNA855, mRNA856	1448	CTHT_0007590	1	1	coding		GO:0005680 anaphase-promoting complex	GO:0061630 ubiquitin protein ligase activity	GO:0031145 anaphase-promoting complex-dependent catabolic process, GO:0070979 protein K11-linked ubiquitination, GO:1904668 positive regulation of ubiquitin protein ligase activity	j
scf7180000011806	2772562..2773815	-	Gene000695	mRNA860		1203	#N/A	1	0.999014	coding					u
scf7180000011806	2776546..2780234	-	Gene000696	mRNA861	mRNA861, mRNA862	3526	#N/A	1	1	coding					u
scf7180000011806	2776546..2780234	-	Gene000696	mRNA862	mRNA861, mRNA862	3624	#N/A	1	1	coding					u
scf7180000011806	2790187..2791974	-	Gene000697	mRNA863	mRNA863, mRNA864	1788	CTHT_0007660	1	1	coding				GO:0046854 phosphatidylinositol phosphorylation	o
scf7180000011806	2790194..2791970	-	Gene000697	mRNA864	mRNA863, mRNA864	1665	CTHT_0007660	1	1	coding				GO:0046854 phosphatidylinositol phosphorylation	o
scf7180000011806	2796426..2801292	-	Gene000698	mRNA865		4767	CTHT_0007680	1	1	coding		GO:0016021 integral component of membrane		GO:0006812 cation transport, GO:0055085 transmembrane transport	=
scf7180000011806	2803793..2808590	-	Gene000699	mRNA867		4507	CTHT_0007700	1	1	coding			GO:0016787 hydrolase activity		j
scf7180000011806	2809001..2810252	-	Gene000700	mRNA868		1202	CTHT_0007710	1	0.905851	coding		GO:0016021 integral component of membrane			=
scf7180000011806	2831516..2834132	-	Gene000701	mRNA869		2406	CTHT_0007770	1	1	coding			GO:0004553 hydrolase activity, hydrolyzing O-glycosyl compounds	GO:0030245 cellulose catabolic process	=
scf7180000011806	2834371..2835980	-	Gene000702	mRNA870	mRNA870, mRNA871	1610	CTHT_0007780	1	1	coding			GO:0016614 oxidoreductase activity, acting on CH-OH group of donors, GO:0050660 flavin adenine dinucleotide binding	GO:0055114 oxidation-reduction process	o
scf7180000011806	2834470..2836968	-	Gene000702	mRNA871	mRNA870, mRNA871	2454	CTHT_0007780	1	1	coding			GO:0016614 oxidoreductase activity, acting on CH-OH group of donors, GO:0050660 flavin adenine dinucleotide binding	GO:0055114 oxidation-reduction process	j
scf7180000011806	2842521..2849623	-	Gene000703	mRNA876		6903	CTHT_0007810	1	1	coding		GO:0005887 integral component of plasma membrane	GO:0008081 phosphoric diester hydrolase activity, GO:0015179 L-amino acid transmembrane transporter activity, GO:0015297 antiporter activity	GO:0006629 lipid metabolic process, GO:0007165 signal transduction, GO:1902475 L-alpha-amino acid transmembrane transport	j
scf7180000011806	2846515..2849631	-	Gene000704	mRNA877		3071	CTHT_0007840	1	0.999999	coding			GO:0008081 phosphoric diester hydrolase activity	GO:0006629 lipid metabolic process, GO:0007165 signal transduction	o
scf7180000011807	6746..9574	-	Gene000705	mRNA1624	mRNA1624, mRNA1625	2712	#N/A	1	1	coding					u
scf7180000011807	6746..9574	-	Gene000705	mRNA1625	mRNA1624, mRNA1625	2780	#N/A	1	1	coding					u
scf7180000011808	1..1013	+	Gene000706	mRNA1626		1013	#N/A	1	0.565441	coding					u
scf7180000011812	2219..4130	+	Gene000707	mRNA1903		1182	CTHT_0007860	1	0.818513	coding					x
scf7180000011812	7883..10315	+	Gene000708	mRNA1906		2381	CTHT_0007870	-1	0.965038	coding					o
scf7180000011812	15130..17239	+	Gene000709	mRNA1908		2000	CTHT_0007880	1	0.999998	coding	EC:2.4.1.232	GO:0000136 alpha-1	GO:0000009 alpha-1	GO:0006487 protein N-linked glycosylation	=
scf7180000011812	18389..20606	+	Gene000710	mRNA1909		2153	CTHT_0007890	1	1	coding			GO:0016831 carboxy-lyase activity, GO:0030170 pyridoxal phosphate binding	GO:0019752 carboxylic acid metabolic process	=
scf7180000011812	26958..29157	+	Gene000711	mRNA1910		2027	CTHT_0007920	1	1	coding	EC:2.7.11	GO:0043231 intracellular membrane-bounded organelle, GO:0044444 cytoplasmic part, GO:0071944 cell periphery	GO:0004674 protein serine/threonine kinase activity, GO:0005524 ATP binding	GO:0006468 protein phosphorylation, GO:0035556 intracellular signal transduction, GO:0048523 negative regulation of cellular process, GO:0065008 regulation of biological quality	=
scf7180000011812	41239..45574	+	Gene000712	mRNA1914	mRNA1914, mRNA1915, mRNA1916	3731	CTHT_0007960	1	1	coding		GO:0044464 cell part			j
scf7180000011812	41285..45574	+	Gene000712	mRNA1915	mRNA1914, mRNA1915, mRNA1916	3833	CTHT_0007960	1	0.999621	coding		GO:0044464 cell part			j
scf7180000011812	41366..45568	+	Gene000712	mRNA1916	mRNA1914, mRNA1915, mRNA1916	3932	CTHT_0007960	1	1	coding		GO:0044464 cell part			j
scf7180000011812	46009..47753	+	Gene000713	mRNA1917	mRNA1917, mRNA1918	1677	CTHT_0007970	1	1	coding					=
scf7180000011812	46018..47735	+	Gene000713	mRNA1918	mRNA1917, mRNA1918	1600	CTHT_0007970	1	1	coding					j
scf7180000011812	48647..49573	+	Gene000714	mRNA1920		927	CTHT_0007980	1	0.999332	coding					x
scf7180000011812	50221..55116	+	Gene000715	mRNA1921		4830	CTHT_0007990	1	1	coding		GO:0016020 membrane			=
scf7180000011812	55901..56500	+	Gene000716	mRNA1923		600	CTHT_0008000	1	0.772311	coding					x
scf7180000011812	56658..58974	+	Gene000717	mRNA1924		2193	CTHT_0008010	1	1	coding		GO:0005737 cytoplasm, GO:0005844 polysome	GO:0005524 ATP binding, GO:0051082 unfolded protein binding	GO:0002181 cytoplasmic translation, GO:0006364 rRNA processing, GO:0006450 regulation of translational fidelity, GO:0006452 translational frameshifting, GO:0051083 'de novo' cotranslational protein folding	=
scf7180000011812	63156..66877	+	Gene000718	mRNA1927		3722	CTHT_0008040	1	0.992808	coding					x
scf7180000011812	67237..70273	+	Gene000719	mRNA1928		3037	CTHT_0008050	1	0.922212	coding					x
scf7180000011812	70292..75119	+	Gene000720	mRNA1929		4194	CTHT_0008060	1	1	coding					j
scf7180000011812	77085..81138	+	Gene000721	mRNA1930		4054	CTHT_0008070	1	1	coding					e
scf7180000011812	87003..88421	+	Gene000722	mRNA1931	mRNA1931, mRNA1932	1196	CTHT_0008090	1	0.870723	coding	EC:3.6.1.3; EC:3.6.1.15	GO:0000220 vacuolar proton-transporting V-type ATPase, V0 domain, GO:0005774 vacuolar membrane, GO:0016021 integral component of membrane	GO:0046961 proton-transporting ATPase activity, rotational mechanism	GO:0006623 protein targeting to vacuole, GO:0006878 cellular copper ion homeostasis, GO:0006879 cellular iron ion homeostasis, GO:0006897 endocytosis, GO:0007033 vacuole organization, GO:0007035 vacuolar acidification, GO:0015991 ATP hydrolysis coupled proton transport	j
scf7180000011812	87050..88373	+	Gene000722	mRNA1932	mRNA1931, mRNA1932	955	CTHT_0008090	1	0.979817	coding	EC:3.6.1.3; EC:3.6.1.15	GO:0000220 vacuolar proton-transporting V-type ATPase, V0 domain, GO:0005774 vacuolar membrane, GO:0016021 integral component of membrane	GO:0046961 proton-transporting ATPase activity, rotational mechanism	GO:0007035 vacuolar acidification, GO:0015991 ATP hydrolysis coupled proton transport, GO:0046916 cellular transition metal ion homeostasis	=
scf7180000011812	92506..94874	+	Gene000723	mRNA1935		2369	CTHT_0008110	1	1	coding		GO:0005829 cytosol	GO:0016787 hydrolase activity	GO:0009166 nucleotide catabolic process	=
scf7180000011812	96147..98087	+	Gene000724	mRNA1936		1941	CTHT_0008110	1	0.718313	coding					p
scf7180000011812	100307..103598	+	Gene000725	mRNA1940		2874	CTHT_0008140	1	0.968253	coding		GO:0005739 mitochondrion, GO:0016021 integral component of membrane			j
scf7180000011812	112991..115155	+	Gene000726	mRNA1943		2101	CTHT_0008160	1	1	coding	EC:3.4.21		GO:0004252 serine-type endopeptidase activity	GO:0006508 proteolysis	=
scf7180000011812	116929..118565	+	Gene000727	mRNA1944		1637	CTHT_0008170	1	1	coding					o
scf7180000011812	119700..124785	+	Gene000728	mRNA1946		5007	CTHT_0008180	1	1	coding					=
scf7180000011812	126093..127776	+	Gene000729	mRNA1947		1598	CTHT_0008190	1	1	coding					=
scf7180000011812	138925..140904	+	Gene000730	mRNA1949	mRNA1949, mRNA1950	1872	CTHT_0008220	1	1	coding	EC:4.1.1.15		GO:0004351 glutamate decarboxylase activity, GO:0030170 pyridoxal phosphate binding	GO:0006538 glutamate catabolic process, GO:0034599 cellular response to oxidative stress	j
scf7180000011812	139964..140881	+	Gene000730	mRNA1950	mRNA1949, mRNA1950	918	CTHT_0008220	1	0.994018	coding			GO:0016831 carboxy-lyase activity	GO:0006536 glutamate metabolic process	e
scf7180000011812	142912..145082	+	Gene000731	mRNA1951		2171	CTHT_0008230	1	1	coding	EC:3.4.19.12	GO:0036266 Cdc48p-Npl4p-Vms1p AAA ATPase complex	GO:0003676 nucleic acid binding, GO:0004843 thiol-dependent ubiquitin-specific protease activity	GO:0030433 ubiquitin-dependent ERAD pathway, GO:0071630 nuclear protein quality control by the ubiquitin-proteasome system, GO:0072671 mitochondria-associated ubiquitin-dependent protein catabolic process	=
scf7180000011812	149197..151718	+	Gene000732	mRNA1953		2455	CTHT_0008240	1	1	coding					=
scf7180000011812	153467..156749	+	Gene000733	mRNA1954		3283	CTHT_0008250	1	0.730924	coding					x
scf7180000011812	163080..164804	+	Gene000734	mRNA1956		1725	CTHT_0008260	1	0.996588	coding					x
scf7180000011812	163870..165105	+	Gene000735	mRNA1957		1236	CTHT_0008260	1	0.706221	coding					x
scf7180000011812	174661..175879	+	Gene000736	mRNA1961		1219	#N/A	1	0.99202	coding					u
scf7180000011812	175928..183966	+	Gene000737	mRNA1962	mRNA1962, mRNA1963	7733	CTHT_0008270	1	1	coding	EC:1.4.1.14		GO:0005506 iron ion binding, GO:0010181 FMN binding, GO:0016040 glutamate synthase (NADH) activity, GO:0050660 flavin adenine dinucleotide binding, GO:0051538 3 iron, 4 sulfur cluster binding	GO:0006537 glutamate biosynthetic process, GO:0055114 oxidation-reduction process	=
scf7180000011812	175928..183966	+	Gene000737	mRNA1963	mRNA1962, mRNA1963	7743	CTHT_0008270	1	1	coding	EC:1.4.1.14		GO:0005506 iron ion binding, GO:0010181 FMN binding, GO:0016040 glutamate synthase (NADH) activity, GO:0050660 flavin adenine dinucleotide binding, GO:0051538 3 iron, 4 sulfur cluster binding	GO:0006537 glutamate biosynthetic process, GO:0055114 oxidation-reduction process	j
scf7180000011812	185209..187540	+	Gene000738	mRNA1966		2332	CTHT_0008280	1	1	coding		GO:0031224 intrinsic component of membrane, GO:0043231 intracellular membrane-bounded organelle, GO:0044444 cytoplasmic part		GO:0009987 cellular process	=
scf7180000011812	194920..198634	+	Gene000739	mRNA1971		3643	CTHT_0008290	1	1	coding		GO:0005634 nucleus		GO:0006355 regulation of transcription, DNA-templated	=
scf7180000011812	199913..203132	+	Gene000740	mRNA1972		3220	CTHT_0008300	1	1	coding					o
scf7180000011812	216195..220790	+	Gene000741	mRNA1978	mRNA1978, mRNA1979, mRNA1980, mRNA1981, mRNA1982	3825	CTHT_0008350	1	1	coding	EC:2.7.1.105		GO:0003873 6-phosphofructo-2-kinase activity, GO:0005524 ATP binding	GO:0006000 fructose metabolic process, GO:0006003 fructose 2, GO:0046835 carbohydrate phosphorylation	j
scf7180000011812	216195..220790	+	Gene000741	mRNA1979	mRNA1978, mRNA1979, mRNA1980, mRNA1981, mRNA1982	4001	CTHT_0008350	1	1	coding	EC:2.7.1.105		GO:0003873 6-phosphofructo-2-kinase activity, GO:0005524 ATP binding	GO:0006000 fructose metabolic process, GO:0006003 fructose 2, GO:0046835 carbohydrate phosphorylation	j
scf7180000011812	216195..220790	+	Gene000741	mRNA1980	mRNA1978, mRNA1979, mRNA1980, mRNA1981, mRNA1982	4219	CTHT_0008350	1	1	coding	EC:2.7.1.105		GO:0003873 6-phosphofructo-2-kinase activity, GO:0005524 ATP binding	GO:0006000 fructose metabolic process, GO:0006003 fructose 2, GO:0046835 carbohydrate phosphorylation	j
scf7180000011812	216195..220790	+	Gene000741	mRNA1981	mRNA1978, mRNA1979, mRNA1980, mRNA1981, mRNA1982	4427	CTHT_0008350	1	1	coding	EC:2.7.1.105		GO:0003873 6-phosphofructo-2-kinase activity, GO:0005524 ATP binding	GO:0006000 fructose metabolic process, GO:0006003 fructose 2, GO:0046835 carbohydrate phosphorylation	j
scf7180000011812	216223..220769	+	Gene000741	mRNA1982	mRNA1978, mRNA1979, mRNA1980, mRNA1981, mRNA1982	4123	CTHT_0008350	1	1	coding	EC:2.7.1.105		GO:0003873 6-phosphofructo-2-kinase activity, GO:0005524 ATP binding	GO:0006000 fructose metabolic process, GO:0006003 fructose 2, GO:0046835 carbohydrate phosphorylation	j
scf7180000011812	226150..228700	+	Gene000742	mRNA1983		2551	CTHT_0008360	1	1	coding					o
scf7180000011812	256206..260137	+	Gene000743	mRNA1987		3785	CTHT_0008440	1	0.866529	coding					=
scf7180000011812	263526..265541	+	Gene000744	mRNA1989	mRNA1989, mRNA1991	1864	CTHT_0008470	1	1	coding		GO:0005643 nuclear pore	GO:0016301 kinase activity, GO:0016773 phosphotransferase activity, alcohol group as acceptor, GO:0017056 structural constituent of nuclear pore	GO:0005975 carbohydrate metabolic process, GO:0006913 nucleocytoplasmic transport, GO:0016310 phosphorylation	c
scf7180000011812	264399..265573	+	Gene000744	mRNA1991	mRNA1989, mRNA1991	1175	CTHT_0008470	1	0.999983	coding		GO:0005643 nuclear pore	GO:0016301 kinase activity, GO:0016773 phosphotransferase activity, alcohol group as acceptor, GO:0017056 structural constituent of nuclear pore	GO:0005975 carbohydrate metabolic process, GO:0006913 nucleocytoplasmic transport, GO:0016310 phosphorylation	o
scf7180000011812	265779..269668	+	Gene000745	mRNA1992		3811	CTHT_0008480	1	1	coding		GO:0005643 nuclear pore	GO:0016773 phosphotransferase activity, alcohol group as acceptor, GO:0017056 structural constituent of nuclear pore	GO:0005975 carbohydrate metabolic process, GO:0006606 protein import into nucleus, GO:0016973 poly(A)+ mRNA export from nucleus, GO:0051292 nuclear pore complex assembly	=
scf7180000011812	270046..273403	+	Gene000746	mRNA1993	mRNA1993, mRNA1994, mRNA1995, mRNA1996	3224	CTHT_0008490	1	0.999942	coding					j
scf7180000011812	270046..273536	+	Gene000746	mRNA1994	mRNA1993, mRNA1994, mRNA1995, mRNA1996	3249	CTHT_0008490	1	1	coding					j
scf7180000011812	270103..273452	+	Gene000746	mRNA1995	mRNA1993, mRNA1994, mRNA1995, mRNA1996	3203	CTHT_0008490	1	0.999942	coding					j
scf7180000011812	270125..273394	+	Gene000746	mRNA1996	mRNA1993, mRNA1994, mRNA1995, mRNA1996	3041	CTHT_0008490	1	1	coding					j
scf7180000011812	297611..301761	+	Gene000747	mRNA2004		3342	CTHT_0008540	1	1	coding			GO:0003676 nucleic acid binding		=
scf7180000011812	314720..316700	+	Gene000748	mRNA2006		1663	CTHT_0008580	1	1	coding	EC:2.5.1.49; EC:2.5.1.47		GO:0003961 O-acetylhomoserine aminocarboxypropyltransferase activity, GO:0004124 cysteine synthase activity, GO:0030170 pyridoxal phosphate binding	GO:0019344 cysteine biosynthetic process, GO:0071266 'de novo' L-methionine biosynthetic process	=
scf7180000011812	316865..318007	+	Gene000749	mRNA2007		971	CTHT_0008590	1	0.99988	coding		GO:0016021 integral component of membrane			=
scf7180000011812	320119..321760	+	Gene000750	mRNA2009		1642	CTHT_0008610	1	0.848492	coding					x
scf7180000011812	324233..325770	+	Gene000751	mRNA2011		1538	CTHT_0008620	-1	0.570053	coding		GO:0000139 Golgi membrane, GO:0005768 endosome	GO:0000166 nucleotide binding	GO:0006996 organelle organization, GO:0016197 endosomal transport, GO:0016482 cytosolic transport, GO:0048193 Golgi vesicle transport	o
scf7180000011812	331468..334102	+	Gene000752	mRNA2015		2635	CTHT_0008650	1	1	coding					=
scf7180000011812	343666..345211	+	Gene000753	mRNA2018		1419	CTHT_0008700	1	1	coding	EC:2.1.3.3	GO:0005739 mitochondrion, GO:0005829 cytosol	GO:0004585 ornithine carbamoyltransferase activity, GO:0016597 amino acid binding	GO:0000050 urea cycle, GO:0042450 arginine biosynthetic process via ornithine	=
scf7180000011812	346806..349640	+	Gene000754	mRNA2019	mRNA2019, mRNA2021	2338	CTHT_0008720	1	1	coding		GO:0005634 nucleus	GO:0003723 RNA binding		j
scf7180000011812	346820..349645	+	Gene000754	mRNA2021	mRNA2019, mRNA2021	2382	CTHT_0008720	1	0.999997	coding		GO:0005634 nucleus	GO:0003723 RNA binding		j
scf7180000011812	346806..351433	+	Gene000755	mRNA2020		4033	CTHT_0008720	1	1	coding		GO:0005634 nucleus	GO:0003723 RNA binding		j
scf7180000011812	354790..359492	+	Gene000756	mRNA2023		4581	CTHT_0008730	1	1	coding		GO:0005622 intracellular		GO:0035556 intracellular signal transduction	=
scf7180000011812	366418..367927	+	Gene000757	mRNA2024		1278	CTHT_0008760	1	0.999998	coding		GO:0005774 vacuolar membrane, GO:0005829 cytosol, GO:0019898 extrinsic component of membrane, GO:0031201 SNARE complex	GO:0001671 ATPase activator activity, GO:0005483 soluble NSF attachment protein activity, GO:0019905 syntaxin binding	GO:0006886 intracellular protein transport, GO:0006914 autophagy, GO:0032781 positive regulation of ATPase activity, GO:0035494 SNARE complex disassembly, GO:0042144 vacuole fusion, non-autophagic, GO:0048280 vesicle fusion with Golgi apparatus	=
scf7180000011812	368216..372203	+	Gene000758	mRNA2025	mRNA2025, mRNA2026	3896	CTHT_0008770	1	1	coding		GO:0005634 nucleus, GO:0030688 preribosome, small subunit precursor		GO:0000462 maturation of SSU-rRNA from tricistronic rRNA transcript (SSU-rRNA, 5.8S rRNA, LSU-rRNA)	=
scf7180000011812	368368..372283	+	Gene000758	mRNA2026	mRNA2025, mRNA2026	3916	CTHT_0008770	1	1	coding		GO:0005634 nucleus, GO:0030688 preribosome, small subunit precursor		GO:0000462 maturation of SSU-rRNA from tricistronic rRNA transcript (SSU-rRNA, 5.8S rRNA, LSU-rRNA)	o
scf7180000011812	372609..377495	+	Gene000759	mRNA2027		4757	CTHT_0008780	1	1	coding		GO:0016020 membrane, GO:0043291 RAVE complex		GO:0007035 vacuolar acidification, GO:0070072 vacuolar proton-transporting V-type ATPase complex assembly	=
scf7180000011812	377749..381077	+	Gene000760	mRNA2028		3156	CTHT_0008790	1	1	coding		GO:0000329 fungal-type vacuole membrane	GO:0022857 transmembrane transporter activity		j
scf7180000011812	387664..391901	+	Gene000761	mRNA2029		4120	CTHT_0008830	1	1	coding	EC:3.1.13; EC:3.1.15	GO:0005634 nucleus	GO:0003676 nucleic acid binding, GO:0004534 5'-3' exoribonuclease activity, GO:0008270 zinc ion binding	GO:0006397 mRNA processing, GO:0090503 RNA phosphodiester bond hydrolysis, exonucleolytic	=
scf7180000011812	393227..396874	+	Gene000762	mRNA2030		3436	CTHT_0008840	-1	0.999977	coding		GO:0005737 cytoplasm, GO:0031235 intrinsic component of the cytoplasmic side of the plasma membrane	GO:0005096 GTPase activator activity	GO:0046580 negative regulation of Ras protein signal transduction, GO:0043087 regulation of GTPase activity	c
scf7180000011812	395334..401560	+	Gene000763	mRNA2031		5956	CTHT_0008840	-1	1	coding		GO:0005737 cytoplasm, GO:0031235 intrinsic component of the cytoplasmic side of the plasma membrane	GO:0005096 GTPase activator activity	GO:0046580 negative regulation of Ras protein signal transduction, GO:0043087 regulation of GTPase activity	j
scf7180000011812	395334..402383	+	Gene000764	mRNA2032		6700	CTHT_0008840	1	1	coding		GO:0005737 cytoplasm, GO:0031235 intrinsic component of the cytoplasmic side of the plasma membrane	GO:0005096 GTPase activator activity	GO:0046580 negative regulation of Ras protein signal transduction, GO:0043087 regulation of GTPase activity	j
scf7180000011812	409506..413553	+	Gene000765	mRNA2035		3970	CTHT_0008850	1	1	coding					o
scf7180000011812	420558..424662	+	Gene000766	mRNA2038		3874	CTHT_0008870	1	1	coding					=
scf7180000011812	428463..432636	+	Gene000767	mRNA2039	mRNA2039, mRNA2040	4021	CTHT_0008890	1	1	coding					=
scf7180000011812	428463..432636	+	Gene000767	mRNA2040	mRNA2039, mRNA2040	4018	CTHT_0008890	1	1	coding					j
scf7180000011812	434025..436086	+	Gene000768	mRNA2041		1922	CTHT_0008910	1	1	coding		GO:0000974 Prp19 complex, GO:0005662 DNA replication factor A complex, GO:0016020 membrane, GO:0044444 cytoplasmic part, GO:0071011 precatalytic spliceosome, GO:0071013 catalytic step 2 spliceosome, GO:0071014 post-mRNA release spliceosomal complex, GO:0080008 Cul4-RING E3 ubiquitin ligase complex		GO:0016192 vesicle-mediated transport, GO:0045292 mRNA cis splicing, via spliceosome, GO:0046907 intracellular transport	=
scf7180000011812	439593..442033	+	Gene000769	mRNA2042		1959	CTHT_0008930	1	1	coding					j
scf7180000011812	445005..446294	+	Gene000770	mRNA2043		870	CTHT_0008950	1	0.987296	coding		GO:0005737 cytoplasm, GO:0016272 prefoldin complex	GO:0051082 unfolded protein binding	GO:0006355 regulation of transcription, DNA-templated, GO:0006457 protein folding	=
scf7180000011812	446689..449378	+	Gene000771	mRNA2044		2690	CTHT_0008960	1	1	coding		GO:0044424 intracellular part	GO:0003676 nucleic acid binding, GO:0004527 exonuclease activity	GO:0016070 RNA metabolic process, GO:0090305 nucleic acid phosphodiester bond hydrolysis	=
scf7180000011812	460850..463756	+	Gene000772	mRNA2045		2781	CTHT_0009000	1	0.999999	coding			GO:0046983 protein dimerization activity		j
scf7180000011812	467170..468528	+	Gene000773	mRNA2047		1359	CTHT_0009020	1	0.999836	coding					x
scf7180000011812	488192..489585	+	Gene000774	mRNA2049		1394	CTHT_0009050	1	0.998028	coding		GO:0005762 mitochondrial large ribosomal subunit	GO:0003735 structural constituent of ribosome		o
scf7180000011812	495606..497801	+	Gene000775	mRNA2051	mRNA2051, mRNA2052	2076	CTHT_0009070	1	1	coding					j
scf7180000011812	495677..497803	+	Gene000775	mRNA2052	mRNA2051, mRNA2052	2067	CTHT_0009070	1	1	coding					=
scf7180000011812	498012..500173	+	Gene000776	mRNA2053		1527	CTHT_0009080	1	0.999486	coding		GO:0005634 nucleus, GO:0030687 preribosome, large subunit precursor		GO:0000463 maturation of LSU-rRNA from tricistronic rRNA transcript (SSU-rRNA, 5.8S rRNA, LSU-rRNA), GO:0000466 maturation of 5.8S rRNA from tricistronic rRNA transcript (SSU-rRNA, 5.8S rRNA, LSU-rRNA)	=
scf7180000011812	507392..508696	+	Gene000777	mRNA2055		946	CTHT_0009120	1	0.973262	coding		GO:0022627 cytosolic small ribosomal subunit	GO:0003723 RNA binding, GO:0003735 structural constituent of ribosome	GO:0000028 ribosomal small subunit assembly, GO:0006412 translation	=
scf7180000011812	510918..514084	+	Gene000778	mRNA2057	mRNA2057, mRNA2058	3076	CTHT_0009150	1	1	coding					o
scf7180000011812	510928..514082	+	Gene000778	mRNA2058	mRNA2057, mRNA2058	3155	CTHT_0009150	1	1	coding					o
scf7180000011812	518221..519977	+	Gene000779	mRNA2059	mRNA2059, mRNA2060, mRNA2062, mRNA2061, mRNA2063, mRNA2064, mRNA2065, mRNA2066	1304	CTHT_0009170	1	0.999273	coding	EC:2.7.7.6	GO:0000790 nuclear chromatin, GO:0005666 DNA-directed RNA polymerase III complex	GO:0001056 RNA polymerase III activity	GO:0006384 transcription initiation from RNA polymerase III promoter, GO:0042797 tRNA transcription by RNA polymerase III	j
scf7180000011812	518221..519977	+	Gene000779	mRNA2060	mRNA2059, mRNA2060, mRNA2062, mRNA2061, mRNA2063, mRNA2064, mRNA2065, mRNA2066	1363	CTHT_0009170	1	0.999526	coding	EC:2.7.7.6	GO:0000790 nuclear chromatin, GO:0005666 DNA-directed RNA polymerase III complex	GO:0001056 RNA polymerase III activity	GO:0006384 transcription initiation from RNA polymerase III promoter, GO:0042797 tRNA transcription by RNA polymerase III	j
scf7180000011812	518221..519977	+	Gene000779	mRNA2061	mRNA2059, mRNA2060, mRNA2062, mRNA2061, mRNA2063, mRNA2064, mRNA2065, mRNA2066	1350	CTHT_0009170	1	0.999296	coding	EC:2.7.7.6	GO:0000790 nuclear chromatin, GO:0005666 DNA-directed RNA polymerase III complex	GO:0001056 RNA polymerase III activity	GO:0006384 transcription initiation from RNA polymerase III promoter, GO:0042797 tRNA transcription by RNA polymerase III	j
scf7180000011812	518221..519977	+	Gene000779	mRNA2062	mRNA2059, mRNA2060, mRNA2062, mRNA2061, mRNA2063, mRNA2064, mRNA2065, mRNA2066	1317	CTHT_0009170	1	0.999538	coding	EC:2.7.7.6	GO:0000790 nuclear chromatin, GO:0005666 DNA-directed RNA polymerase III complex	GO:0001056 RNA polymerase III activity	GO:0006384 transcription initiation from RNA polymerase III promoter, GO:0042797 tRNA transcription by RNA polymerase III	j
scf7180000011812	518225..519927	+	Gene000779	mRNA2063	mRNA2059, mRNA2060, mRNA2062, mRNA2061, mRNA2063, mRNA2064, mRNA2065, mRNA2066	1244	CTHT_0009170	1	0.999033	coding	EC:2.7.7.6	GO:0000790 nuclear chromatin, GO:0005666 DNA-directed RNA polymerase III complex	GO:0001056 RNA polymerase III activity	GO:0006384 transcription initiation from RNA polymerase III promoter, GO:0042797 tRNA transcription by RNA polymerase III	j
scf7180000011812	518225..519927	+	Gene000779	mRNA2064	mRNA2059, mRNA2060, mRNA2062, mRNA2061, mRNA2063, mRNA2064, mRNA2065, mRNA2066	1231	CTHT_0009170	1	0.999568	coding	EC:2.7.7.6	GO:0000790 nuclear chromatin, GO:0005666 DNA-directed RNA polymerase III complex	GO:0001056 RNA polymerase III activity	GO:0006384 transcription initiation from RNA polymerase III promoter, GO:0042797 tRNA transcription by RNA polymerase III	j
scf7180000011812	518225..519927	+	Gene000779	mRNA2065	mRNA2059, mRNA2060, mRNA2062, mRNA2061, mRNA2063, mRNA2064, mRNA2065, mRNA2066	1237	CTHT_0009170	1	0.999553	coding	EC:2.7.7.6	GO:0000790 nuclear chromatin, GO:0005666 DNA-directed RNA polymerase III complex	GO:0001056 RNA polymerase III activity	GO:0006384 transcription initiation from RNA polymerase III promoter, GO:0042797 tRNA transcription by RNA polymerase III	j
scf7180000011812	518225..519927	+	Gene000779	mRNA2066	mRNA2059, mRNA2060, mRNA2062, mRNA2061, mRNA2063, mRNA2064, mRNA2065, mRNA2066	1274	CTHT_0009170	1	0.999439	coding	EC:2.7.7.6	GO:0000790 nuclear chromatin, GO:0005666 DNA-directed RNA polymerase III complex	GO:0001056 RNA polymerase III activity	GO:0006384 transcription initiation from RNA polymerase III promoter, GO:0042797 tRNA transcription by RNA polymerase III	j
scf7180000011812	520986..522097	+	Gene000780	mRNA2067		1034	CTHT_0009190	1	0.999492	coding		GO:0044425 membrane part			=
scf7180000011812	527075..529013	+	Gene000781	mRNA2068	mRNA2068, mRNA2069	1473	CTHT_0009210	1	1	coding	EC:1.5.1.15; EC:3.5.4.9; EC:1.5.1.5	GO:0005829 cytosol	GO:0004477 methenyltetrahydrofolate cyclohydrolase activity, GO:0004487 methylenetetrahydrofolate dehydrogenase (NAD+) activity, GO:0004488 methylenetetrahydrofolate dehydrogenase (NADP+) activity	GO:0006730 one-carbon metabolic process, GO:0009113 purine nucleobase biosynthetic process, GO:0009396 folic acid-containing compound biosynthetic process, GO:0055114 oxidation-reduction process	j
scf7180000011812	527075..529013	+	Gene000781	mRNA2069	mRNA2068, mRNA2069	1511	CTHT_0009210	1	1	coding	EC:1.5.1.15; EC:3.5.4.9; EC:1.5.1.5	GO:0005829 cytosol	GO:0004477 methenyltetrahydrofolate cyclohydrolase activity, GO:0004487 methylenetetrahydrofolate dehydrogenase (NAD+) activity, GO:0004488 methylenetetrahydrofolate dehydrogenase (NADP+) activity	GO:0006730 one-carbon metabolic process, GO:0009113 purine nucleobase biosynthetic process, GO:0009396 folic acid-containing compound biosynthetic process, GO:0055114 oxidation-reduction process	j
scf7180000011812	534563..536125	+	Gene000782	mRNA2070		1416	CTHT_0009230	1	0.99527	coding		GO:0016021 integral component of membrane		GO:0046521 sphingoid catabolic process	j
scf7180000011812	535098..537499	+	Gene000783	mRNA2071		2311	CTHT_0009240	1	0.651761	coding		GO:0016021 integral component of membrane		GO:0046521 sphingoid catabolic process	=
scf7180000011812	539662..542229	+	Gene000784	mRNA2072		2151	CTHT_0009260	1	1	coding	EC:2.5.1.6	GO:0005829 cytosol	GO:0004478 methionine adenosyltransferase activity, GO:0005524 ATP binding, GO:0046872 metal ion binding	GO:0006556 S-adenosylmethionine biosynthetic process, GO:0006730 one-carbon metabolic process	j
scf7180000011812	542492..544329	+	Gene000785	mRNA2073		1616	CTHT_0009270	1	0.981765	coding	EC:2.7.7.48; EC:2.7.7.6	GO:0000932 P-body, GO:0005665 DNA-directed RNA polymerase II, core complex	GO:0003697 single-stranded DNA binding, GO:0003727 single-stranded RNA binding, GO:0003899 DNA-directed 5'-3' RNA polymerase activity, GO:0003968 RNA-directed 5'-3' RNA polymerase activity, GO:0031369 translation initiation factor binding	GO:0000291 nuclear-transcribed mRNA catabolic process, exonucleolytic, GO:0001172 transcription, RNA-templated, GO:0006367 transcription initiation from RNA polymerase II promoter, GO:0010590 regulation of cell separation after cytokinesis, GO:0045948 positive regulation of translational initiation, GO:0060213 positive regulation of nuclear-transcribed mRNA poly(A) tail shortening, GO:0097394 tel…	=
scf7180000011812	549908..551683	+	Gene000786	mRNA2078		1645	CTHT_0009280	1	1	coding			GO:0003824 catalytic activity		j
scf7180000011812	554101..559173	+	Gene000787	mRNA2081		3203	CTHT_0009290	1	1	coding					j
scf7180000011812	573339..576479	+	Gene000788	mRNA2084	mRNA2084, mRNA2085	3042	CTHT_0009320	1	1	coding					j
scf7180000011812	573404..576479	+	Gene000788	mRNA2085	mRNA2084, mRNA2085	2971	CTHT_0009320	1	1	coding					j
scf7180000011812	576843..579990	+	Gene000789	mRNA2086	mRNA2086, mRNA2087	2965	CTHT_0009330	1	1	coding		GO:0016020 membrane	GO:0016746 transferase activity, transferring acyl groups		j
scf7180000011812	576874..579995	+	Gene000789	mRNA2087	mRNA2086, mRNA2087	2996	CTHT_0009330	1	0.999971	coding		GO:0016020 membrane	GO:0016746 transferase activity, transferring acyl groups		o
scf7180000011812	576913..583427	+	Gene000790	mRNA2088		5517	CTHT_0009340	1	1	coding		GO:0016020 membrane	GO:0016746 transferase activity, transferring acyl groups, GO:0016787 hydrolase activity		j
scf7180000011812	580085..582062	+	Gene000791	mRNA2089		1352	CTHT_0009340	-1	0.515047	coding	EC:3.1.1.1		GO:0052689 carboxylic ester hydrolase activity		c
scf7180000011812	599446..600935	+	Gene000792	mRNA2094		1490	CTHT_0009370	1	1	coding					o
scf7180000011812	603896..605276	+	Gene000793	mRNA2095		1381	CTHT_0009390	1	1	coding	EC:6.5.1.4	GO:0005730 nucleolus, GO:0030686 90S preribosome	GO:0003963 RNA-3'-phosphate cyclase activity, GO:0004521 endoribonuclease activity, GO:0008047 enzyme activator activity	GO:0000447 endonucleolytic cleavage in ITS1 to separate SSU-rRNA from 5.8S rRNA and LSU-rRNA from tricistronic rRNA transcript (SSU-rRNA, 5.8S rRNA, LSU-rRNA), GO:0000472 endonucleolytic cleavage to generate mature 5'-end of SSU-rRNA from (SSU-rRNA, 5.8S rRNA, LSU-rRNA), GO:0000480 endonucleolytic cleavage in 5'-ETS of tricistronic rRNA transcript (SSU-rRNA, 5.8S rRNA, LSU-rRNA), GO:0043085 posit…	=
scf7180000011812	607354..613227	+	Gene000794	mRNA2096		3827	CTHT_0009410	1	1	coding	EC:6.3.5.5; EC:3.5.2.3; EC:2.1.3.2; EC:6.3.4.16	GO:0005951 carbamoyl-phosphate synthase complex	GO:0004070 aspartate carbamoyltransferase activity, GO:0004087 carbamoyl-phosphate synthase (ammonia) activity, GO:0004088 carbamoyl-phosphate synthase (glutamine-hydrolyzing) activity, GO:0004151 dihydroorotase activity, GO:0005524 ATP binding, GO:0046872 metal ion binding	GO:0000050 urea cycle, GO:0006207 'de novo' pyrimidine nucleobase biosynthetic process, GO:0006526 arginine biosynthetic process	j
scf7180000011812	620057..622645	+	Gene000795	mRNA2097		2459	CTHT_0009430	1	0.999721	coding		GO:0016021 integral component of membrane, GO:0031207 Sec62/Sec63 complex	GO:0008565 protein transporter activity	GO:0031204 posttranslational protein targeting to membrane, translocation	=
scf7180000011812	629326..631482	+	Gene000796	mRNA2099		2104	CTHT_0009470	1	0.997377	coding					x
scf7180000011812	630204..631486	+	Gene000797	mRNA2100		1283	CTHT_0009470	1	0.782774	coding					x
scf7180000011812	637536..639364	+	Gene000798	mRNA2101		1829	CTHT_0009480	1	1	coding					=
scf7180000011812	642032..644612	+	Gene000799	mRNA2102	mRNA2102, mRNA2103	2074	CTHT_0009500	1	1	coding		GO:0000790 nuclear chromatin, GO:0005737 cytoplasm, GO:0033503 HULC complex	GO:0031625 ubiquitin protein ligase binding, GO:0061630 ubiquitin protein ligase activity	GO:0000209 protein polyubiquitination, GO:0006281 DNA repair, GO:0016574 histone ubiquitination, GO:0031323 regulation of cellular metabolic process, GO:0043161 proteasome-mediated ubiquitin-dependent protein catabolic process, GO:0048523 negative regulation of cellular process, GO:0051171 regulation of nitrogen compound metabolic process, GO:0060255 regulation of macromolecule metabolic process,…	j
scf7180000011812	642032..644612	+	Gene000799	mRNA2103	mRNA2102, mRNA2103	2351	CTHT_0009500	1	1	coding		GO:0000790 nuclear chromatin, GO:0005737 cytoplasm, GO:0033503 HULC complex	GO:0061630 ubiquitin protein ligase activity, GO:0031625 ubiquitin protein ligase binding	GO:0006281 DNA repair, GO:0043161 proteasome-mediated ubiquitin-dependent protein catabolic process, GO:0000209 protein polyubiquitination, GO:0006355 regulation of transcription, DNA-templated, GO:0048523 negative regulation of cellular process, GO:0016574 histone ubiquitination	j
scf7180000011812	646711..652126	+	Gene000800	mRNA2104		5193	CTHT_0009520	1	1	coding			GO:0046872 metal ion binding	GO:0007165 signal transduction	j
scf7180000011812	654118..656132	+	Gene000801	mRNA2105		2015	CTHT_0009540	1	1	coding					e
scf7180000011812	658600..662812	+	Gene000802	mRNA2106	mRNA2106, mRNA2107, mRNA2108	3985	CTHT_0009560	1	1	coding	EC:3.6.1.3; EC:3.6.1.15	GO:0005730 nucleolus, GO:0005737 cytoplasm	GO:0003676 nucleic acid binding, GO:0004004 ATP-dependent RNA helicase activity, GO:0005524 ATP binding	GO:0000398 mRNA splicing, via spliceosome, GO:0010468 regulation of gene expression, GO:0010501 RNA secondary structure unwinding, GO:0044260 cellular macromolecule metabolic process	j
scf7180000011812	658619..662740	+	Gene000802	mRNA2107	mRNA2106, mRNA2107, mRNA2108	4028	CTHT_0009560	1	1	coding	EC:3.6.1.3; EC:3.6.1.15	GO:0005730 nucleolus, GO:0005737 cytoplasm	GO:0003676 nucleic acid binding, GO:0004004 ATP-dependent RNA helicase activity, GO:0005524 ATP binding	GO:0000398 mRNA splicing, via spliceosome, GO:0010468 regulation of gene expression, GO:0010501 RNA secondary structure unwinding, GO:0044260 cellular macromolecule metabolic process	o
scf7180000011812	658619..662840	+	Gene000802	mRNA2108	mRNA2106, mRNA2107, mRNA2108	4068	CTHT_0009560	1	1	coding	EC:3.6.1.3; EC:3.6.1.15	GO:0005730 nucleolus, GO:0005737 cytoplasm	GO:0003676 nucleic acid binding, GO:0004004 ATP-dependent RNA helicase activity, GO:0005524 ATP binding	GO:0000398 mRNA splicing, via spliceosome, GO:0010468 regulation of gene expression, GO:0010501 RNA secondary structure unwinding, GO:0044260 cellular macromolecule metabolic process	o
scf7180000011812	664217..667832	+	Gene000803	mRNA2109		3342	CTHT_0009580	1	1	coding					j
scf7180000011812	675279..676949	+	Gene000804	mRNA2110		1602	CTHT_0009600	1	0.999772	coding	EC:2.7.1.12		GO:0005524 ATP binding, GO:0046316 gluconokinase activity	GO:0016310 phosphorylation, GO:0046177 D-gluconate catabolic process	=
scf7180000011812	680793..682243	+	Gene000805	mRNA2111		1389	CTHT_0009620	1	0.999999	coding		GO:0005743 mitochondrial inner membrane, GO:0032592 integral component of mitochondrial membrane		GO:0033615 mitochondrial proton-transporting ATP synthase complex assembly	=
scf7180000011812	685466..686785	+	Gene000806	mRNA2114		968	CTHT_0009650	1	0.8061	coding		GO:0022625 cytosolic large ribosomal subunit	GO:0003729 mRNA binding, GO:0003735 structural constituent of ribosome	GO:0000463 maturation of LSU-rRNA from tricistronic rRNA transcript (SSU-rRNA, 5.8S rRNA, LSU-rRNA), GO:0006412 translation	j
scf7180000011812	686999..689909	+	Gene000807	mRNA2115		2568	CTHT_0009650	1	1	coding	EC:2.4.1.119	GO:0008250 oligosaccharyltransferase complex, GO:0016021 integral component of membrane	GO:0004579 dolichyl-diphosphooligosaccharide-protein glycotransferase activity	GO:0018279 protein N-linked glycosylation via asparagine, GO:0043687 post-translational protein modification	j
scf7180000011812	690705..693666	+	Gene000808	mRNA2117		2962	CTHT_0009660	1	1	coding					o
scf7180000011812	701351..709712	+	Gene000809	mRNA2118	mRNA2118, mRNA2119, mRNA2120, mRNA2122, mRNA2121	7727	CTHT_0009680	1	1	coding	EC:2.7.11	GO:0005737 cytoplasm	GO:0048365 Rac GTPase binding, GO:0004674 protein serine/threonine kinase activity	GO:0043408 regulation of MAPK cascade, GO:0031098 stress-activated protein kinase signaling cascade, GO:0032147 activation of protein kinase activity, GO:0042981 regulation of apoptotic process, GO:0007266 Rho protein signal transduction, GO:0016477 cell migration, GO:0030036 actin cytoskeleton organization, GO:0007346 regulation of mitotic cell cycle	j
scf7180000011812	701351..709712	+	Gene000809	mRNA2119	mRNA2118, mRNA2119, mRNA2120, mRNA2122, mRNA2121	7157	CTHT_0009680	1	1	coding	EC:2.7.11	GO:0005737 cytoplasm	GO:0048365 Rac GTPase binding, GO:0004674 protein serine/threonine kinase activity	GO:0043408 regulation of MAPK cascade, GO:0031098 stress-activated protein kinase signaling cascade, GO:0032147 activation of protein kinase activity, GO:0042981 regulation of apoptotic process, GO:0007266 Rho protein signal transduction, GO:0016477 cell migration, GO:0030036 actin cytoskeleton organization, GO:0007346 regulation of mitotic cell cycle	j
scf7180000011812	701440..709612	+	Gene000809	mRNA2120	mRNA2118, mRNA2119, mRNA2120, mRNA2122, mRNA2121	7379	CTHT_0009680	1	1	coding	EC:2.7.11	GO:0005737 cytoplasm	GO:0048365 Rac GTPase binding, GO:0004674 protein serine/threonine kinase activity	GO:0043408 regulation of MAPK cascade, GO:0031098 stress-activated protein kinase signaling cascade, GO:0032147 activation of protein kinase activity, GO:0042981 regulation of apoptotic process, GO:0007266 Rho protein signal transduction, GO:0016477 cell migration, GO:0030036 actin cytoskeleton organization, GO:0007346 regulation of mitotic cell cycle	j
scf7180000011812	701968..709612	+	Gene000809	mRNA2121	mRNA2118, mRNA2119, mRNA2120, mRNA2122, mRNA2121	6767	CTHT_0009680	1	1	coding	EC:2.7.11	GO:0005737 cytoplasm	GO:0048365 Rac GTPase binding, GO:0004674 protein serine/threonine kinase activity	GO:0043408 regulation of MAPK cascade, GO:0031098 stress-activated protein kinase signaling cascade, GO:0032147 activation of protein kinase activity, GO:0042981 regulation of apoptotic process, GO:0007266 Rho protein signal transduction, GO:0016477 cell migration, GO:0030036 actin cytoskeleton organization, GO:0007346 regulation of mitotic cell cycle	j
scf7180000011812	701968..709741	+	Gene000809	mRNA2122	mRNA2118, mRNA2119, mRNA2120, mRNA2122, mRNA2121	7476	CTHT_0009680	1	1	coding				GO:0001932 regulation of protein phosphorylation, GO:0035556 intracellular signal transduction	j
scf7180000011812	710216..712445	+	Gene000810	mRNA2123		2108	CTHT_0009690	1	1	coding					j
scf7180000011812	712888..714416	+	Gene000811	mRNA2124		1287	CTHT_0009700	1	0.999989	coding		GO:0005730 nucleolus, GO:0032040 small-subunit processome	GO:0070181 small ribosomal subunit rRNA binding	GO:0000447 endonucleolytic cleavage in ITS1 to separate SSU-rRNA from 5.8S rRNA and LSU-rRNA from tricistronic rRNA transcript (SSU-rRNA, 5.8S rRNA, LSU-rRNA), GO:0000472 endonucleolytic cleavage to generate mature 5'-end of SSU-rRNA from (SSU-rRNA, 5.8S rRNA, LSU-rRNA), GO:0000480 endonucleolytic cleavage in 5'-ETS of tricistronic rRNA transcript (SSU-rRNA, 5.8S rRNA, LSU-rRNA)	=
scf7180000011812	714726..719025	+	Gene000812	mRNA2125		4144	CTHT_0009710	1	1	coding		GO:0016021 integral component of membrane			j
scf7180000011812	722587..725591	+	Gene000813	mRNA2126		2810	CTHT_0009730	1	0.999794	coding					j
scf7180000011812	728142..729710	+	Gene000814	mRNA2127		1383	CTHT_0009750	1	0.999999	coding		GO:0005768 endosome, GO:0005829 cytosol, GO:0030904 retromer complex	GO:0008565 protein transporter activity	GO:0006886 intracellular protein transport, GO:0007165 signal transduction, GO:0042147 retrograde transport, endosome to Golgi	=
scf7180000011812	746492..748641	+	Gene000815	mRNA2131		1660	CTHT_0009810	1	0.999859	coding	EC:4.3.2.9		GO:0003839 gamma-glutamylcyclotransferase activity	GO:0006751 glutathione catabolic process	=
scf7180000011812	756422..757739	+	Gene000816	mRNA2136		1055	CTHT_0009830	1	0.950575	coding		GO:0030173 integral component of Golgi membrane		GO:0009306 protein secretion, GO:0016192 vesicle-mediated transport	j
scf7180000011812	774285..777520	+	Gene000817	mRNA2140		3236	CTHT_0009880	1	1	coding	EC:3.6.1.3; EC:3.6.1.15	GO:0005681 spliceosomal complex, GO:0005737 cytoplasm	GO:0003723 RNA binding, GO:0004004 ATP-dependent RNA helicase activity, GO:0005524 ATP binding	GO:0000398 mRNA splicing, via spliceosome, GO:0006364 rRNA processing	=
scf7180000011812	777793..779662	+	Gene000818	mRNA2141		1870	CTHT_0009890	1	1	coding			GO:0016740 transferase activity	GO:0008152 metabolic process	=
scf7180000011812	782390..785704	+	Gene000819	mRNA2142		3162	CTHT_0009910	1	1	coding		GO:0097042 extrinsic component of fungal-type vacuolar membrane, GO:1990130 GATOR1 complex		GO:0032007 negative regulation of TOR signaling, GO:0034198 cellular response to amino acid starvation, GO:0038202 TORC1 signaling, GO:2000785 regulation of autophagosome assembly	j
scf7180000011812	792091..794857	+	Gene000820	mRNA2145		2089	CTHT_0009930	1	0.839723	coding		GO:0000139 Golgi membrane, GO:0016021 integral component of membrane		GO:0015031 protein transport, GO:0016192 vesicle-mediated transport	j
scf7180000011812	797530..803011	+	Gene000821	mRNA2147		5331	CTHT_0009940	1	1	coding					j
scf7180000011812	803519..806149	+	Gene000822	mRNA2148	mRNA2148, mRNA2149, mRNA2150	2069	CTHT_0009950	1	0.999986	coding			GO:0046983 protein dimerization activity		j
scf7180000011812	803525..806099	+	Gene000822	mRNA2149	mRNA2148, mRNA2149, mRNA2150	2449	CTHT_0009950	1	1	coding			GO:0046983 protein dimerization activity		=
scf7180000011812	803526..806207	+	Gene000822	mRNA2150	mRNA2148, mRNA2149, mRNA2150	2070	CTHT_0009950	1	0.999989	coding			GO:0046983 protein dimerization activity		j
scf7180000011812	808492..812844	+	Gene000823	mRNA2152	mRNA2152, mRNA2153	3255	CTHT_0009960	1	1	coding					o
scf7180000011812	808495..812852	+	Gene000823	mRNA2153	mRNA2152, mRNA2153	4281	CTHT_0009960	1	1	coding					o
scf7180000011812	816597..819065	+	Gene000824	mRNA2154		2347	CTHT_0009980	1	0.999826	coding		GO:0005762 mitochondrial large ribosomal subunit	GO:0003723 RNA binding, GO:0003735 structural constituent of ribosome, GO:0016740 transferase activity	GO:0002181 cytoplasmic translation, GO:0032543 mitochondrial translation	=
scf7180000011812	816609..821926	+	Gene000825	mRNA2155		5018	CTHT_0009990	1	0.999994	coding		GO:0005762 mitochondrial large ribosomal subunit, GO:0016021 integral component of membrane	GO:0003723 RNA binding, GO:0003735 structural constituent of ribosome, GO:0016740 transferase activity	GO:0002181 cytoplasmic translation, GO:0032543 mitochondrial translation	j
scf7180000011812	831384..833962	+	Gene000826	mRNA2156		2061	CTHT_0010010	1	0.999995	coding		GO:0000445 THO complex part of transcription export complex, GO:0015629 actin cytoskeleton, GO:0044430 cytoskeletal part	GO:0005488 binding	GO:0006406 mRNA export from nucleus, GO:0016043 cellular component organization, GO:0050794 regulation of cellular process	j
scf7180000011812	834900..838828	+	Gene000827	mRNA2157	mRNA2157, mRNA2158	3539	CTHT_0010020	1	1	coding		GO:0005634 nucleus	GO:0008270 zinc ion binding, GO:0044212 transcription regulatory region DNA binding, GO:0043565 sequence-specific DNA binding, GO:0000981 RNA polymerase II transcription factor activity, sequence-specific DNA binding	GO:0006357 regulation of transcription by RNA polymerase II	=
scf7180000011812	834900..838828	+	Gene000827	mRNA2158	mRNA2157, mRNA2158	3694	CTHT_0010020	1	1	coding		GO:0005634 nucleus	GO:0008270 zinc ion binding, GO:0044212 transcription regulatory region DNA binding, GO:0043565 sequence-specific DNA binding, GO:0000981 RNA polymerase II transcription factor activity, sequence-specific DNA binding	GO:0006357 regulation of transcription by RNA polymerase II	j
scf7180000011812	839284..839947	+	Gene000828	mRNA2159		664	CTHT_0010030	1	0.639313	coding					x
scf7180000011812	841635..844274	+	Gene000829	mRNA2161		2565	CTHT_0010040	1	0.882829	coding					x
scf7180000011812	841635..844274	+	Gene000830	mRNA2162		2640	CTHT_0010040	1	0.769991	coding					x
scf7180000011812	846584..850995	+	Gene000831	mRNA2167		4348	CTHT_0010050	1	0.999937	coding					x
scf7180000011812	849559..854312	+	Gene000832	mRNA2168		4685	CTHT_0010060	1	1	coding		GO:0000974 Prp19 complex, GO:0071010 prespliceosome, GO:0071011 precatalytic spliceosome, GO:0071012 catalytic step 1 spliceosome, GO:0071013 catalytic step 2 spliceosome, GO:0071014 post-mRNA release spliceosomal complex		GO:0000245 spliceosomal complex assembly	=
scf7180000011812	858229..859366	+	Gene000833	mRNA2169		1138	CTHT_0010080	1	0.513325	coding					e
scf7180000011812	859717..862306	+	Gene000834	mRNA2170		2590	CTHT_0010090	1	0.524341	coding					x
scf7180000011812	870415..873421	+	Gene000835	mRNA2171		2792	CTHT_0010100	1	1	coding					j
scf7180000011812	879922..880601	+	Gene000836	mRNA2175		622	CTHT_0010120	1	0.973648	coding		GO:0016021 integral component of membrane			j
scf7180000011812	886294..887816	+	Gene000837	mRNA2177		1523	CTHT_0010130	1	1	coding					=
scf7180000011812	888857..891208	+	Gene000838	mRNA2178		2289	CTHT_0010150	1	1	coding		GO:0005730 nucleolus	GO:0003729 mRNA binding	GO:0006417 regulation of translation	=
scf7180000011812	892034..893881	+	Gene000839	mRNA2179		1779	CTHT_0010160	1	0.999998	coding					o
scf7180000011812	899252..900846	+	Gene000840	mRNA2181	mRNA2181, mRNA2183, mRNA2182	1274	CTHT_0010190	1	1	coding					o
scf7180000011812	899252..900846	+	Gene000840	mRNA2182	mRNA2181, mRNA2183, mRNA2182	1530	CTHT_0010190	1	1	coding					o
scf7180000011812	899260..900837	+	Gene000840	mRNA2183	mRNA2181, mRNA2183, mRNA2182	1578	CTHT_0010190	1	1	coding					o
scf7180000011812	901105..902968	+	Gene000841	mRNA2184		1646	#N/A	1	0.999951	coding					u
scf7180000011812	910688..912257	+	Gene000842	mRNA2187		1359	CTHT_0010210	1	0.99993	coding	EC:2.5.1.78	GO:0005758 mitochondrial intermembrane space, GO:0009349 riboflavin synthase complex	GO:0000906 6	GO:0009231 riboflavin biosynthetic process	j
scf7180000011812	918419..921014	+	Gene000843	mRNA2188	mRNA2188, mRNA2189	2149	CTHT_0010240	1	1	coding		GO:0016021 integral component of membrane	GO:0008324 cation transmembrane transporter activity	GO:0098655 cation transmembrane transport	=
scf7180000011812	918419..921014	+	Gene000843	mRNA2189	mRNA2188, mRNA2189	2204	CTHT_0010240	1	1	coding		GO:0016021 integral component of membrane	GO:0008324 cation transmembrane transporter activity	GO:0098655 cation transmembrane transport	j
scf7180000011812	928214..929784	+	Gene000844	mRNA2190		1419	CTHT_0010260	1	0.999983	coding	EC:3.4.25	GO:0005839 proteasome core complex	GO:0004298 threonine-type endopeptidase activity	GO:0051603 proteolysis involved in cellular protein catabolic process	j
scf7180000011812	934405..936233	+	Gene000845	mRNA2191		1775	#N/A	1	1	coding					u
scf7180000011812	940783..942631	+	Gene000846	mRNA2192	mRNA2192, mRNA2193	1744	#N/A	1	1	coding					u
scf7180000011812	941812..942669	+	Gene000846	mRNA2193	mRNA2192, mRNA2193	858	#N/A	1	0.565674	coding					u
scf7180000011812	943062..944551	+	Gene000847	mRNA2194		1325	CTHT_0010280	1	0.999984	coding		GO:0043229 intracellular organelle, GO:0044444 cytoplasmic part			=
scf7180000011812	950230..951519	+	Gene000848	mRNA2195		1155	#N/A	1	0.999747	coding					u
scf7180000011812	952968..955110	+	Gene000849	mRNA2199	mRNA2199, mRNA2203	1621	CTHT_0010300	1	0.53558	coding		GO:0005634 nucleus, GO:0005694 chromosome	GO:0003677 DNA binding	GO:0006281 DNA repair, GO:0006355 regulation of transcription, DNA-templated	j
scf7180000011812	952981..955141	+	Gene000849	mRNA2203	mRNA2199, mRNA2203	1909	CTHT_0010300	1	0.528467	coding		GO:0005634 nucleus, GO:0005694 chromosome	GO:0003677 DNA binding	GO:0006281 DNA repair, GO:0006355 regulation of transcription, DNA-templated	j
scf7180000011812	952968..955110	+	Gene000850	mRNA2200	mRNA2200, mRNA2204	1822	CTHT_0010300	1	0.795693	coding		GO:0005634 nucleus, GO:0005694 chromosome	GO:0003677 DNA binding	GO:0006281 DNA repair, GO:0006355 regulation of transcription, DNA-templated	j
scf7180000011812	952981..955141	+	Gene000850	mRNA2204	mRNA2200, mRNA2204	1696	CTHT_0010300	1	0.811526	coding		GO:0005634 nucleus, GO:0005694 chromosome	GO:0003677 DNA binding	GO:0006281 DNA repair, GO:0006355 regulation of transcription, DNA-templated	j
scf7180000011812	955878..958737	+	Gene000851	mRNA2208	mRNA2208, mRNA2209	2188	#N/A	1	1	coding					u
scf7180000011812	955878..958737	+	Gene000851	mRNA2209	mRNA2208, mRNA2209	2185	#N/A	1	1	coding					u
scf7180000011812	959353..961835	+	Gene000852	mRNA2210		2036	CTHT_0010310	1	1	coding	EC:5.4.2.2	GO:0005829 cytosol	GO:0000287 magnesium ion binding, GO:0004614 phosphoglucomutase activity	GO:0005978 glycogen biosynthetic process, GO:0006006 glucose metabolic process, GO:0019388 galactose catabolic process	=
scf7180000011812	963400..965528	+	Gene000853	mRNA2211		2063	CTHT_0010320	1	1	coding			GO:0016491 oxidoreductase activity	GO:0055114 oxidation-reduction process	j
scf7180000011812	965725..967519	+	Gene000854	mRNA2212		1552	CTHT_0010330	1	1	coding					=
scf7180000011812	20810..25301	-	Gene000855	mRNA1631		4492	CTHT_0007900	1	1	coding		GO:0005737 cytoplasm, GO:0012505 endomembrane system	GO:0005096 GTPase activator activity, GO:0017137 Rab GTPase binding	GO:0006886 intracellular protein transport, GO:0031338 regulation of vesicle fusion, GO:0090630 activation of GTPase activity	=
scf7180000011812	29424..31936	-	Gene000856	mRNA1632		2443	CTHT_0007930	1	1	coding	EC:3.1.3.41		GO:0052745 inositol phosphate phosphatase activity		j
scf7180000011812	32065..35394	-	Gene000857	mRNA1633	mRNA1633, mRNA1635, mRNA1634	2733	CTHT_0007940	1	0.999997	coding	EC:2.7.11	GO:0005634 nucleus, GO:0005737 cytoplasm	GO:0004674 protein serine/threonine kinase activity, GO:0005524 ATP binding	GO:0006897 endocytosis, GO:0008360 regulation of cell shape, GO:0016055 Wnt signaling pathway, GO:0018105 peptidyl-serine phosphorylation	j
scf7180000011812	32065..35394	-	Gene000857	mRNA1634	mRNA1633, mRNA1635, mRNA1634	2747	CTHT_0007940	1	0.999957	coding	EC:2.7.11	GO:0005634 nucleus, GO:0005737 cytoplasm	GO:0004674 protein serine/threonine kinase activity, GO:0005524 ATP binding	GO:0006897 endocytosis, GO:0008360 regulation of cell shape, GO:0016055 Wnt signaling pathway, GO:0018105 peptidyl-serine phosphorylation	j
scf7180000011812	32069..35880	-	Gene000857	mRNA1635	mRNA1633, mRNA1635, mRNA1634	3648	CTHT_0007940	1	0.999921	coding	EC:2.7.11	GO:0005634 nucleus, GO:0005737 cytoplasm	GO:0004674 protein serine/threonine kinase activity, GO:0005524 ATP binding	GO:0006897 endocytosis, GO:0008360 regulation of cell shape, GO:0016055 Wnt signaling pathway, GO:0018105 peptidyl-serine phosphorylation	j
scf7180000011812	47656..50846	-	Gene000858	mRNA1636		3191	CTHT_0007980	1	1	coding					o
scf7180000011812	59643..60546	-	Gene000859	mRNA1639		904	CTHT_0008020	1	0.745941	coding					x
scf7180000011812	61245..65969	-	Gene000860	mRNA1640	mRNA1640, mRNA1641, mRNA1643, mRNA1644, mRNA1642, mRNA1645, mRNA1646	4507	CTHT_0008040	1	1	coding		GO:0044424 intracellular part	GO:0004842 ubiquitin-protein transferase activity, GO:0005488 binding	GO:0016567 protein ubiquitination	j
scf7180000011812	61245..65969	-	Gene000860	mRNA1641	mRNA1640, mRNA1641, mRNA1643, mRNA1644, mRNA1642, mRNA1645, mRNA1646	4581	CTHT_0008040	1	1	coding		GO:0044424 intracellular part	GO:0004842 ubiquitin-protein transferase activity, GO:0005488 binding	GO:0016567 protein ubiquitination	j
scf7180000011812	61245..65969	-	Gene000860	mRNA1642	mRNA1640, mRNA1641, mRNA1643, mRNA1644, mRNA1642, mRNA1645, mRNA1646	4536	CTHT_0008030	1	1	coding		GO:0000151 ubiquitin ligase complex, GO:0005737 cytoplasm	GO:0031624 ubiquitin conjugating enzyme binding, GO:0046872 metal ion binding, GO:0061630 ubiquitin protein ligase activity	GO:0000209 protein polyubiquitination, GO:0016574 histone ubiquitination, GO:0032436 positive regulation of proteasomal ubiquitin-dependent protein catabolic process, GO:0036205 histone catabolic process	o
scf7180000011812	61260..65970	-	Gene000860	mRNA1643	mRNA1640, mRNA1641, mRNA1643, mRNA1644, mRNA1642, mRNA1645, mRNA1646	4452	CTHT_0008040	1	1	coding		GO:0044424 intracellular part	GO:0004842 ubiquitin-protein transferase activity, GO:0005488 binding	GO:0016567 protein ubiquitination	j
scf7180000011812	61260..65970	-	Gene000860	mRNA1644	mRNA1640, mRNA1641, mRNA1643, mRNA1644, mRNA1642, mRNA1645, mRNA1646	4497	CTHT_0008040	1	1	coding		GO:0044424 intracellular part	GO:0004842 ubiquitin-protein transferase activity, GO:0005488 binding	GO:0016567 protein ubiquitination	j
scf7180000011812	61260..65970	-	Gene000860	mRNA1645	mRNA1640, mRNA1641, mRNA1643, mRNA1644, mRNA1642, mRNA1645, mRNA1646	4563	CTHT_0008030	1	1	coding		GO:0000151 ubiquitin ligase complex, GO:0005737 cytoplasm	GO:0031624 ubiquitin conjugating enzyme binding, GO:0046872 metal ion binding, GO:0061630 ubiquitin protein ligase activity	GO:0000209 protein polyubiquitination, GO:0016574 histone ubiquitination, GO:0032436 positive regulation of proteasomal ubiquitin-dependent protein catabolic process, GO:0036205 histone catabolic process	o
scf7180000011812	61260..65970	-	Gene000860	mRNA1646	mRNA1640, mRNA1641, mRNA1643, mRNA1644, mRNA1642, mRNA1645, mRNA1646	4544	CTHT_0008040	1	1	coding		GO:0000151 ubiquitin ligase complex, GO:0005737 cytoplasm	GO:0031624 ubiquitin conjugating enzyme binding, GO:0046872 metal ion binding, GO:0061630 ubiquitin protein ligase activity	GO:0000209 protein polyubiquitination, GO:0016574 histone ubiquitination, GO:0032436 positive regulation of proteasomal ubiquitin-dependent protein catabolic process, GO:0036205 histone catabolic process	j
scf7180000011812	68988..72122	-	Gene000861	mRNA1652		3135	CTHT_0008050	1	1	coding	EC:3.1.30; EC:3.1.26; EC:3.1.26.5	GO:0000172 ribonuclease MRP complex, GO:0005655 nucleolar ribonuclease P complex	GO:0000171 ribonuclease MRP activity, GO:0004526 ribonuclease P activity	GO:0008033 tRNA processing, GO:0090502 RNA phosphodiester bond hydrolysis, endonucleolytic	=
scf7180000011812	80631..86592	-	Gene000862	mRNA1653	mRNA1653, mRNA1654	5744	CTHT_0008080	1	1	coding		GO:0005622 intracellular	GO:0005089 Rho guanyl-nucleotide exchange factor activity	GO:0035023 regulation of Rho protein signal transduction	j
scf7180000011812	80785..86567	-	Gene000862	mRNA1654	mRNA1653, mRNA1654	5466	CTHT_0008080	1	1	coding		GO:0005622 intracellular	GO:0005089 Rho guanyl-nucleotide exchange factor activity	GO:0035023 regulation of Rho protein signal transduction	j
scf7180000011812	88183..90475	-	Gene000863	mRNA1655		2131	CTHT_0008100	1	0.999878	coding					j
scf7180000011812	94875..96006	-	Gene000864	mRNA1656		1057	CTHT_0008120	1	0.999889	coding		GO:0000974 Prp19 complex, GO:0005737 cytoplasm, GO:0071012 catalytic step 1 spliceosome, GO:0071013 catalytic step 2 spliceosome, GO:0071014 post-mRNA release spliceosomal complex, GO:0071020 post-spliceosomal complex	GO:0000384 first spliceosomal transesterification activity	GO:0000350 generation of catalytic spliceosome for second transesterification step, GO:0000389 mRNA 3'-splice site recognition	=
scf7180000011812	98044..100037	-	Gene000865	mRNA1657		1781	CTHT_0008130	1	1	coding		GO:0005789 endoplasmic reticulum membrane, GO:0016021 integral component of membrane	GO:0016757 transferase activity, transferring glycosyl groups	GO:0018279 protein N-linked glycosylation via asparagine	j
scf7180000011812	101043..110243	-	Gene000866	mRNA1658	mRNA1658, mRNA1659	9003	CTHT_0008150	1	1	coding					=
scf7180000011812	101062..110271	-	Gene000866	mRNA1659	mRNA1658, mRNA1659	8952	CTHT_0008150	1	1	coding					j
scf7180000011812	107126..110306	-	Gene000867	mRNA1660		3181	CTHT_0008150	-1	0.999615	coding					o
scf7180000011812	155695..157468	-	Gene000868	mRNA1668		1679	CTHT_0008250	1	1	coding		GO:0005634 nucleus	GO:0001077 transcriptional activator activity, RNA polymerase II proximal promoter sequence-specific DNA binding, GO:0008270 zinc ion binding, GO:0000978 RNA polymerase II proximal promoter sequence-specific DNA binding	GO:0061414 positive regulation of transcription from RNA polymerase II promoter by a nonfermentable carbon source	j
scf7180000011812	160091..162743	-	Gene000869	mRNA1669		2653	CTHT_0008260	1	0.88999	coding					p
scf7180000011812	163241..166471	-	Gene000870	mRNA1670		3137	CTHT_0008260	1	1	coding			GO:0005509 calcium ion binding, GO:0005544 calcium-dependent phospholipid binding		j
scf7180000011812	169205..171360	-	Gene000871	mRNA1671		2156	#N/A	1	0.636858	coding					u
scf7180000011812	203854..209340	-	Gene000872	mRNA1676		5351	CTHT_0008320	1	1	coding					=
scf7180000011812	212301..216466	-	Gene000873	mRNA1678		3680	CTHT_0008340	1	1	coding			GO:0009982 pseudouridine synthase activity, GO:0019239 deaminase activity	GO:0000455 enzyme-directed rRNA pseudouridine synthesis, GO:0031119 tRNA pseudouridine synthesis	j
scf7180000011812	228772..232046	-	Gene000874	mRNA1681		3145	CTHT_0008370	1	1	coding		GO:0005737 cytoplasm, GO:0016020 membrane		GO:0044267 cellular protein metabolic process	=
scf7180000011812	233316..234632	-	Gene000875	mRNA1682		1261	CTHT_0008380	1	0.999955	coding		GO:0005737 cytoplasm		GO:0031122 cytoplasmic microtubule organization	=
scf7180000011812	243283..245761	-	Gene000876	mRNA1683	mRNA1683, mRNA1684, mRNA1685, mRNA1686	2027	CTHT_0008400	1	0.999999	coding	EC:1.14.11	GO:0005634 nucleus, GO:0005737 cytoplasm	GO:0000049 tRNA binding, GO:0008198 ferrous iron binding, GO:0016300 tRNA (uracil) methyltransferase activity, GO:0016706 oxidoreductase activity, acting on paired donors, with incorporation or reduction of molecular oxygen, 2-oxoglutarate as one donor, and incorporation of one atom each of oxygen into both donors	GO:0002098 tRNA wobble uridine modification, GO:0032259 methylation	o
scf7180000011812	243316..245699	-	Gene000876	mRNA1684	mRNA1683, mRNA1684, mRNA1685, mRNA1686	2258	CTHT_0008400	1	0.999996	coding	EC:1.14.11	GO:0005634 nucleus, GO:0005737 cytoplasm	GO:0000049 tRNA binding, GO:0008198 ferrous iron binding, GO:0016300 tRNA (uracil) methyltransferase activity, GO:0016706 oxidoreductase activity, acting on paired donors, with incorporation or reduction of molecular oxygen, 2-oxoglutarate as one donor, and incorporation of one atom each of oxygen into both donors	GO:0002098 tRNA wobble uridine modification, GO:0032259 methylation	o
scf7180000011812	243316..245699	-	Gene000876	mRNA1685	mRNA1683, mRNA1684, mRNA1685, mRNA1686	2274	CTHT_0008400	1	0.999998	coding	EC:1.14.11	GO:0005634 nucleus, GO:0005737 cytoplasm	GO:0000049 tRNA binding, GO:0008198 ferrous iron binding, GO:0016300 tRNA (uracil) methyltransferase activity, GO:0016706 oxidoreductase activity, acting on paired donors, with incorporation or reduction of molecular oxygen, 2-oxoglutarate as one donor, and incorporation of one atom each of oxygen into both donors	GO:0002098 tRNA wobble uridine modification, GO:0032259 methylation	o
scf7180000011812	243316..245699	-	Gene000876	mRNA1686	mRNA1683, mRNA1684, mRNA1685, mRNA1686	2384	CTHT_0008400	1	0.999994	coding	EC:1.14.11	GO:0005634 nucleus, GO:0005737 cytoplasm	GO:0000049 tRNA binding, GO:0008198 ferrous iron binding, GO:0016300 tRNA (uracil) methyltransferase activity, GO:0016706 oxidoreductase activity, acting on paired donors, with incorporation or reduction of molecular oxygen, 2-oxoglutarate as one donor, and incorporation of one atom each of oxygen into both donors	GO:0002098 tRNA wobble uridine modification, GO:0032259 methylation	o
scf7180000011812	246305..252261	-	Gene000877	mRNA1687		5512	CTHT_0008420	1	1	coding		GO:0005849 mRNA cleavage factor complex	GO:0016491 oxidoreductase activity	GO:0006369 termination of RNA polymerase II transcription, GO:0006378 mRNA polyadenylation, GO:0006379 mRNA cleavage, GO:0055114 oxidation-reduction process	j
scf7180000011812	252513..255902	-	Gene000878	mRNA1689	mRNA1689, mRNA1690	2635	CTHT_0008430	1	0.99995	coding					o
scf7180000011812	252513..255902	-	Gene000878	mRNA1690	mRNA1689, mRNA1690	2764	CTHT_0008430	1	0.99995	coding					o
scf7180000011812	257341..259365	-	Gene000879	mRNA1691		1907	CTHT_0008450	1	1	coding					=
scf7180000011812	261153..262636	-	Gene000880	mRNA1692		1081	CTHT_0008460	1	0.999195	coding					=
scf7180000011812	264677..265459	-	Gene000881	mRNA1693		783	CTHT_0008470	1	0.812242	coding					x
scf7180000011812	273271..275685	-	Gene000882	mRNA1695		2188	CTHT_0008500	1	1	coding					j
scf7180000011812	276360..280929	-	Gene000883	mRNA1696	mRNA1696, mRNA1697	3769	CTHT_0008510	1	1	coding	EC:3.6.1.3; EC:3.6.3.6; EC:3.6.1.15	GO:0005886 plasma membrane, GO:0016021 integral component of membrane	GO:0005524 ATP binding, GO:0008553 proton-exporting ATPase activity, phosphorylative mechanism, GO:0046872 metal ion binding	GO:0030001 metal ion transport, GO:0120029 proton export across plasma membrane	=
scf7180000011812	276386..280922	-	Gene000883	mRNA1697	mRNA1696, mRNA1697	3989	CTHT_0008510	1	1	coding	EC:3.6.1.3; EC:3.6.3.6; EC:3.6.1.15	GO:0005886 plasma membrane, GO:0016021 integral component of membrane	GO:0005524 ATP binding, GO:0008553 proton-exporting ATPase activity, phosphorylative mechanism, GO:0046872 metal ion binding	GO:0030001 metal ion transport, GO:0120029 proton export across plasma membrane	j
scf7180000011812	291672..293609	-	Gene000884	mRNA1703		1684	CTHT_0008520	1	0.999974	coding		GO:0005743 mitochondrial inner membrane, GO:0016021 integral component of membrane, GO:0042645 mitochondrial nucleoid	GO:0003677 DNA binding, GO:0005371 tricarboxylate secondary active transmembrane transporter activity	GO:0000002 mitochondrial genome maintenance, GO:0006843 mitochondrial citrate transmembrane transport, GO:0015742 alpha-ketoglutarate transport	j
scf7180000011812	294314..296392	-	Gene000885	mRNA1704		1864	CTHT_0008530	1	1	coding	EC:2.3.3.1	GO:0005759 mitochondrial matrix	GO:0004108 citrate (Si)-synthase activity	GO:0006099 tricarboxylic acid cycle	j
scf7180000011812	301797..305358	-	Gene000886	mRNA1705	mRNA1705, mRNA1706, mRNA1707	3288	CTHT_0008550	1	1	coding		GO:0031931 TORC1 complex, GO:0031932 TORC2 complex		GO:0031929 TOR signaling, GO:0032956 regulation of actin cytoskeleton organization	j
scf7180000011812	301797..305358	-	Gene000886	mRNA1706	mRNA1705, mRNA1706, mRNA1707	3444	CTHT_0008550	1	1	coding		GO:0032991 protein-containing complex, GO:0038201 TOR complex		GO:0050794 regulation of cellular process	j
scf7180000011812	301803..305428	-	Gene000886	mRNA1707	mRNA1705, mRNA1706, mRNA1707	3432	CTHT_0008550	1	1	coding		GO:0032991 protein-containing complex, GO:0038201 TOR complex		GO:0050794 regulation of cellular process	j
scf7180000011812	306945..309831	-	Gene000887	mRNA1708		2731	CTHT_0008560	1	1	coding			GO:0016874 ligase activity	GO:0008152 metabolic process	j
scf7180000011812	318087..320349	-	Gene000888	mRNA1712		2121	CTHT_0008600	1	1	coding					j
scf7180000011812	320546..323693	-	Gene000889	mRNA1713		3069	CTHT_0008610	1	1	coding		GO:0016021 integral component of membrane			=
scf7180000011812	326148..329495	-	Gene000890	mRNA1714		2957	CTHT_0008630	1	1	coding	EC:2.4.1.109	GO:0016021 integral component of membrane, GO:0097582 dolichyl-phosphate-mannose-protein mannosyltransferase Pmt1p-Pmt2p dimer complex	GO:0004169 dolichyl-phosphate-mannose-protein mannosyltransferase activity	GO:0031505 fungal-type cell wall organization, GO:0035269 protein O-linked mannosylation, GO:0071712 ER-associated misfolded protein catabolic process	j
scf7180000011812	329959..331243	-	Gene000891	mRNA1715		1067	CTHT_0008640	1	0.99774	coding					j
scf7180000011812	333962..335426	-	Gene000892	mRNA1716		1302	CTHT_0008660	1	0.99992	coding		GO:0005740 mitochondrial envelope, GO:0016021 integral component of membrane, GO:0070013 intracellular organelle lumen	GO:0005507 copper ion binding	GO:0009987 cellular process	j
scf7180000011812	335681..337769	-	Gene000893	mRNA1717		1979	CTHT_0008670	1	1	coding		GO:0016021 integral component of membrane	GO:0016491 oxidoreductase activity	GO:0055114 oxidation-reduction process	j
scf7180000011812	339807..342947	-	Gene000894	mRNA1719	mRNA1719, mRNA1720, mRNA1721, mRNA1722	2999	CTHT_0008690	1	1	coding		GO:0016020 membrane			j
scf7180000011812	339807..342947	-	Gene000894	mRNA1720	mRNA1719, mRNA1720, mRNA1721, mRNA1722	2904	CTHT_0008690	1	1	coding		GO:0016020 membrane			j
scf7180000011812	339808..342916	-	Gene000894	mRNA1721	mRNA1719, mRNA1720, mRNA1721, mRNA1722	2896	CTHT_0008690	1	1	coding		GO:0016020 membrane			j
scf7180000011812	339809..342928	-	Gene000894	mRNA1722	mRNA1719, mRNA1720, mRNA1721, mRNA1722	2871	CTHT_0008690	1	1	coding		GO:0016020 membrane			j
scf7180000011812	345136..346473	-	Gene000895	mRNA1723		1279	CTHT_0008710	1	1	coding	EC:2.2.1.6	GO:0005948 acetolactate synthase complex, GO:0042645 mitochondrial nucleoid	GO:0003984 acetolactate synthase activity, GO:0030234 enzyme regulator activity	GO:0009082 branched-chain amino acid biosynthetic process, GO:0050790 regulation of catalytic activity	=
scf7180000011812	359578..360811	-	Gene000896	mRNA1724		1174	CTHT_0008740	1	0.971914	coding					=
scf7180000011812	361149..366167	-	Gene000897	mRNA1725	mRNA1725, mRNA1726, mRNA1727	4955	CTHT_0008750	1	0.99997	coding					x
scf7180000011812	361149..366167	-	Gene000897	mRNA1726	mRNA1725, mRNA1726, mRNA1727	4949	CTHT_0008750	1	0.99997	coding					x
scf7180000011812	361149..366167	-	Gene000897	mRNA1727	mRNA1725, mRNA1726, mRNA1727	4765	CTHT_0008750	1	0.999841	coding					x
scf7180000011812	380590..383019	-	Gene000898	mRNA1728		2319	CTHT_0008810	1	1	coding			GO:0008168 methyltransferase activity	GO:0006479 protein methylation	j
scf7180000011812	383268..387297	-	Gene000899	mRNA1729		3921	CTHT_0008820	1	1	coding		GO:0005783 endoplasmic reticulum, GO:0005795 Golgi stack, GO:0012507 ER to Golgi transport vesicle membrane	GO:0008565 protein transporter activity	GO:0006886 intracellular protein transport, GO:0006888 ER to Golgi vesicle-mediated transport, GO:0045056 transcytosis, GO:0048211 Golgi vesicle docking, GO:0061025 membrane fusion	j
scf7180000011812	414992..420152	-	Gene000900	mRNA1737		5097	CTHT_0008860	1	1	coding	EC:2.5.1.19; EC:1.1.1.25; EC:4.2.1.10; EC:4.2.3.4; EC:2.7.1.71; EC:1.1.1.282	GO:0005737 cytoplasm	GO:0003855 3-dehydroquinate dehydratase activity, GO:0003856 3-dehydroquinate synthase activity, GO:0003866 3-phosphoshikimate 1-carboxyvinyltransferase activity, GO:0004764 shikimate 3-dehydrogenase (NADP+) activity, GO:0004765 shikimate kinase activity, GO:0005524 ATP binding, GO:0046872 metal ion binding	GO:0009073 aromatic amino acid family biosynthetic process, GO:0009423 chorismate biosynthetic process, GO:0016310 phosphorylation, GO:0055114 oxidation-reduction process	=
scf7180000011812	424128..426068	-	Gene000901	mRNA1739	mRNA1739, mRNA1740	1941	CTHT_0008880	1	1	coding		GO:0016021 integral component of membrane	GO:0022857 transmembrane transporter activity	GO:0006865 amino acid transport, GO:0055085 transmembrane transport	o
scf7180000011812	424562..427409	-	Gene000901	mRNA1740	mRNA1739, mRNA1740	2774	CTHT_0008880	1	1	coding		GO:0016021 integral component of membrane	GO:0022857 transmembrane transporter activity	GO:0006865 amino acid transport, GO:0055085 transmembrane transport	j
scf7180000011812	431950..433583	-	Gene000902	mRNA1742		988	CTHT_0008900	1	0.999941	coding		GO:0005634 nucleus, GO:0005829 cytosol, GO:0005838 proteasome regulatory particle, GO:0012505 endomembrane system	GO:0003824 catalytic activity	GO:0006508 proteolysis, GO:0070682 proteasome regulatory particle assembly	=
scf7180000011812	435647..437993	-	Gene000903	mRNA1743	mRNA1743, mRNA1744	2347	CTHT_0008920	1	1	coding		GO:0000790 nuclear chromatin, GO:0005664 nuclear origin of replication recognition complex	GO:0003682 chromatin binding, GO:0003688 DNA replication origin binding, GO:0005524 ATP binding	GO:0033314 mitotic DNA replication checkpoint, GO:1902969 mitotic DNA replication	e
scf7180000011812	435665..438530	-	Gene000903	mRNA1744	mRNA1743, mRNA1744	2793	CTHT_0008920	1	1	coding		GO:0000790 nuclear chromatin, GO:0005664 nuclear origin of replication recognition complex	GO:0003682 chromatin binding, GO:0003688 DNA replication origin binding, GO:0005524 ATP binding	GO:0033314 mitotic DNA replication checkpoint, GO:1902969 mitotic DNA replication	=
scf7180000011812	441957..443063	-	Gene000904	mRNA1746	mRNA1746, mRNA1747	1107	CTHT_0008940	1	0.999027	coding					o
scf7180000011812	441971..444514	-	Gene000904	mRNA1747	mRNA1746, mRNA1747	2485	CTHT_0008940	1	0.999995	coding					j
scf7180000011812	449187..452924	-	Gene000905	mRNA1748	mRNA1748, mRNA1749	3611	CTHT_0008970	1	1	coding		GO:0005778 peroxisomal membrane, GO:0005829 cytosol	GO:0005052 peroxisome matrix targeting signal-1 binding	GO:0016560 protein import into peroxisome matrix, docking	=
scf7180000011812	449187..452924	-	Gene000905	mRNA1749	mRNA1748, mRNA1749	3544	CTHT_0008970	1	1	coding		GO:0005778 peroxisomal membrane, GO:0005829 cytosol	GO:0005052 peroxisome matrix targeting signal-1 binding	GO:0016560 protein import into peroxisome matrix, docking	j
scf7180000011812	453821..455709	-	Gene000906	mRNA1750	mRNA1750, mRNA1751	1702	CTHT_0008980	1	0.996433	coding		GO:0031981 nuclear lumen	GO:0003723 RNA binding	GO:0006397 mRNA processing, GO:0042254 ribosome biogenesis, GO:0090501 RNA phosphodiester bond hydrolysis	j
scf7180000011812	453821..455728	-	Gene000906	mRNA1751	mRNA1750, mRNA1751	1653	CTHT_0008980	1	0.999999	coding		GO:0031981 nuclear lumen	GO:0003723 RNA binding	GO:0006364 rRNA processing, GO:0006397 mRNA processing, GO:0090501 RNA phosphodiester bond hydrolysis	j
scf7180000011812	464285..466214	-	Gene000907	mRNA1752		1930	CTHT_0009010	1	1	coding					o
scf7180000011812	466713..468841	-	Gene000908	mRNA1753		2129	CTHT_0009020	1	1	coding					=
scf7180000011812	469539..470853	-	Gene000909	mRNA1754		1211	CTHT_0009030	1	0.639057	coding					=
scf7180000011812	471447..473841	-	Gene000910	mRNA1755	mRNA1755, mRNA1756	2395	#N/A	1	1	coding					u
scf7180000011812	471467..475551	-	Gene000910	mRNA1756	mRNA1755, mRNA1756	3992	#N/A	1	1	coding					u
scf7180000011812	481024..484009	-	Gene000911	mRNA1758	mRNA1758, mRNA1759, mRNA1760	2798	CTHT_0009040	1	1	coding					j
scf7180000011812	481024..484009	-	Gene000911	mRNA1759	mRNA1758, mRNA1759, mRNA1760	2874	CTHT_0009040	1	0.994664	coding					j
scf7180000011812	481063..484008	-	Gene000911	mRNA1760	mRNA1758, mRNA1759, mRNA1760	2703	CTHT_0009040	1	0.999952	coding					j
scf7180000011812	486064..487845	-	Gene000912	mRNA1761	mRNA1761, mRNA1762	1684	CTHT_0009040	1	0.99953	coding					o
scf7180000011812	486064..487845	-	Gene000912	mRNA1762	mRNA1761, mRNA1762	1681	CTHT_0009040	1	0.999575	coding					o
scf7180000011812	489206..491541	-	Gene000913	mRNA1763		2336	#N/A	1	0.989367	coding					u
scf7180000011812	493775..495231	-	Gene000914	mRNA1764		1250	CTHT_0009060	1	0.888709	coding		GO:0022625 cytosolic large ribosomal subunit	GO:0003735 structural constituent of ribosome	GO:0002181 cytoplasmic translation, GO:0006414 translational elongation	j
scf7180000011812	500155..501722	-	Gene000915	mRNA1765		1253	CTHT_0009090	1	0.981045	coding		GO:0016021 integral component of membrane			=
scf7180000011812	502066..503991	-	Gene000916	mRNA1766		1861	CTHT_0009100	1	0.999973	coding			GO:0016491 oxidoreductase activity	GO:0009987 cellular process, GO:0055114 oxidation-reduction process	=
scf7180000011812	507989..512015	-	Gene000917	mRNA1768	mRNA1768, mRNA1769	3726	CTHT_0009140	1	0.999717	coding		GO:0005739 mitochondrion, GO:0016020 membrane	GO:0016491 oxidoreductase activity		j
scf7180000011812	508535..512015	-	Gene000917	mRNA1769	mRNA1768, mRNA1769	2993	CTHT_0009140	1	1	coding		GO:0005739 mitochondrion, GO:0016020 membrane	GO:0016491 oxidoreductase activity		j
scf7180000011812	510769..511988	-	Gene000918	mRNA1770		982	CTHT_0009140	1	0.994418	coding		GO:0005739 mitochondrion, GO:0016020 membrane	GO:0016491 oxidoreductase activity		j
scf7180000011812	512190..517795	-	Gene000919	mRNA1771		5545	CTHT_0009160	1	1	coding					j
scf7180000011812	518735..520746	-	Gene000920	mRNA1772	mRNA1772, mRNA1773	1722	CTHT_0009180	1	0.999796	coding		GO:0072546 ER membrane protein complex		GO:0034975 protein folding in endoplasmic reticulum	=
scf7180000011812	519091..520757	-	Gene000920	mRNA1773	mRNA1772, mRNA1773	1464	CTHT_0009180	1	0.999387	coding		GO:0072546 ER membrane protein complex		GO:0034975 protein folding in endoplasmic reticulum	j
scf7180000011812	522363..526631	-	Gene000921	mRNA1774		3951	CTHT_0009200	1	1	coding					j
scf7180000011812	528987..533533	-	Gene000922	mRNA1775		4489	CTHT_0009220	1	1	coding					j
scf7180000011812	537244..538775	-	Gene000923	mRNA1776		1421	CTHT_0009250	1	1	coding	EC:3.6.1.15	GO:0005622 intracellular	GO:0003924 GTPase activity	GO:0006606 protein import into nucleus, GO:0007064 mitotic sister chromatid cohesion	=
scf7180000011812	552724..555866	-	Gene000924	mRNA1779		3143	CTHT_0009290	1	0.555832	coding					x
scf7180000011812	560479..565801	-	Gene000925	mRNA1780		5256	CTHT_0009300	1	1	coding		GO:0005794 Golgi apparatus, GO:0016021 integral component of membrane		GO:0015031 protein transport	=
scf7180000011812	566157..568475	-	Gene000926	mRNA1781	mRNA1781, mRNA1782	2053	CTHT_0009310	1	1	coding					j
scf7180000011812	566157..568475	-	Gene000926	mRNA1782	mRNA1781, mRNA1782	2062	CTHT_0009310	1	1	coding					j
scf7180000011812	583330..587384	-	Gene000927	mRNA1784	mRNA1784, mRNA1785	3900	CTHT_0009350	1	1	coding					o
scf7180000011812	583397..587056	-	Gene000927	mRNA1785	mRNA1784, mRNA1785	3660	CTHT_0009350	1	1	coding					e
scf7180000011812	587775..591234	-	Gene000928	mRNA1786	mRNA1786, mRNA1787, mRNA1788	3082	CTHT_0009360	1	1	coding			GO:0003676 nucleic acid binding		j
scf7180000011812	587775..591244	-	Gene000928	mRNA1787	mRNA1786, mRNA1787, mRNA1788	3318	CTHT_0009360	1	1	coding			GO:0005488 binding		j
scf7180000011812	587780..591248	-	Gene000928	mRNA1788	mRNA1786, mRNA1787, mRNA1788	3382	CTHT_0009360	1	0.957235	coding			GO:0005488 binding		o
scf7180000011812	600757..603676	-	Gene000929	mRNA1791		2920	CTHT_0009380	1	1	coding					=
scf7180000011812	605176..606569	-	Gene000930	mRNA1792		1342	CTHT_0009400	1	1	coding		GO:0016020 membrane		GO:0016485 protein processing, GO:0051171 regulation of nitrogen compound metabolic process, GO:0080090 regulation of primary metabolic process, GO:2000112 regulation of cellular macromolecule biosynthetic process	=
scf7180000011812	616706..619658	-	Gene000931	mRNA1793	mRNA1793, mRNA1794, mRNA1795, mRNA1796	2417	CTHT_0009420	1	1	coding		GO:0005789 endoplasmic reticulum membrane, GO:0031965 nuclear membrane, GO:0048471 perinuclear region of cytoplasm	GO:0031625 ubiquitin protein ligase binding, GO:0043130 ubiquitin binding	GO:0006511 ubiquitin-dependent protein catabolic process, GO:0015031 protein transport, GO:0051028 mRNA transport	j
scf7180000011812	616706..619658	-	Gene000931	mRNA1794	mRNA1793, mRNA1794, mRNA1795, mRNA1796	2547	CTHT_0009420	1	1	coding		GO:0005789 endoplasmic reticulum membrane, GO:0031965 nuclear membrane, GO:0048471 perinuclear region of cytoplasm	GO:0031625 ubiquitin protein ligase binding, GO:0043130 ubiquitin binding	GO:0006511 ubiquitin-dependent protein catabolic process, GO:0015031 protein transport, GO:0051028 mRNA transport	j
scf7180000011812	616932..619658	-	Gene000931	mRNA1795	mRNA1793, mRNA1794, mRNA1795, mRNA1796	2517	CTHT_0009420	1	1	coding		GO:0005789 endoplasmic reticulum membrane, GO:0031965 nuclear membrane, GO:0048471 perinuclear region of cytoplasm	GO:0031625 ubiquitin protein ligase binding, GO:0043130 ubiquitin binding	GO:0006511 ubiquitin-dependent protein catabolic process, GO:0015031 protein transport, GO:0051028 mRNA transport	j
scf7180000011812	617074..619756	-	Gene000931	mRNA1796	mRNA1793, mRNA1794, mRNA1795, mRNA1796	2343	CTHT_0009420	1	1	coding		GO:0005789 endoplasmic reticulum membrane, GO:0031965 nuclear membrane, GO:0048471 perinuclear region of cytoplasm	GO:0031625 ubiquitin protein ligase binding, GO:0043130 ubiquitin binding	GO:0006511 ubiquitin-dependent protein catabolic process, GO:0015031 protein transport, GO:0051028 mRNA transport	j
scf7180000011812	621403..622838	-	Gene000932	mRNA1797		1436	CTHT_0009440	1	0.993505	coding					o
scf7180000011812	622836..625428	-	Gene000933	mRNA1798	mRNA1798, mRNA1799	2409	CTHT_0009450	1	1	coding		GO:0000784 nuclear chromosome, telomeric region, GO:0005656 nuclear pre-replicative complex, GO:0005664 nuclear origin of replication recognition complex, GO:0031261 DNA replication preinitiation complex	GO:0003688 DNA replication origin binding	GO:0006267 pre-replicative complex assembly involved in nuclear cell cycle DNA replication, GO:0006270 DNA replication initiation	j
scf7180000011812	622983..625628	-	Gene000933	mRNA1799	mRNA1798, mRNA1799	2353	CTHT_0009450	1	1	coding		GO:0000784 nuclear chromosome, telomeric region, GO:0005656 nuclear pre-replicative complex, GO:0005664 nuclear origin of replication recognition complex, GO:0031261 DNA replication preinitiation complex	GO:0003688 DNA replication origin binding	GO:0006267 pre-replicative complex assembly involved in nuclear cell cycle DNA replication, GO:0006270 DNA replication initiation	j
scf7180000011812	625717..629235	-	Gene000934	mRNA1800	mRNA1800, mRNA1801	3071	CTHT_0009460	1	1	coding					j
scf7180000011812	625717..629235	-	Gene000934	mRNA1801	mRNA1800, mRNA1801	3065	CTHT_0009460	1	1	coding					j
scf7180000011812	630087..637204	-	Gene000935	mRNA1802		7118	CTHT_0009470	1	1	coding	EC:3.6.1.3; EC:3.6.1.15	GO:0005682 U5 snRNP, GO:0005737 cytoplasm, GO:0043232 intracellular non-membrane-bounded organelle, GO:0046540 U4/U6 x U5 tri-snRNP complex, GO:0071014 post-mRNA release spliceosomal complex	GO:0003676 nucleic acid binding, GO:0004004 ATP-dependent RNA helicase activity, GO:0005524 ATP binding, GO:0042802 identical protein binding	GO:0000388 spliceosome conformational change to release U4 (or U4atac) and U1 (or U11), GO:0010468 regulation of gene expression, GO:0044260 cellular macromolecule metabolic process	=
scf7180000011812	639291..640911	-	Gene000936	mRNA1803		1502	CTHT_0009490	1	1	coding	EC:3.6.1.3; EC:3.6.1.15	GO:0005634 nucleus, GO:0005663 DNA replication factor C complex, GO:0031389 Rad17 RFC-like complex, GO:0031390 Ctf18 RFC-like complex, GO:0031391 Elg1 RFC-like complex	GO:0003682 chromatin binding, GO:0003689 DNA clamp loader activity, GO:0005524 ATP binding	GO:0006272 leading strand elongation, GO:0007062 sister chromatid cohesion, GO:0033314 mitotic DNA replication checkpoint, GO:0070914 UV-damage excision repair	=
scf7180000011812	644545..645963	-	Gene000937	mRNA1804		1419	CTHT_0009510	1	1	coding					=
scf7180000011812	651930..653772	-	Gene000938	mRNA1805		1754	CTHT_0009530	1	1	coding	EC:1.1.1.170; EC:1.1.1.145		GO:0003854 3-beta-hydroxy-delta5-steroid dehydrogenase activity, GO:0047012 sterol-4-alpha-carboxylate 3-dehydrogenase (decarboxylating) activity, GO:0103066 4alpha-carboxy-4beta-methyl-5alpha-cholesta-8-en-3beta-ol:NAD(P)+ 3-oxidoreductase (decarboxylating) activity, GO:0103067 4alpha-carboxy-5alpha-cholesta-8-en-3beta-ol:NAD(P)+ 3-dehydrogenase (decarboxylating) activity	GO:0006694 steroid biosynthetic process, GO:0055114 oxidation-reduction process	=
scf7180000011812	655958..657763	-	Gene000939	mRNA1806		1664	CTHT_0009550	1	0.99999	coding					=
scf7180000011812	667943..671424	-	Gene000940	mRNA1808		2603	CTHT_0009590	1	1	coding	EC:3.4.11	GO:0005737 cytoplasm	GO:0008237 metallopeptidase activity, GO:0008239 dipeptidyl-peptidase activity, GO:0046872 metal ion binding	GO:0006508 proteolysis	=
scf7180000011812	677003..680499	-	Gene000941	mRNA1809	mRNA1809, mRNA1810	3361	CTHT_0009610	1	1	coding		GO:0005739 mitochondrion	GO:0016746 transferase activity, transferring acyl groups	GO:0019752 carboxylic acid metabolic process	j
scf7180000011812	677772..680498	-	Gene000941	mRNA1810	mRNA1809, mRNA1810	2656	CTHT_0009610	1	1	coding		GO:0005739 mitochondrion	GO:0016746 transferase activity, transferring acyl groups	GO:0019752 carboxylic acid metabolic process	j
scf7180000011812	682088..683369	-	Gene000942	mRNA1811		1159	CTHT_0009630	1	0.999261	coding		GO:0000139 Golgi membrane, GO:0005797 Golgi medial cisterna, GO:0005801 cis-Golgi network, GO:0016021 integral component of membrane, GO:0031201 SNARE complex	GO:0000149 SNARE binding, GO:0005484 SNAP receptor activity	GO:0006888 ER to Golgi vesicle-mediated transport, GO:0006891 intra-Golgi vesicle-mediated transport, GO:0006906 vesicle fusion, GO:0015031 protein transport, GO:0048209 regulation of vesicle targeting, to, from or within Golgi	j
scf7180000011812	683628..685291	-	Gene000943	mRNA1812		1311	CTHT_0009640	1	0.998501	coding		GO:0022625 cytosolic large ribosomal subunit	GO:0003723 RNA binding, GO:0003735 structural constituent of ribosome	GO:0000027 ribosomal large subunit assembly, GO:0002181 cytoplasmic translation	=
scf7180000011812	693427..698716	-	Gene000944	mRNA1813	mRNA1813, mRNA1814, mRNA1815	5103	CTHT_0009670	1	1	coding	EC:2.7.11	GO:0005622 intracellular	GO:0000166 nucleotide binding, GO:0004674 protein serine/threonine kinase activity	GO:0006468 protein phosphorylation, GO:0033554 cellular response to stress, GO:0035556 intracellular signal transduction, GO:0051726 regulation of cell cycle	j
scf7180000011812	693436..698787	-	Gene000944	mRNA1814	mRNA1813, mRNA1814, mRNA1815	5100	CTHT_0009670	1	1	coding		GO:0005622 intracellular	GO:0000166 nucleotide binding, GO:0004672 protein kinase activity	GO:0006468 protein phosphorylation, GO:0033554 cellular response to stress, GO:0050794 regulation of cellular process	j
scf7180000011812	693436..698787	-	Gene000944	mRNA1815	mRNA1813, mRNA1814, mRNA1815	5176	CTHT_0009670	1	1	coding		GO:0005622 intracellular	GO:0000166 nucleotide binding, GO:0004672 protein kinase activity	GO:0006468 protein phosphorylation, GO:0033554 cellular response to stress, GO:0050794 regulation of cellular process	=
scf7180000011812	699241..702556	-	Gene000945	mRNA1816		3197	#N/A	1	0.509706	coding					u
scf7180000011812	718911..722200	-	Gene000946	mRNA1822	mRNA1822, mRNA1823	2791	CTHT_0009720	1	1	coding	EC:3.6.1.3; EC:3.6.1.15; EC:3.6.1.7	GO:0000221 vacuolar proton-transporting V-type ATPase, V1 domain, GO:0000329 fungal-type vacuole membrane	GO:0003998 acylphosphatase activity, GO:0046961 proton-transporting ATPase activity, rotational mechanism	GO:0007035 vacuolar acidification, GO:0015991 ATP hydrolysis coupled proton transport	j
scf7180000011812	720131..722206	-	Gene000946	mRNA1823	mRNA1822, mRNA1823	1923	CTHT_0009720	1	1	coding	EC:3.6.1.3; EC:3.6.1.15	GO:0000221 vacuolar proton-transporting V-type ATPase, V1 domain, GO:0000329 fungal-type vacuole membrane	GO:0046961 proton-transporting ATPase activity, rotational mechanism	GO:0007035 vacuolar acidification, GO:0015991 ATP hydrolysis coupled proton transport	j
scf7180000011812	723245..727100	-	Gene000947	mRNA1824	mRNA1824, mRNA1825	3239	CTHT_0009740	1	0.999822	coding		GO:0022625 cytosolic large ribosomal subunit	GO:0003735 structural constituent of ribosome, GO:0019843 rRNA binding	GO:0002181 cytoplasmic translation	j
scf7180000011812	723245..727100	-	Gene000947	mRNA1825	mRNA1824, mRNA1825	3327	CTHT_0009740	1	0.999755	coding		GO:0022625 cytosolic large ribosomal subunit	GO:0003735 structural constituent of ribosome, GO:0019843 rRNA binding	GO:0002181 cytoplasmic translation	j
scf7180000011812	725492..727108	-	Gene000948	mRNA1826		1149	CTHT_0009740	1	0.994502	coding		GO:0022625 cytosolic large ribosomal subunit	GO:0003735 structural constituent of ribosome, GO:0019843 rRNA binding	GO:0002181 cytoplasmic translation	j
scf7180000011812	729641..733028	-	Gene000949	mRNA1827	mRNA1827, mRNA1828	3388	CTHT_0009760	1	1	coding		GO:0005643 nuclear pore			o
scf7180000011812	729674..733814	-	Gene000949	mRNA1828	mRNA1827, mRNA1828	4063	CTHT_0009760	1	1	coding		GO:0005643 nuclear pore			=
scf7180000011812	734082..735623	-	Gene000950	mRNA1829		1463	CTHT_0009770	1	1	coding	EC:3.6.1.3; EC:3.6.1.15		GO:0003677 DNA binding, GO:0005524 ATP binding, GO:0008094 DNA-dependent ATPase activity	GO:0006259 DNA metabolic process	=
scf7180000011812	735902..737818	-	Gene000951	mRNA1830	mRNA1830, mRNA1831	1642	CTHT_0009780	1	0.996345	coding		GO:0016020 membrane			j
scf7180000011812	735902..737818	-	Gene000951	mRNA1831	mRNA1830, mRNA1831	1645	CTHT_0009780	1	0.996345	coding		GO:0016020 membrane			j
scf7180000011812	739534..743066	-	Gene000952	mRNA1832		3326	CTHT_0009790	1	1	coding					=
scf7180000011812	743962..746458	-	Gene000953	mRNA1833	mRNA1833, mRNA1834, mRNA1835	2149	CTHT_0009800	1	0.999974	coding	EC:3.4.22	GO:0005737 cytoplasm	GO:0004198 calcium-dependent cysteine-type endopeptidase activity, GO:0005509 calcium ion binding	GO:0006508 proteolysis, GO:0009987 cellular process	j
scf7180000011812	743962..746458	-	Gene000953	mRNA1834	mRNA1833, mRNA1834, mRNA1835	2341	CTHT_0009800	1	0.988786	coding	EC:3.4.22	GO:0005737 cytoplasm	GO:0004198 calcium-dependent cysteine-type endopeptidase activity, GO:0005509 calcium ion binding	GO:0006508 proteolysis	j
scf7180000011812	743971..746254	-	Gene000953	mRNA1835	mRNA1833, mRNA1834, mRNA1835	2073	CTHT_0009800	1	0.998891	coding	EC:3.4.22	GO:0005737 cytoplasm	GO:0004198 calcium-dependent cysteine-type endopeptidase activity, GO:0005509 calcium ion binding	GO:0006508 proteolysis, GO:0009987 cellular process	j
scf7180000011812	757630..759957	-	Gene000954	mRNA1836		2249	CTHT_0009840	1	1	coding					o
scf7180000011812	760955..761486	-	Gene000955	mRNA1837		532	CTHT_0009850	1	0.808759	coding					p
scf7180000011812	761524..763175	-	Gene000956	mRNA1838	mRNA1838, mRNA1839	1508	CTHT_0009850	1	0.992499	coding					j
scf7180000011812	761524..763175	-	Gene000956	mRNA1839	mRNA1838, mRNA1839	1522	CTHT_0009850	1	1	coding					=
scf7180000011812	765336..768863	-	Gene000957	mRNA1840		3528	CTHT_0009860	1	0.999994	coding					o
scf7180000011812	771838..774012	-	Gene000958	mRNA1841		2118	CTHT_0009870	1	1	coding		GO:0005730 nucleolus		GO:0006364 rRNA processing	=
scf7180000011812	779134..781846	-	Gene000959	mRNA1842		2651	CTHT_0009900	1	1	coding			GO:0016301 kinase activity	GO:0016310 phosphorylation	=
scf7180000011812	785315..791912	-	Gene000960	mRNA1843	mRNA1843, mRNA1844, mRNA1845, mRNA1846, mRNA1847, mRNA1848	6345	CTHT_0009920	1	1	coding			GO:0046983 protein dimerization activity		o
scf7180000011812	785315..791912	-	Gene000960	mRNA1844	mRNA1843, mRNA1844, mRNA1845, mRNA1846, mRNA1847, mRNA1848	6279	CTHT_0009920	1	1	coding			GO:0046983 protein dimerization activity		o
scf7180000011812	785315..791912	-	Gene000960	mRNA1845	mRNA1843, mRNA1844, mRNA1845, mRNA1846, mRNA1847, mRNA1848	6465	CTHT_0009920	1	1	coding			GO:0046983 protein dimerization activity		o
scf7180000011812	785315..791912	-	Gene000960	mRNA1846	mRNA1843, mRNA1844, mRNA1845, mRNA1846, mRNA1847, mRNA1848	6531	CTHT_0009920	1	1	coding			GO:0046983 protein dimerization activity		o
scf7180000011812	785315..791912	-	Gene000960	mRNA1847	mRNA1843, mRNA1844, mRNA1845, mRNA1846, mRNA1847, mRNA1848	6598	CTHT_0009920	1	1	coding			GO:0046983 protein dimerization activity		o
scf7180000011812	785596..791088	-	Gene000960	mRNA1848	mRNA1843, mRNA1844, mRNA1845, mRNA1846, mRNA1847, mRNA1848	5061	CTHT_0009920	1	1	coding			GO:0046983 protein dimerization activity		o
scf7180000011812	812765..815871	-	Gene000961	mRNA1852		2709	CTHT_0009970	1	1	coding					j
scf7180000011812	821338..824009	-	Gene000962	mRNA1855		2537	CTHT_0010000	1	0.999966	coding		GO:0000139 Golgi membrane, GO:0005829 cytosol, GO:0005956 protein kinase CK2 complex, GO:0032545 CURI complex, GO:0034066 RIC1-RGP1 guanyl-nucleotide exchange factor complex, GO:0034456 UTP-C complex	GO:0017112 Rab guanyl-nucleotide exchange factor activity, GO:0030291 protein serine/threonine kinase inhibitor activity, GO:0043539 protein serine/threonine kinase activator activity	GO:0000122 negative regulation of transcription by RNA polymerase II, GO:0006356 regulation of transcription by RNA polymerase I, GO:0006359 regulation of transcription by RNA polymerase III, GO:0006886 intracellular protein transport, GO:0006974 cellular response to DNA damage stimulus, GO:0018105 peptidyl-serine phosphorylation, GO:0018107 peptidyl-threonine phosphorylation, GO:0042147 retrogra…	j
scf7180000011812	824244..831112	-	Gene000963	mRNA1856	mRNA1856, mRNA1857	6267	CTHT_0010000	1	1	coding		GO:0000139 Golgi membrane, GO:0005829 cytosol, GO:0034066 RIC1-RGP1 guanyl-nucleotide exchange factor complex	GO:0017112 Rab guanyl-nucleotide exchange factor activity	GO:0006886 intracellular protein transport, GO:0042147 retrograde transport, endosome to Golgi	j
scf7180000011812	827200..831092	-	Gene000963	mRNA1857	mRNA1856, mRNA1857	3749	CTHT_0010000	1	1	coding		GO:0000139 Golgi membrane, GO:0005829 cytosol, GO:0034066 RIC1-RGP1 guanyl-nucleotide exchange factor complex	GO:0017112 Rab guanyl-nucleotide exchange factor activity	GO:0006886 intracellular protein transport, GO:0042147 retrograde transport, endosome to Golgi	j
scf7180000011812	839194..841502	-	Gene000964	mRNA1862		2248	CTHT_0010030	1	1	coding			GO:0000166 nucleotide binding, GO:0016301 kinase activity, GO:0016774 phosphotransferase activity, carboxyl group as acceptor, GO:0046872 metal ion binding	GO:0006793 phosphorus metabolic process, GO:0071704 organic substance metabolic process	=
scf7180000011812	841907..844410	-	Gene000965	mRNA1863	mRNA1863, mRNA1864, mRNA1865	2423	CTHT_0010040	1	1	coding			GO:0003676 nucleic acid binding		o
scf7180000011812	841928..844399	-	Gene000965	mRNA1864	mRNA1863, mRNA1864, mRNA1865	2181	CTHT_0010040	1	1	coding			GO:0003676 nucleic acid binding		o
scf7180000011812	842008..844410	-	Gene000965	mRNA1865	mRNA1863, mRNA1864, mRNA1865	2115	CTHT_0010040	1	1	coding			GO:0003676 nucleic acid binding		o
scf7180000011812	848894..851259	-	Gene000966	mRNA1868	mRNA1868, mRNA1869	2280	CTHT_0010050	1	1	coding		GO:0005687 U4 snRNP, GO:0005690 U4atac snRNP, GO:0046540 U4/U6 x U5 tri-snRNP complex, GO:0071011 precatalytic spliceosome		GO:0000244 spliceosomal tri-snRNP complex assembly, GO:0006364 rRNA processing	j
scf7180000011812	848894..851259	-	Gene000966	mRNA1869	mRNA1868, mRNA1869	2252	CTHT_0010050	1	1	coding		GO:0005687 U4 snRNP, GO:0005690 U4atac snRNP, GO:0046540 U4/U6 x U5 tri-snRNP complex, GO:0071011 precatalytic spliceosome		GO:0000244 spliceosomal tri-snRNP complex assembly, GO:0006364 rRNA processing	=
scf7180000011812	853877..855905	-	Gene000967	mRNA1870	mRNA1870, mRNA1871	1966	CTHT_0010070	1	0.999996	coding					o
scf7180000011812	853877..855905	-	Gene000967	mRNA1871	mRNA1870, mRNA1871	1967	CTHT_0010070	1	0.999988	coding					o
scf7180000011812	860506..862076	-	Gene000968	mRNA1873	mRNA1873, mRNA1874	1571	CTHT_0010090	1	0.999651	coding				GO:0006811 ion transport	o
scf7180000011812	860569..868606	-	Gene000968	mRNA1874	mRNA1873, mRNA1874	7909	CTHT_0010090	1	1	coding		GO:0005886 plasma membrane, GO:0016021 integral component of membrane	GO:0005261 cation channel activity, GO:0005509 calcium ion binding	GO:0006816 calcium ion transport, GO:0034220 ion transmembrane transport, GO:0086010 membrane depolarization during action potential	=
scf7180000011812	862098..868590	-	Gene000969	mRNA1875		6430	CTHT_0010090	-1	1	coding		GO:0005886 plasma membrane, GO:0016021 integral component of membrane	GO:0005261 cation channel activity, GO:0005509 calcium ion binding	GO:0006816 calcium ion transport, GO:0086010 membrane depolarization during action potential, GO:0098655 cation transmembrane transport	j
scf7180000011812	876405..879607	-	Gene000970	mRNA1876		3203	CTHT_0010110	1	0.996897	coding					x
scf7180000011812	884363..885580	-	Gene000971	mRNA1877		1218	#N/A	1	0.999874	coding					u
scf7180000011812	887624..888622	-	Gene000972	mRNA1878		929	CTHT_0010140	1	0.999956	coding		GO:0005844 polysome		GO:0002181 cytoplasmic translation	=
scf7180000011812	891998..894862	-	Gene000973	mRNA1879		2770	CTHT_0010170	1	0.885809	coding	EC:2.7.7.6	GO:0000932 P-body, GO:0005665 DNA-directed RNA polymerase II, core complex	GO:0000166 nucleotide binding, GO:0003697 single-stranded DNA binding, GO:0003727 single-stranded RNA binding, GO:0003899 DNA-directed 5'-3' RNA polymerase activity, GO:0031369 translation initiation factor binding	GO:0000288 nuclear-transcribed mRNA catabolic process, deadenylation-dependent decay, GO:0006367 transcription initiation from RNA polymerase II promoter, GO:0031990 mRNA export from nucleus in response to heat stress, GO:0034402 recruitment of 3'-end processing factors to RNA polymerase II holoenzyme complex, GO:0045948 positive regulation of translational initiation	=
scf7180000011812	895359..898918	-	Gene000974	mRNA1880	mRNA1880, mRNA1881, mRNA1882	2905	CTHT_0010180	1	1	coding	EC:3.1.3.16; EC:3.1.3.41	GO:0000159 protein phosphatase type 2A complex, GO:0000329 fungal-type vacuole membrane, GO:0005634 nucleus, GO:0005829 cytosol, GO:0005934 cellular bud tip, GO:0005935 cellular bud neck, GO:0043332 mating projection tip, GO:0072686 mitotic spindle	GO:0004722 protein serine/threonine phosphatase activity, GO:0019888 protein phosphatase regulator activity	GO:0001100 negative regulation of exit from mitosis, GO:0010971 positive regulation of G2/M transition of mitotic cell cycle, GO:0031030 negative regulation of septation initiation signaling, GO:0032502 developmental process, GO:0034260 negative regulation of GTPase activity, GO:0035307 positive regulation of protein dephosphorylation, GO:0043666 regulation of phosphoprotein phosphatase activity,…	j
scf7180000011812	895359..898918	-	Gene000974	mRNA1881	mRNA1880, mRNA1881, mRNA1882	3273	CTHT_0010180	1	0.99931	coding	EC:3.1.3.16; EC:3.1.3.41	GO:0000159 protein phosphatase type 2A complex, GO:0000329 fungal-type vacuole membrane, GO:0005634 nucleus, GO:0005829 cytosol, GO:0005934 cellular bud tip, GO:0005935 cellular bud neck, GO:0043332 mating projection tip, GO:0072686 mitotic spindle	GO:0004722 protein serine/threonine phosphatase activity, GO:0019888 protein phosphatase regulator activity	GO:0001100 negative regulation of exit from mitosis, GO:0010971 positive regulation of G2/M transition of mitotic cell cycle, GO:0031030 negative regulation of septation initiation signaling, GO:0032502 developmental process, GO:0034260 negative regulation of GTPase activity, GO:0035307 positive regulation of protein dephosphorylation, GO:0043666 regulation of phosphoprotein phosphatase activity,…	j
scf7180000011812	895605..899009	-	Gene000974	mRNA1882	mRNA1880, mRNA1881, mRNA1882	2939	CTHT_0010180	1	0.99968	coding	EC:3.1.3.16; EC:3.1.3.41	GO:0000159 protein phosphatase type 2A complex, GO:0000329 fungal-type vacuole membrane, GO:0005634 nucleus, GO:0005829 cytosol, GO:0005934 cellular bud tip, GO:0005935 cellular bud neck, GO:0043332 mating projection tip, GO:0072686 mitotic spindle	GO:0004722 protein serine/threonine phosphatase activity, GO:0019888 protein phosphatase regulator activity	GO:0001100 negative regulation of exit from mitosis, GO:0010971 positive regulation of G2/M transition of mitotic cell cycle, GO:0031030 negative regulation of septation initiation signaling, GO:0032502 developmental process, GO:0034260 negative regulation of GTPase activity, GO:0035307 positive regulation of protein dephosphorylation, GO:0043666 regulation of phosphoprotein phosphatase activity,…	j
scf7180000011812	902857..907707	-	Gene000975	mRNA1883	mRNA1883, mRNA1884	4851	CTHT_0010200	1	1	coding		GO:0016021 integral component of membrane		GO:0055085 transmembrane transport	e
scf7180000011812	902942..907651	-	Gene000975	mRNA1884	mRNA1883, mRNA1884	4601	CTHT_0010200	1	1	coding		GO:0016021 integral component of membrane		GO:0055085 transmembrane transport	j
scf7180000011812	912023..916495	-	Gene000976	mRNA1885		3874	CTHT_0010220	1	1	coding					j
scf7180000011812	920685..927823	-	Gene000977	mRNA1886		6714	CTHT_0010250	1	1	coding	EC:2.7.1.67	GO:0005886 plasma membrane, GO:0043231 intracellular membrane-bounded organelle, GO:0044444 cytoplasmic part	GO:0004430 1-phosphatidylinositol 4-kinase activity	GO:0030036 actin cytoskeleton organization, GO:0046854 phosphatidylinositol phosphorylation, GO:0048015 phosphatidylinositol-mediated signaling	j
scf7180000011812	936373..939955	-	Gene000978	mRNA1888		3583	CTHT_0010270	1	1	coding					e
scf7180000011812	944367..949432	-	Gene000979	mRNA1891	mRNA1891, mRNA1892, mRNA1893	4920	CTHT_0010290	1	1	coding		GO:0005773 vacuole, GO:0098805 whole membrane			j
scf7180000011812	944367..949432	-	Gene000979	mRNA1892	mRNA1891, mRNA1892, mRNA1893	4924	CTHT_0010290	1	1	coding		GO:0005773 vacuole, GO:0098805 whole membrane			o
scf7180000011812	944369..949432	-	Gene000979	mRNA1893	mRNA1891, mRNA1892, mRNA1893	4859	CTHT_0010290	1	1	coding		GO:0005773 vacuole, GO:0098805 whole membrane			j
scf7180000011812	961667..962974	-	Gene000980	mRNA1898		1112	CTHT_0010310	1	0.999195	coding	EC:3.1.13; EC:3.1.15	GO:0005739 mitochondrion	GO:0000175 3'-5'-exoribonuclease activity, GO:0003676 nucleic acid binding	GO:0090503 RNA phosphodiester bond hydrolysis, exonucleolytic	x
scf7180000011812	967384..969515	-	Gene000981	mRNA1899		2132	CTHT_0010330	1	1	coding					x
scf7180000011813	1947..5255	-	Gene000982	mRNA2215		3309	CTHT_0010340	1	0.511895	coding					e
scf7180000011814	3502..8176	+	Gene000983	mRNA2839		4675	CTHT_0010360	1	0.807797	coding					x
scf7180000011814	13791..15258	+	Gene000984	mRNA2840		1352	CTHT_0010390	1	0.998788	coding					j
scf7180000011814	17921..20080	+	Gene000985	mRNA2841		2160	CTHT_0010410	1	1	coding					=
scf7180000011814	21616..27642	+	Gene000986	mRNA2842		5964	CTHT_0010430	1	1	coding	EC:3.2.1.21	GO:0016021 integral component of membrane	GO:0008422 beta-glucosidase activity, GO:0016301 kinase activity, GO:0102483 scopolin beta-glucosidase activity	GO:0030245 cellulose catabolic process	j
scf7180000011814	32930..37009	+	Gene000987	mRNA2843		3504	CTHT_0010450	1	1	coding		GO:0005887 integral component of plasma membrane	GO:0015204 urea transmembrane transporter activity, GO:0015293 symporter activity, GO:0015489 putrescine transmembrane transporter activity, GO:0015606 spermidine transmembrane transporter activity	GO:0015847 putrescine transport, GO:0043419 urea catabolic process, GO:0071918 urea transmembrane transport, GO:1903711 spermidine transmembrane transport	j
scf7180000011814	41588..43037	+	Gene000988	mRNA2845		1450	CTHT_0010480	1	0.974004	coding					x
scf7180000011814	51166..53002	+	Gene000989	mRNA2846		1737	#N/A	1	0.8567	coding					u
scf7180000011814	59722..62350	+	Gene000990	mRNA2848		2576	CTHT_0010520	1	1	coding		GO:0016021 integral component of membrane	GO:0004553 hydrolase activity, hydrolyzing O-glycosyl compounds	GO:0005975 carbohydrate metabolic process	=
scf7180000011814	70306..72570	+	Gene000991	mRNA2853		2212	CTHT_0010570	1	0.936249	coding					j
scf7180000011814	76310..79074	+	Gene000992	mRNA2855		2672	CTHT_0010590	1	0.999992	coding		GO:0005886 plasma membrane, GO:0016021 integral component of membrane		GO:0030833 regulation of actin filament polymerization	j
scf7180000011814	80993..83669	+	Gene000993	mRNA2856		2616	CTHT_0010620	1	1	coding					o
scf7180000011814	85517..87857	+	Gene000994	mRNA2858		2287	CTHT_0010630	-1	0.838404	coding	EC:3.6.1.3; EC:3.6.1.15	GO:0005886 plasma membrane, GO:0016021 integral component of membrane	GO:0000166 nucleotide binding, GO:0042626 ATPase activity, coupled to transmembrane movement of substances		o
scf7180000011814	87906..91438	+	Gene000995	mRNA2859		3432	CTHT_0010630	1	1	coding	EC:3.6.1.3; EC:3.6.1.15	GO:0005886 plasma membrane, GO:0016021 integral component of membrane	GO:0005524 ATP binding, GO:0042626 ATPase activity, coupled to transmembrane movement of substances	GO:0055085 transmembrane transport	j
scf7180000011814	91899..93688	+	Gene000996	mRNA2860		1719	CTHT_0010640	1	0.999991	coding					o
scf7180000011814	97282..99480	+	Gene000997	mRNA2861		2199	CTHT_0010650	1	0.995255	coding					e
scf7180000011814	116980..119273	+	Gene000998	mRNA2863	mRNA2863, mRNA2864, mRNA2865, mRNA2866, mRNA2867	2022	CTHT_0010700	1	0.99999	coding		GO:0005739 mitochondrion			j
scf7180000011814	116980..119273	+	Gene000998	mRNA2864	mRNA2863, mRNA2864, mRNA2865, mRNA2866, mRNA2867	2163	CTHT_0010700	1	0.999914	coding		GO:0005739 mitochondrion			j
scf7180000011814	116980..119273	+	Gene000998	mRNA2865	mRNA2863, mRNA2864, mRNA2865, mRNA2866, mRNA2867	2219	CTHT_0010700	1	0.748066	coding		GO:0005739 mitochondrion			o
scf7180000011814	117064..119189	+	Gene000998	mRNA2866	mRNA2863, mRNA2864, mRNA2865, mRNA2866, mRNA2867	1955	CTHT_0010700	1	0.999999	coding		GO:0005739 mitochondrion			j
scf7180000011814	117064..119342	+	Gene000998	mRNA2867	mRNA2863, mRNA2864, mRNA2865, mRNA2866, mRNA2867	1431	CTHT_0010700	1	0.617075	coding		GO:0005739 mitochondrion			o
scf7180000011814	121774..123213	+	Gene000999	mRNA2869		1440	CTHT_0010710	1	0.999999	coding					o
scf7180000011814	125009..126220	+	Gene001000	mRNA2870		1152	CTHT_0010730	1	0.994292	coding				GO:0090501 RNA phosphodiester bond hydrolysis	=
scf7180000011814	128353..131217	+	Gene001001	mRNA2871		2791	CTHT_0010740	1	0.998951	coding					o
scf7180000011814	137029..138475	+	Gene001002	mRNA2872		1447	CTHT_0010760	1	0.99981	coding					e
scf7180000011814	153484..154705	+	Gene001003	mRNA2873		1058	CTHT_0010790	1	0.999995	coding			GO:0016491 oxidoreductase activity	GO:0055114 oxidation-reduction process	=
scf7180000011814	157269..159455	+	Gene001004	mRNA2874		2055	CTHT_0010810	1	1	coding	EC:2.3.3.1; EC:2.3.3.5	GO:0005739 mitochondrion	GO:0004108 citrate (Si)-synthase activity, GO:0050440 2-methylcitrate synthase activity	GO:0006099 tricarboxylic acid cycle, GO:0019629 propionate catabolic process, 2-methylcitrate cycle	=
scf7180000011814	163081..164973	+	Gene001005	mRNA2875		1787	CTHT_0010820	1	0.999579	coding					=
scf7180000011814	177953..180209	+	Gene001006	mRNA2878		2097	CTHT_0010860	1	1	coding		GO:0016021 integral component of membrane	GO:0004553 hydrolase activity, hydrolyzing O-glycosyl compounds	GO:0005975 carbohydrate metabolic process	j
scf7180000011814	180866..188249	+	Gene001007	mRNA2879	mRNA2879, mRNA2880, mRNA2881, mRNA2882	7198	CTHT_0010870	1	1	coding		GO:0016021 integral component of membrane			j
scf7180000011814	181033..188249	+	Gene001007	mRNA2880	mRNA2879, mRNA2880, mRNA2881, mRNA2882	6968	CTHT_0010870	1	1	coding		GO:0016021 integral component of membrane			j
scf7180000011814	182481..187761	+	Gene001007	mRNA2881	mRNA2879, mRNA2880, mRNA2881, mRNA2882	5020	CTHT_0010870	1	1	coding		GO:0016021 integral component of membrane			j
scf7180000011814	182532..188296	+	Gene001007	mRNA2882	mRNA2879, mRNA2880, mRNA2881, mRNA2882	5648	CTHT_0010870	1	1	coding		GO:0016021 integral component of membrane			j
scf7180000011814	200497..202036	+	Gene001008	mRNA2883		1540	CTHT_0010900	1	0.668072	coding					x
scf7180000011814	218361..220528	+	Gene001009	mRNA2886		2168	CTHT_0010920	1	1	coding		GO:0030687 preribosome, large subunit precursor	GO:0051082 unfolded protein binding	GO:0042273 ribosomal large subunit biogenesis	=
scf7180000011814	227125..228349	+	Gene001010	mRNA2889		942	CTHT_0010950	1	0.991734	coding		GO:0005747 mitochondrial respiratory chain complex I		GO:0006120 mitochondrial electron transport, NADH to ubiquinone	=
scf7180000011814	232153..234688	+	Gene001011	mRNA2890		2140	CTHT_0010960	1	1	coding					j
scf7180000011814	235243..238440	+	Gene001012	mRNA2891		3085	CTHT_0010970	1	1	coding					=
scf7180000011814	244801..246421	+	Gene001013	mRNA2892		1476	CTHT_0010990	1	0.999998	coding		GO:0016021 integral component of membrane, GO:0043231 intracellular membrane-bounded organelle, GO:0044444 cytoplasmic part		GO:0007165 signal transduction	=
scf7180000011814	249257..251744	+	Gene001014	mRNA2893	mRNA2893, mRNA2894, mRNA2895, mRNA2896	2239	CTHT_0011010	1	0.99999	coding		GO:0043227 membrane-bounded organelle, GO:0043229 intracellular organelle, GO:0044444 cytoplasmic part, GO:0098805 whole membrane	GO:1901981 phosphatidylinositol phosphate binding	GO:0006914 autophagy, GO:0006996 organelle organization, GO:0008104 protein localization	j
scf7180000011814	249437..251665	+	Gene001014	mRNA2894	mRNA2893, mRNA2894, mRNA2895, mRNA2896	2093	CTHT_0011010	1	0.999913	coding		GO:0016020 membrane, GO:0043227 membrane-bounded organelle, GO:0043229 intracellular organelle, GO:0044444 cytoplasmic part		GO:0006914 autophagy	j
scf7180000011814	249437..251746	+	Gene001014	mRNA2895	mRNA2893, mRNA2894, mRNA2895, mRNA2896	2111	CTHT_0011010	1	0.999265	coding		GO:0043227 membrane-bounded organelle, GO:0043229 intracellular organelle, GO:0044444 cytoplasmic part, GO:0098805 whole membrane	GO:1901981 phosphatidylinositol phosphate binding	GO:0006914 autophagy, GO:0006996 organelle organization, GO:0008104 protein localization	j
scf7180000011814	250121..251746	+	Gene001014	mRNA2896	mRNA2893, mRNA2894, mRNA2895, mRNA2896	1516	CTHT_0011010	1	0.999999	coding		GO:0016020 membrane, GO:0043227 membrane-bounded organelle, GO:0043229 intracellular organelle, GO:0044444 cytoplasmic part		GO:0006914 autophagy	j
scf7180000011814	253853..256525	+	Gene001015	mRNA2897		2479	CTHT_0011030	1	1	coding	EC:2.3.1.24	GO:0005783 endoplasmic reticulum, GO:0016021 integral component of membrane	GO:0050291 sphingosine N-acyltransferase activity	GO:0007035 vacuolar acidification, GO:0046513 ceramide biosynthetic process	=
scf7180000011814	265061..266519	+	Gene001016	mRNA2898		1393	#N/A	1	0.505072	coding					u
scf7180000011814	266540..268734	+	Gene001017	mRNA2899		2195	CTHT_0011060	1	0.975098	coding					x
scf7180000011814	269001..270327	+	Gene001018	mRNA2900		1197	CTHT_0011070	1	0.999366	coding					=
scf7180000011814	270753..274871	+	Gene001019	mRNA2901		4019	CTHT_0011090	1	1	coding					x
scf7180000011814	276499..277597	+	Gene001020	mRNA2902		835	CTHT_0011100	1	0.990542	coding	EC:1.6.99.5; EC:1.6.99.3; EC:1.6.5.3	GO:0005743 mitochondrial inner membrane, GO:0016021 integral component of membrane	GO:0008137 NADH dehydrogenase (ubiquinone) activity	GO:0055114 oxidation-reduction process	=
scf7180000011814	284187..287438	+	Gene001021	mRNA2904		3252	CTHT_0011130	1	1	coding					o
scf7180000011814	293019..297353	+	Gene001022	mRNA2909		4335	CTHT_0011140	1	1	coding			GO:0005488 binding, GO:0140110 transcription regulator activity	GO:0006325 chromatin organization, GO:0031323 regulation of cellular metabolic process, GO:0051171 regulation of nitrogen compound metabolic process, GO:0060255 regulation of macromolecule metabolic process, GO:0080090 regulation of primary metabolic process	o
scf7180000011814	303547..304981	+	Gene001023	mRNA2910		1359	CTHT_0011180	1	0.96411	coding			GO:0046872 metal ion binding		=
scf7180000011814	320524..321802	+	Gene001024	mRNA2913		998	CTHT_0011230	1	0.524241	coding					=
scf7180000011814	336881..339413	+	Gene001025	mRNA2917		2203	CTHT_0011280	1	1	coding					o
scf7180000011814	347835..352890	+	Gene001026	mRNA2918	mRNA2918, mRNA2919	4852	CTHT_0011310	1	1	coding					j
scf7180000011814	347835..352890	+	Gene001026	mRNA2919	mRNA2918, mRNA2919	4780	CTHT_0011310	1	1	coding					j
scf7180000011814	356048..359637	+	Gene001027	mRNA2920	mRNA2920, mRNA2921	3359	CTHT_0011320	1	1	coding		GO:0016021 integral component of membrane	GO:0022857 transmembrane transporter activity	GO:0055085 transmembrane transport	=
scf7180000011814	356087..359588	+	Gene001027	mRNA2921	mRNA2920, mRNA2921	3366	CTHT_0011320	1	1	coding		GO:0016021 integral component of membrane	GO:0022857 transmembrane transporter activity	GO:0055085 transmembrane transport	j
scf7180000011814	375343..377902	+	Gene001028	mRNA2927		2363	CTHT_0011360	1	1	coding		GO:0044446 intracellular organelle part, GO:0044448 cell cortex part	GO:0005515 protein binding	GO:0051179 localization, GO:0051128 regulation of cellular component organization	=
scf7180000011814	386169..389077	+	Gene001029	mRNA2932	mRNA2932, mRNA2933, mRNA2934	2065	CTHT_0011380	1	0.999999	coding	EC:3.1.3.41		GO:0016791 phosphatase activity		j
scf7180000011814	386169..389077	+	Gene001029	mRNA2933	mRNA2932, mRNA2933, mRNA2934	2423	CTHT_0011380	1	0.997952	coding	EC:3.1.3.16; EC:3.1.3.48; EC:3.1.3.41	GO:0005737 cytoplasm	GO:0004725 protein tyrosine phosphatase activity	GO:0016311 dephosphorylation	j
scf7180000011814	386169..389077	+	Gene001029	mRNA2934	mRNA2932, mRNA2933, mRNA2934	2558	CTHT_0011380	1	0.999704	coding					j
scf7180000011814	396429..397642	+	Gene001030	mRNA2936		1062	CTHT_0011410	1	0.999992	coding		GO:0005686 U2 snRNP			o
scf7180000011814	402406..404322	+	Gene001031	mRNA2937		1917	CTHT_0011440	1	1	coding	EC:3.2.1.37		GO:0009044 xylan 1	GO:0005975 carbohydrate metabolic process	o
scf7180000011814	409011..410801	+	Gene001032	mRNA2938		1717	CTHT_0011460	1	0.982705	coding	EC:2.3.1.4		GO:0004343 glucosamine 6-phosphate N-acetyltransferase activity	GO:0006048 UDP-N-acetylglucosamine biosynthetic process	=
scf7180000011814	414647..416291	+	Gene001033	mRNA2941		1474	CTHT_0011480	1	1	coding	EC:1.1.1.12		GO:0008270 zinc ion binding, GO:0050019 L-arabinitol 4-dehydrogenase activity	GO:0044281 small molecule metabolic process, GO:0055114 oxidation-reduction process, GO:0071704 organic substance metabolic process	j
scf7180000011814	421146..425268	+	Gene001034	mRNA2942		4049	CTHT_0011510	1	1	coding					o
scf7180000011814	425909..433545	+	Gene001035	mRNA2943	mRNA2943, mRNA2944	7637	CTHT_0011520	1	1	coding					=
scf7180000011814	426088..433536	+	Gene001035	mRNA2944	mRNA2943, mRNA2944	7378	CTHT_0011520	1	1	coding					o
scf7180000011814	442857..445118	+	Gene001036	mRNA2947		2197	CTHT_0011550	1	1	coding		GO:0005686 U2 snRNP, GO:0071004 U2-type prespliceosome, GO:0071013 catalytic step 2 spliceosome	GO:0003723 RNA binding	GO:0000381 regulation of alternative mRNA splicing, via spliceosome, GO:0000389 mRNA 3'-splice site recognition	=
scf7180000011814	445429..446999	+	Gene001037	mRNA2948	mRNA2948, mRNA2949	1341	CTHT_0011560	1	0.963099	coding		GO:0000139 Golgi membrane, GO:0000407 phagophore assembly site, GO:0005829 cytosol, GO:0019898 extrinsic component of membrane, GO:0031902 late endosome membrane, GO:0032994 protein-lipid complex	GO:0032266 phosphatidylinositol-3-phosphate binding	GO:0006897 endocytosis, GO:0006914 autophagy, GO:0015031 protein transport, GO:0016050 vesicle organization, GO:0032258 protein localization by the Cvt pathway, GO:0034499 late endosome to Golgi transport	j
scf7180000011814	445429..446999	+	Gene001037	mRNA2949	mRNA2948, mRNA2949	1431	CTHT_0011560	1	0.930925	coding		GO:0000139 Golgi membrane, GO:0000407 phagophore assembly site, GO:0005829 cytosol, GO:0019898 extrinsic component of membrane, GO:0031902 late endosome membrane, GO:0032994 protein-lipid complex	GO:0032266 phosphatidylinositol-3-phosphate binding	GO:0006897 endocytosis, GO:0006914 autophagy, GO:0015031 protein transport, GO:0016050 vesicle organization, GO:0032258 protein localization by the Cvt pathway, GO:0034499 late endosome to Golgi transport	=
scf7180000011814	456711..458783	+	Gene001038	mRNA2950		1928	CTHT_0011600	1	1	coding	EC:3.4.19.12	GO:0005838 proteasome regulatory particle	GO:0004843 thiol-dependent ubiquitin-specific protease activity	GO:0016579 protein deubiquitination, GO:0032434 regulation of proteasomal ubiquitin-dependent protein catabolic process, GO:0072671 mitochondria-associated ubiquitin-dependent protein catabolic process, GO:1901799 negative regulation of proteasomal protein catabolic process	j
scf7180000011814	463903..465156	+	Gene001039	mRNA2951		1254	CTHT_0011610	1	0.79061	coding					x
scf7180000011814	473639..476556	+	Gene001040	mRNA2956		2860	#N/A	1	0.638795	coding					u
scf7180000011814	479012..480836	+	Gene001041	mRNA2957	mRNA2957, mRNA2958, mRNA2959	1168	CTHT_0011620	1	0.999974	coding			GO:0016740 transferase activity		j
scf7180000011814	479075..480942	+	Gene001041	mRNA2958	mRNA2957, mRNA2958, mRNA2959	1313	CTHT_0011620	1	0.990654	coding					j
scf7180000011814	479112..480995	+	Gene001041	mRNA2959	mRNA2957, mRNA2958, mRNA2959	1219	CTHT_0011620	1	0.993546	coding			GO:0008168 methyltransferase activity	GO:0032259 methylation	j
scf7180000011814	489913..493368	+	Gene001042	mRNA2961	mRNA2961, mRNA2962	2677	CTHT_0011660	1	1	coding	EC:3.1.13; EC:3.1.15; EC:3.1.13.4	GO:0000932 P-body, GO:0031251 PAN complex	GO:0000166 nucleotide binding, GO:0004535 poly(A)-specific ribonuclease activity, GO:0005515 protein binding, GO:0043167 ion binding	GO:0000289 nuclear-transcribed mRNA poly(A) tail shortening, GO:0000290 deadenylation-dependent decapping of nuclear-transcribed mRNA, GO:0010606 positive regulation of cytoplasmic mRNA processing body assembly	j
scf7180000011814	489913..493368	+	Gene001042	mRNA2962	mRNA2961, mRNA2962	3004	CTHT_0011660	1	1	coding	EC:3.1.13; EC:3.1.15; EC:3.1.13.4	GO:0000932 P-body, GO:0031251 PAN complex	GO:0000166 nucleotide binding, GO:0004535 poly(A)-specific ribonuclease activity, GO:0005515 protein binding, GO:0043167 ion binding	GO:0000289 nuclear-transcribed mRNA poly(A) tail shortening, GO:0000290 deadenylation-dependent decapping of nuclear-transcribed mRNA, GO:0010606 positive regulation of cytoplasmic mRNA processing body assembly	j
scf7180000011814	498748..502751	+	Gene001043	mRNA2963	mRNA2963, mRNA2964, mRNA2965	3738	CTHT_0011680	1	1	coding	EC:2.1.1.43	GO:0005634 nucleus	GO:0018024 histone-lysine N-methyltransferase activity	GO:0034968 histone lysine methylation	j
scf7180000011814	498748..502751	+	Gene001043	mRNA2964	mRNA2963, mRNA2964, mRNA2965	3950	CTHT_0011680	1	1	coding	EC:2.1.1.43	GO:0005634 nucleus	GO:0018024 histone-lysine N-methyltransferase activity	GO:0034968 histone lysine methylation	o
scf7180000011814	498756..502749	+	Gene001043	mRNA2965	mRNA2963, mRNA2964, mRNA2965	3782	CTHT_0011680	1	1	coding	EC:2.1.1.43	GO:0005634 nucleus	GO:0018024 histone-lysine N-methyltransferase activity	GO:0034968 histone lysine methylation	j
scf7180000011814	507548..509462	+	Gene001044	mRNA2966	mRNA2966, mRNA2967	1780	#N/A	1	0.999996	coding	EC:2.3.1.225	GO:0016021 integral component of membrane	GO:0019706 protein-cysteine S-palmitoyltransferase activity		u
scf7180000011814	507572..509381	+	Gene001044	mRNA2967	mRNA2966, mRNA2967	1741	#N/A	1	0.912414	coding		GO:0044425 membrane part	GO:0016409 palmitoyltransferase activity		u
scf7180000011814	512777..516013	+	Gene001045	mRNA2968	mRNA2968, mRNA2969	2965	CTHT_0011690	1	1	coding			GO:0003676 nucleic acid binding	GO:0006259 DNA metabolic process	j
scf7180000011814	513222..515425	+	Gene001045	mRNA2969	mRNA2968, mRNA2969	2141	CTHT_0011690	1	0.999999	coding			GO:0003676 nucleic acid binding		j
scf7180000011814	517233..521701	+	Gene001046	mRNA2971	mRNA2971, mRNA2972, mRNA2973, mRNA2974, mRNA2975, mRNA2976	3971	CTHT_0011700	1	1	coding					j
scf7180000011814	517233..521701	+	Gene001046	mRNA2972	mRNA2971, mRNA2972, mRNA2973, mRNA2974, mRNA2975, mRNA2976	4037	CTHT_0011700	1	1	coding					j
scf7180000011814	517233..521701	+	Gene001046	mRNA2973	mRNA2971, mRNA2972, mRNA2973, mRNA2974, mRNA2975, mRNA2976	4273	CTHT_0011700	1	1	coding					j
scf7180000011814	517268..521425	+	Gene001046	mRNA2974	mRNA2971, mRNA2972, mRNA2973, mRNA2974, mRNA2975, mRNA2976	3672	CTHT_0011700	1	1	coding					j
scf7180000011814	517268..521425	+	Gene001046	mRNA2975	mRNA2971, mRNA2972, mRNA2973, mRNA2974, mRNA2975, mRNA2976	3773	CTHT_0011700	1	1	coding					j
scf7180000011814	517268..521425	+	Gene001046	mRNA2976	mRNA2971, mRNA2972, mRNA2973, mRNA2974, mRNA2975, mRNA2976	3849	CTHT_0011700	1	1	coding					j
scf7180000011814	522812..527346	+	Gene001047	mRNA2977		3858	CTHT_0011710	1	1	coding		GO:0005634 nucleus	GO:0008536 Ran GTPase binding	GO:0006886 intracellular protein transport	=
scf7180000011814	530522..534089	+	Gene001048	mRNA2978	mRNA2978, mRNA2979	3346	CTHT_0011720	1	1	coding		GO:0005634 nucleus, GO:0005737 cytoplasm	GO:0004672 protein kinase activity, GO:0005524 ATP binding	GO:0006468 protein phosphorylation, GO:0030003 cellular cation homeostasis, GO:0035556 intracellular signal transduction, GO:0045786 negative regulation of cell cycle	j
scf7180000011814	530522..534089	+	Gene001048	mRNA2979	mRNA2978, mRNA2979	3491	CTHT_0011720	1	1	coding		GO:0005634 nucleus, GO:0005737 cytoplasm	GO:0004672 protein kinase activity, GO:0005524 ATP binding	GO:0006468 protein phosphorylation, GO:0030003 cellular cation homeostasis, GO:0035556 intracellular signal transduction, GO:0045786 negative regulation of cell cycle	o
scf7180000011814	546951..548147	+	Gene001049	mRNA2983		973	CTHT_0011770	1	0.987364	coding		GO:0022627 cytosolic small ribosomal subunit	GO:0003735 structural constituent of ribosome, GO:0019843 rRNA binding	GO:0045903 positive regulation of translational fidelity	=
scf7180000011814	550618..551601	+	Gene001050	mRNA2984		984	CTHT_0011790	-1	0.832794	coding			GO:0016740 transferase activity, GO:0097159 organic cyclic compound binding, GO:1901363 heterocyclic compound binding	GO:0006259 DNA metabolic process	e
scf7180000011814	552215..555736	+	Gene001051	mRNA2985		3320	CTHT_0011790	1	1	coding	EC:2.7.7.7	GO:0005634 nucleus, GO:0016035 zeta DNA polymerase complex	GO:0000166 nucleotide binding, GO:0003677 DNA binding, GO:0003887 DNA-directed DNA polymerase activity, GO:0046872 metal ion binding, GO:0051539 4 iron, 4 sulfur cluster binding	GO:0006271 DNA strand elongation involved in DNA replication, GO:0019985 translesion synthesis	c
scf7180000011814	556442..563531	+	Gene001052	mRNA2986	mRNA2986, mRNA2987	6879	CTHT_0011800	1	1	coding		GO:0044444 cytoplasmic part	GO:0005488 binding	GO:0006996 organelle organization, GO:0051641 cellular localization	j
scf7180000011814	556442..563531	+	Gene001052	mRNA2987	mRNA2986, mRNA2987	6972	CTHT_0011800	1	1	coding		GO:0044444 cytoplasmic part	GO:0005488 binding	GO:0006996 organelle organization, GO:0051641 cellular localization	=
scf7180000011814	566652..567842	+	Gene001053	mRNA2988		1191	CTHT_0011810	1	0.999999	coding		GO:0000776 kinetochore		GO:0051276 chromosome organization, GO:0051641 cellular localization	=
scf7180000011814	569086..571156	+	Gene001054	mRNA2989	mRNA2989, mRNA2990	1757	CTHT_0011820	1	1	coding					j
scf7180000011814	569086..571156	+	Gene001054	mRNA2990	mRNA2989, mRNA2990	1826	CTHT_0011820	1	1	coding					j
scf7180000011814	573902..578275	+	Gene001055	mRNA2991	mRNA2991, mRNA2992, mRNA2993, mRNA2994, mRNA2995, mRNA2996, mRNA2997, mRNA2998	3984	CTHT_0011830	1	1	coding		GO:0016021 integral component of membrane, GO:0033588 Elongator holoenzyme complex		GO:0055085 transmembrane transport	j
scf7180000011814	573902..578613	+	Gene001055	mRNA2992	mRNA2991, mRNA2992, mRNA2993, mRNA2994, mRNA2995, mRNA2996, mRNA2997, mRNA2998	4542	CTHT_0011830	1	0.999952	coding		GO:0016020 membrane			j
scf7180000011814	573908..578449	+	Gene001055	mRNA2993	mRNA2991, mRNA2992, mRNA2993, mRNA2994, mRNA2995, mRNA2996, mRNA2997, mRNA2998	4027	CTHT_0011830	1	1	coding		GO:0016021 integral component of membrane, GO:0033588 Elongator holoenzyme complex		GO:0055085 transmembrane transport	j
scf7180000011814	573908..578449	+	Gene001055	mRNA2994	mRNA2991, mRNA2992, mRNA2993, mRNA2994, mRNA2995, mRNA2996, mRNA2997, mRNA2998	4103	CTHT_0011830	1	1	coding		GO:0016021 integral component of membrane, GO:0033588 Elongator holoenzyme complex		GO:0055085 transmembrane transport	j
scf7180000011814	573908..578449	+	Gene001055	mRNA2995	mRNA2991, mRNA2992, mRNA2993, mRNA2994, mRNA2995, mRNA2996, mRNA2997, mRNA2998	4300	CTHT_0011830	1	1	coding		GO:0016021 integral component of membrane, GO:0033588 Elongator holoenzyme complex		GO:0055085 transmembrane transport	j
scf7180000011814	573908..578455	+	Gene001055	mRNA2996	mRNA2991, mRNA2992, mRNA2993, mRNA2994, mRNA2995, mRNA2996, mRNA2997, mRNA2998	4248	CTHT_0011830	1	1	coding		GO:0016021 integral component of membrane, GO:0033588 Elongator holoenzyme complex		GO:0055085 transmembrane transport	j
scf7180000011814	573908..578455	+	Gene001055	mRNA2997	mRNA2991, mRNA2992, mRNA2993, mRNA2994, mRNA2995, mRNA2996, mRNA2997, mRNA2998	4051	CTHT_0011830	1	1	coding		GO:0016021 integral component of membrane, GO:0033588 Elongator holoenzyme complex		GO:0055085 transmembrane transport	j
scf7180000011814	573908..578455	+	Gene001055	mRNA2998	mRNA2991, mRNA2992, mRNA2993, mRNA2994, mRNA2995, mRNA2996, mRNA2997, mRNA2998	4272	CTHT_0011830	1	1	coding		GO:0016021 integral component of membrane, GO:0033588 Elongator holoenzyme complex		GO:0055085 transmembrane transport	j
scf7180000011814	584561..588363	+	Gene001056	mRNA2999	mRNA2999, mRNA3000	3682	#N/A	1	1	coding		GO:0016020 membrane	GO:0046872 metal ion binding		u
scf7180000011814	584561..588363	+	Gene001056	mRNA3000	mRNA2999, mRNA3000	3745	#N/A	1	1	coding		GO:0016020 membrane	GO:0046872 metal ion binding		u
scf7180000011814	588584..592384	+	Gene001057	mRNA3001	mRNA3001, mRNA3002	3234	CTHT_0011870	1	1	coding					s
scf7180000011814	588644..592158	+	Gene001057	mRNA3002	mRNA3001, mRNA3002	3172	CTHT_0011870	1	1	coding					s
scf7180000011814	592833..596189	+	Gene001058	mRNA3003	mRNA3003, mRNA3004	2913	#N/A	1	1	coding	EC:3.1.11; EC:3.1.15	GO:0005634 nucleus	GO:0003906 DNA-(apurinic or apyrimidinic site) endonuclease activity, GO:0008311 double-stranded DNA 3'-5' exodeoxyribonuclease activity	GO:0006284 base-excision repair	u
scf7180000011814	592940..596194	+	Gene001058	mRNA3004	mRNA3003, mRNA3004	2979	#N/A	1	1	coding		GO:0005622 intracellular	GO:0004518 nuclease activity, GO:0140097 catalytic activity, acting on DNA	GO:0006281 DNA repair	u
scf7180000011814	605504..607411	+	Gene001059	mRNA3005		1778	CTHT_0011910	1	1	coding		GO:0000153 cytoplasmic ubiquitin ligase complex, GO:0000407 phagophore assembly site, GO:0005829 cytosol, GO:0061908 phagophore	GO:0019776 Atg8 ligase activity	GO:0000045 autophagosome assembly, GO:0000422 autophagy of mitochondrion, GO:0006501 C-terminal protein lipidation, GO:0006612 protein targeting to membrane, GO:0034727 piecemeal microautophagy of the nucleus, GO:0044805 late nucleophagy	=
scf7180000011814	608524..609759	+	Gene001060	mRNA3006		1236	CTHT_0011910	1	0.592879	coding					p
scf7180000011814	612634..614616	+	Gene001061	mRNA3007		1787	CTHT_0011930	1	1	coding					j
scf7180000011814	622562..625454	+	Gene001062	mRNA3008	mRNA3008, mRNA3009, mRNA3010	2527	CTHT_0011960	1	1	coding		GO:0005887 integral component of plasma membrane	GO:0015293 symporter activity	GO:0055085 transmembrane transport	j
scf7180000011814	622570..625466	+	Gene001062	mRNA3009	mRNA3008, mRNA3009, mRNA3010	1932	CTHT_0011960	1	1	coding		GO:0005887 integral component of plasma membrane	GO:0015293 symporter activity	GO:0055085 transmembrane transport	j
scf7180000011814	622570..625466	+	Gene001062	mRNA3010	mRNA3008, mRNA3009, mRNA3010	2136	CTHT_0011960	1	1	coding		GO:0005887 integral component of plasma membrane	GO:0015293 symporter activity	GO:0055085 transmembrane transport	j
scf7180000011814	628135..629856	+	Gene001063	mRNA3012		1600	CTHT_0011980	1	0.999999	coding		GO:0005789 endoplasmic reticulum membrane, GO:0016021 integral component of membrane		GO:0006487 protein N-linked glycosylation, GO:0034599 cellular response to oxidative stress	=
scf7180000011814	631331..634180	+	Gene001064	mRNA3013	mRNA3013, mRNA3014	2687	CTHT_0012000	1	1	coding			GO:0016300 tRNA (uracil) methyltransferase activity	GO:0030488 tRNA methylation	o
scf7180000011814	631331..634180	+	Gene001064	mRNA3014	mRNA3013, mRNA3014	2850	CTHT_0012000	1	1	coding			GO:0016300 tRNA (uracil) methyltransferase activity	GO:0030488 tRNA methylation	o
scf7180000011814	644680..646869	+	Gene001065	mRNA3015		2190	CTHT_0012040	1	0.999957	coding					x
scf7180000011814	659679..662792	+	Gene001066	mRNA3021		2931	CTHT_0012090	1	1	coding					=
scf7180000011814	662910..666316	+	Gene001067	mRNA3022		3128	CTHT_0012100	1	1	coding		GO:0000139 Golgi membrane, GO:0005768 endosome, GO:0030126 COPI vesicle coat	GO:0005198 structural molecule activity	GO:0006886 intracellular protein transport, GO:0006888 ER to Golgi vesicle-mediated transport, GO:0006890 retrograde vesicle-mediated transport, Golgi to ER	=
scf7180000011814	667259..669780	+	Gene001068	mRNA3023		2453	CTHT_0012110	1	1	coding		GO:0016021 integral component of membrane	GO:0016780 phosphotransferase activity, for other substituted phosphate groups	GO:0008654 phospholipid biosynthetic process	=
scf7180000011814	683534..686122	+	Gene001069	mRNA3026		2446	CTHT_0012150	1	1	coding		GO:0016021 integral component of membrane			=
scf7180000011814	687956..691543	+	Gene001070	mRNA3027		3287	CTHT_0012160	1	1	coding		GO:0032156 septin cytoskeleton, GO:0044430 cytoskeletal part, GO:0044448 cell cortex part	GO:0005525 GTP binding	GO:0009987 cellular process	j
scf7180000011814	692192..693541	+	Gene001071	mRNA3028		1350	CTHT_0012170	1	0.6587	coding					x
scf7180000011814	696195..699257	+	Gene001072	mRNA3030		3001	CTHT_0012200	1	1	coding					=
scf7180000011814	700466..701922	+	Gene001073	mRNA3031		842	CTHT_0012210	1	0.99987	coding					s
scf7180000011814	706887..708840	+	Gene001074	mRNA3033		1954	CTHT_0012230	1	0.999997	coding	EC:1.8.4.8	GO:0005737 cytoplasm	GO:0004604 phosphoadenylyl-sulfate reductase (thioredoxin) activity	GO:0019379 sulfate assimilation, phosphoadenylyl sulfate reduction by phosphoadenylyl-sulfate reductase (thioredoxin)	o
scf7180000011814	710755..713333	+	Gene001075	mRNA3035		2525	CTHT_0012240	1	0.999997	coding					j
scf7180000011814	716034..720613	+	Gene001076	mRNA3036	mRNA3036, mRNA3037	4375	CTHT_0012260	1	1	coding	EC:1.16.1; EC:1.16.1.7	GO:0005886 plasma membrane, GO:0016021 integral component of membrane	GO:0000293 ferric-chelate reductase activity	GO:0006826 iron ion transport, GO:0006879 cellular iron ion homeostasis, GO:0015677 copper ion import, GO:0055114 oxidation-reduction process	o
scf7180000011814	716072..719960	+	Gene001076	mRNA3037	mRNA3036, mRNA3037	3736	CTHT_0012260	1	1	coding	EC:1.16.1; EC:1.16.1.7	GO:0005886 plasma membrane, GO:0016021 integral component of membrane	GO:0000293 ferric-chelate reductase activity	GO:0006826 iron ion transport, GO:0006879 cellular iron ion homeostasis, GO:0015677 copper ion import, GO:0055114 oxidation-reduction process	o
scf7180000011814	721330..724303	+	Gene001077	mRNA3038		2765	CTHT_0012270	1	1	coding	EC:2.3.3.13		GO:0003852 2-isopropylmalate synthase activity	GO:0009098 leucine biosynthetic process	=
scf7180000011814	724705..728868	+	Gene001078	mRNA3040		3875	CTHT_0012280	1	1	coding		GO:0000176 nuclear exosome (RNase complex), GO:0005643 nuclear pore, GO:0005737 cytoplasm, GO:0034399 nuclear periphery, GO:0042564 NLS-dependent protein nuclear import complex, GO:1990023 mitotic spindle midzone	GO:0005087 Ran guanyl-nucleotide exchange factor activity, GO:0008565 protein transporter activity, GO:0061676 importin-alpha family protein binding, GO:0097718 disordered domain specific binding	GO:0006606 protein import into nucleus, GO:0006612 protein targeting to membrane, GO:0006656 phosphatidylcholine biosynthetic process, GO:0051292 nuclear pore complex assembly, GO:0060188 regulation of protein desumoylation	j
scf7180000011814	731497..733622	+	Gene001079	mRNA3043		1814	CTHT_0012290	1	1	coding		GO:0005634 nucleus	GO:0003700 DNA binding transcription factor activity, GO:0043565 sequence-specific DNA binding, GO:0044212 transcription regulatory region DNA binding, GO:0046872 metal ion binding	GO:0006357 regulation of transcription by RNA polymerase II	j
scf7180000011814	733945..735228	+	Gene001080	mRNA3044		853	CTHT_0012290	1	0.642338	coding					j
scf7180000011814	735370..738092	+	Gene001081	mRNA3046		2477	CTHT_0012300	1	1	coding					=
scf7180000011814	741965..744314	+	Gene001082	mRNA3048	mRNA3048, mRNA3052, mRNA3049, mRNA3053, mRNA3051, mRNA3055, mRNA3054	2020	CTHT_0012320	1	0.693091	coding		GO:0016021 integral component of membrane			=
scf7180000011814	741965..744314	+	Gene001082	mRNA3049	mRNA3048, mRNA3052, mRNA3049, mRNA3053, mRNA3051, mRNA3055, mRNA3054	1625	CTHT_0012320	1	0.591646	coding		GO:0016021 integral component of membrane			j
scf7180000011814	741965..744314	+	Gene001082	mRNA3051	mRNA3048, mRNA3052, mRNA3049, mRNA3053, mRNA3051, mRNA3055, mRNA3054	1757	CTHT_0012320	1	0.591646	coding		GO:0016021 integral component of membrane			j
scf7180000011814	741965..744314	+	Gene001082	mRNA3052	mRNA3048, mRNA3052, mRNA3049, mRNA3053, mRNA3051, mRNA3055, mRNA3054	1879	CTHT_0012320	1	0.679596	coding		GO:0016021 integral component of membrane			j
scf7180000011814	741973..744244	+	Gene001082	mRNA3053	mRNA3048, mRNA3052, mRNA3049, mRNA3053, mRNA3051, mRNA3055, mRNA3054	1613	CTHT_0012320	1	0.565891	coding		GO:0016021 integral component of membrane			j
scf7180000011814	741973..744244	+	Gene001082	mRNA3054	mRNA3048, mRNA3052, mRNA3049, mRNA3053, mRNA3051, mRNA3055, mRNA3054	1867	CTHT_0012320	1	0.693091	coding		GO:0016021 integral component of membrane			j
scf7180000011814	741989..744101	+	Gene001082	mRNA3055	mRNA3048, mRNA3052, mRNA3049, mRNA3053, mRNA3051, mRNA3055, mRNA3054	1717	CTHT_0012320	1	0.641207	coding		GO:0016021 integral component of membrane			j
scf7180000011814	746611..748477	+	Gene001083	mRNA3060		1867	CTHT_0012350	1	1	coding		GO:0005739 mitochondrion, GO:0005770 late endosome	GO:0016491 oxidoreductase activity	GO:0042147 retrograde transport, endosome to Golgi, GO:0055114 oxidation-reduction process	o
scf7180000011814	750260..753746	+	Gene001084	mRNA3061		3487	CTHT_0012360	1	1	coding	EC:1.16.1; EC:1.16.1.7	GO:0016021 integral component of membrane	GO:0000293 ferric-chelate reductase activity	GO:0055114 oxidation-reduction process	=
scf7180000011814	759450..760537	+	Gene001085	mRNA3062		953	CTHT_0012390	1	0.999956	coding	EC:3.1.2.22; EC:3.1.1.1	GO:0005737 cytoplasm	GO:0008474 palmitoyl-(protein) hydrolase activity, GO:0052689 carboxylic ester hydrolase activity	GO:0002084 protein depalmitoylation, GO:0006631 fatty acid metabolic process	=
scf7180000011814	760715..762900	+	Gene001086	mRNA3063		2186	CTHT_0012400	1	1	coding		GO:0000329 fungal-type vacuole membrane	GO:0005543 phospholipid binding	GO:0042144 vacuole fusion, non-autophagic	o
scf7180000011814	764891..766779	+	Gene001087	mRNA3064	mRNA3064, mRNA3065	1677	CTHT_0012420	1	1	coding					c
scf7180000011814	764891..766779	+	Gene001087	mRNA3065	mRNA3064, mRNA3065	1728	CTHT_0012420	1	0.999999	coding					j
scf7180000011814	772437..776275	+	Gene001088	mRNA3066		3705	CTHT_0012450	1	1	coding					=
scf7180000011814	783205..788719	+	Gene001089	mRNA3069		5384	CTHT_0012480	1	1	coding			GO:0004519 endonuclease activity, GO:0005488 binding	GO:0010468 regulation of gene expression, GO:0016071 mRNA metabolic process, GO:0044260 cellular macromolecule metabolic process, GO:0090305 nucleic acid phosphodiester bond hydrolysis	j
scf7180000011814	789057..793436	+	Gene001090	mRNA3070	mRNA3070, mRNA3071	4327	CTHT_0012490	1	1	coding					o
scf7180000011814	789090..793428	+	Gene001090	mRNA3071	mRNA3070, mRNA3071	4195	CTHT_0012490	1	1	coding					o
scf7180000011814	801150..805177	+	Gene001091	mRNA3073	mRNA3073, mRNA3074	3961	CTHT_0012530	1	0.947897	coding					x
scf7180000011814	801150..805177	+	Gene001091	mRNA3074	mRNA3073, mRNA3074	3898	CTHT_0012530	1	0.947897	coding					x
scf7180000011814	816916..819506	+	Gene001092	mRNA3075		2468	CTHT_0012550	1	1	coding				GO:0009987 cellular process	c
scf7180000011814	823463..826515	+	Gene001093	mRNA3077	mRNA3077, mRNA3078	2717	CTHT_0012580	-1	0.771083	coding		GO:0031097 medial cortex, GO:0043332 mating projection tip, GO:0030479 actin cortical patch	GO:0003779 actin binding	GO:0045010 actin nucleation, GO:0044397 actin cortical patch internalization, GO:1903475 mitotic actomyosin contractile ring assembly, GO:0071963 establishment or maintenance of cell polarity regulating cell shape, GO:0006897 endocytosis, GO:0000147 actin cortical patch assembly, GO:1902404 mitotic actomyosin contractile ring contraction	j
scf7180000011814	823463..826516	+	Gene001093	mRNA3078	mRNA3077, mRNA3078	2787	CTHT_0012580	-1	0.826813	coding		GO:0031097 medial cortex, GO:0043332 mating projection tip, GO:0030479 actin cortical patch	GO:0003779 actin binding	GO:0045010 actin nucleation, GO:0044397 actin cortical patch internalization, GO:1903475 mitotic actomyosin contractile ring assembly, GO:0071963 establishment or maintenance of cell polarity regulating cell shape, GO:0006897 endocytosis, GO:0000147 actin cortical patch assembly, GO:1902404 mitotic actomyosin contractile ring contraction	j
scf7180000011814	829512..830802	+	Gene001094	mRNA3081		1291	CTHT_0012600	1	0.999989	coding					o
scf7180000011814	832765..834420	+	Gene001095	mRNA3082		1582	CTHT_0012620	1	1	coding			GO:0046983 protein dimerization activity	GO:0000747 conjugation with cellular fusion, GO:0006270 DNA replication initiation, GO:0006893 Golgi to plasma membrane transport, GO:0007095 mitotic G2 DNA damage checkpoint, GO:0033314 mitotic DNA replication checkpoint	=
scf7180000011814	838144..839389	+	Gene001096	mRNA3083		1246	CTHT_0012640	1	0.99996	coding					o
scf7180000011814	841856..844418	+	Gene001097	mRNA3084		2563	CTHT_0012660	1	1	coding		GO:0005887 integral component of plasma membrane	GO:0008521 acetyl-CoA transmembrane transporter activity, GO:0015295 solute:proton symporter activity	GO:0015876 acetyl-CoA transport, GO:1902600 proton transmembrane transport	o
scf7180000011814	849550..855531	+	Gene001098	mRNA3085	mRNA3085, mRNA3087, mRNA3086	5236	CTHT_0012690	1	1	coding		GO:0005868 cytoplasmic dynein complex, GO:0036157 outer dynein arm	GO:0045505 dynein intermediate chain binding	GO:0007018 microtubule-based movement	j
scf7180000011814	849550..855531	+	Gene001098	mRNA3086	mRNA3085, mRNA3087, mRNA3086	5752	CTHT_0012690	1	1	coding		GO:0005868 cytoplasmic dynein complex, GO:0036157 outer dynein arm	GO:0045505 dynein intermediate chain binding	GO:0007018 microtubule-based movement	j
scf7180000011814	849599..855571	+	Gene001098	mRNA3087	mRNA3085, mRNA3087, mRNA3086	5856	CTHT_0012680	1	1	coding		GO:0005868 cytoplasmic dynein complex, GO:0036157 outer dynein arm	GO:0045505 dynein intermediate chain binding	GO:0007018 microtubule-based movement	=
scf7180000011814	860275..862597	+	Gene001099	mRNA3089		2192	CTHT_0012710	1	1	coding		GO:0005743 mitochondrial inner membrane, GO:0016021 integral component of membrane	GO:0015095 magnesium ion transmembrane transporter activity	GO:0045016 mitochondrial magnesium ion transmembrane transport	=
scf7180000011814	878190..879484	+	Gene001100	mRNA3095		1295	#N/A	1	0.821261	coding	EC:3.1.30; EC:3.1.26; EC:3.1.26.5	GO:0005655 nucleolar ribonuclease P complex	GO:0004526 ribonuclease P activity	GO:0008033 tRNA processing, GO:0090501 RNA phosphodiester bond hydrolysis	u
scf7180000011814	892546..895629	+	Gene001101	mRNA3099		2977	CTHT_0012770	1	1	coding	EC:2.7.11	GO:0031097 medial cortex, GO:0034973 Sid2-Mob1 complex, GO:0044732 mitotic spindle pole body, GO:0120105 actomyosin contractile ring, intermediate layer	GO:0004674 protein serine/threonine kinase activity, GO:0005524 ATP binding	GO:0018105 peptidyl-serine phosphorylation, GO:0031028 septation initiation signaling, GO:0032463 negative regulation of protein homooligomerization, GO:0044878 mitotic cytokinesis checkpoint, GO:0051220 cytoplasmic sequestering of protein, GO:0061167 maintenance of endoplasmic reticulum location involved in endoplasmic reticulum polarization at cell division site, GO:1902817 negative regulation …	=
scf7180000011814	900104..901022	+	Gene001102	mRNA3100		919	CTHT_0012780	1	0.989177	coding					p
scf7180000011814	905694..909804	+	Gene001103	mRNA3101	mRNA3101, mRNA3102, mRNA3103, mRNA3104	3625	CTHT_0012790	1	1	coding		GO:0005634 nucleus, GO:0005667 transcription factor complex	GO:0008270 zinc ion binding, GO:0001085 RNA polymerase II transcription factor binding, GO:0000977 RNA polymerase II regulatory region sequence-specific DNA binding, GO:0001228 transcriptional activator activity, RNA polymerase II transcription regulatory region sequence-specific DNA binding, GO:0003682 chromatin binding	GO:0030154 cell differentiation, GO:0045944 positive regulation of transcription by RNA polymerase II	j
scf7180000011814	905694..909804	+	Gene001103	mRNA3102	mRNA3101, mRNA3102, mRNA3103, mRNA3104	3727	CTHT_0012790	1	1	coding		GO:0005634 nucleus, GO:0005667 transcription factor complex	GO:0008270 zinc ion binding, GO:0001085 RNA polymerase II transcription factor binding, GO:0000977 RNA polymerase II regulatory region sequence-specific DNA binding, GO:0001228 transcriptional activator activity, RNA polymerase II transcription regulatory region sequence-specific DNA binding, GO:0003682 chromatin binding	GO:0030154 cell differentiation, GO:0045944 positive regulation of transcription by RNA polymerase II	j
scf7180000011814	905694..909804	+	Gene001103	mRNA3103	mRNA3101, mRNA3102, mRNA3103, mRNA3104	3730	CTHT_0012790	1	1	coding		GO:0005634 nucleus, GO:0005667 transcription factor complex	GO:0008270 zinc ion binding, GO:0001085 RNA polymerase II transcription factor binding, GO:0000977 RNA polymerase II regulatory region sequence-specific DNA binding, GO:0001228 transcriptional activator activity, RNA polymerase II transcription regulatory region sequence-specific DNA binding, GO:0003682 chromatin binding	GO:0030154 cell differentiation, GO:0045944 positive regulation of transcription by RNA polymerase II	=
scf7180000011814	905733..909800	+	Gene001103	mRNA3104	mRNA3101, mRNA3102, mRNA3103, mRNA3104	3668	CTHT_0012790	1	1	coding		GO:0005634 nucleus, GO:0005667 transcription factor complex	GO:0008270 zinc ion binding, GO:0001085 RNA polymerase II transcription factor binding, GO:0000977 RNA polymerase II regulatory region sequence-specific DNA binding, GO:0001228 transcriptional activator activity, RNA polymerase II transcription regulatory region sequence-specific DNA binding, GO:0003682 chromatin binding	GO:0030154 cell differentiation, GO:0045944 positive regulation of transcription by RNA polymerase II	j
scf7180000011814	921610..923971	+	Gene001104	mRNA3107		2281	CTHT_0012820	1	1	coding					j
scf7180000011814	925494..928066	+	Gene001105	mRNA3108		2462	CTHT_0012840	1	1	coding		GO:0016020 membrane		GO:0015693 magnesium ion transport	j
scf7180000011814	933492..936018	+	Gene001106	mRNA3109		2246	CTHT_0012860	1	0.999326	coding		GO:0005634 nucleus	GO:0000987 proximal promoter sequence-specific DNA binding, GO:0046983 protein dimerization activity, GO:0000982 transcription factor activity, RNA polymerase II proximal promoter sequence-specific DNA binding	GO:0045944 positive regulation of transcription by RNA polymerase II	j
scf7180000011814	937962..939210	+	Gene001107	mRNA3110		1189	CTHT_0012870	1	0.976288	coding		GO:0016021 integral component of membrane	GO:0005375 copper ion transmembrane transporter activity	GO:0035434 copper ion transmembrane transport	o
scf7180000011814	971739..975018	+	Gene001108	mRNA3114		3187	CTHT_0012900	1	1	coding			GO:0004553 hydrolase activity, hydrolyzing O-glycosyl compounds	GO:0071704 organic substance metabolic process	=
scf7180000011814	975592..978166	+	Gene001109	mRNA3115		2575	CTHT_0012910	1	1	coding			GO:0003677 DNA binding		=
scf7180000011814	978491..979992	+	Gene001110	mRNA3116		1163	CTHT_0012920	1	0.999855	coding		GO:0022627 cytosolic small ribosomal subunit	GO:0003735 structural constituent of ribosome, GO:0019843 rRNA binding	GO:0006412 translation	=
scf7180000011814	982038..986499	+	Gene001111	mRNA3117	mRNA3117, mRNA3118, mRNA3119, mRNA3120, mRNA3121, mRNA3122	4019	CTHT_0012930	1	1	coding		GO:0016020 membrane	GO:0016614 oxidoreductase activity, acting on CH-OH group of donors, GO:0050660 flavin adenine dinucleotide binding	GO:0055114 oxidation-reduction process	j
scf7180000011814	982038..986499	+	Gene001111	mRNA3118	mRNA3117, mRNA3118, mRNA3119, mRNA3120, mRNA3121, mRNA3122	4111	CTHT_0012930	1	1	coding		GO:0016020 membrane	GO:0016614 oxidoreductase activity, acting on CH-OH group of donors, GO:0050660 flavin adenine dinucleotide binding	GO:0055114 oxidation-reduction process	j
scf7180000011814	982038..986499	+	Gene001111	mRNA3119	mRNA3117, mRNA3118, mRNA3119, mRNA3120, mRNA3121, mRNA3122	4238	CTHT_0012930	1	0.998321	coding		GO:0016020 membrane	GO:0016614 oxidoreductase activity, acting on CH-OH group of donors, GO:0050660 flavin adenine dinucleotide binding	GO:0055114 oxidation-reduction process	j
scf7180000011814	982638..986500	+	Gene001111	mRNA3120	mRNA3117, mRNA3118, mRNA3119, mRNA3120, mRNA3121, mRNA3122	3759	CTHT_0012930	1	0.994329	coding		GO:0016020 membrane	GO:0016614 oxidoreductase activity, acting on CH-OH group of donors, GO:0050660 flavin adenine dinucleotide binding	GO:0055114 oxidation-reduction process	j
scf7180000011814	982805..986508	+	Gene001111	mRNA3121	mRNA3117, mRNA3118, mRNA3119, mRNA3120, mRNA3121, mRNA3122	3264	CTHT_0012930	1	1	coding		GO:0016020 membrane	GO:0016614 oxidoreductase activity, acting on CH-OH group of donors, GO:0050660 flavin adenine dinucleotide binding	GO:0055114 oxidation-reduction process	j
scf7180000011814	982805..986508	+	Gene001111	mRNA3122	mRNA3117, mRNA3118, mRNA3119, mRNA3120, mRNA3121, mRNA3122	3350	CTHT_0012930	1	1	coding		GO:0016020 membrane	GO:0016614 oxidoreductase activity, acting on CH-OH group of donors, GO:0050660 flavin adenine dinucleotide binding	GO:0055114 oxidation-reduction process	j
scf7180000011814	987553..993706	+	Gene001112	mRNA3123	mRNA3123, mRNA3124, mRNA3125	6029	CTHT_0012940	1	1	coding			GO:0003676 nucleic acid binding, GO:0016779 nucleotidyltransferase activity		j
scf7180000011814	987690..993605	+	Gene001112	mRNA3124	mRNA3123, mRNA3124, mRNA3125	5687	CTHT_0012940	1	1	coding			GO:0003676 nucleic acid binding, GO:0016779 nucleotidyltransferase activity		j
scf7180000011814	987879..993699	+	Gene001112	mRNA3125	mRNA3123, mRNA3124, mRNA3125	5557	CTHT_0012940	1	1	coding			GO:0003676 nucleic acid binding, GO:0016779 nucleotidyltransferase activity		j
scf7180000011814	995351..997682	+	Gene001113	mRNA3126		2173	CTHT_0012960	1	0.969525	coding					o
scf7180000011814	1001773..1005268	+	Gene001114	mRNA3127		3496	CTHT_0012970	1	1	coding					e
scf7180000011814	1006729..1009683	+	Gene001115	mRNA3128		2761	CTHT_0012980	1	1	coding			GO:0016787 hydrolase activity		=
scf7180000011814	1012190..1014910	+	Gene001116	mRNA3130	mRNA3130, mRNA3131, mRNA3132	2092	CTHT_0013000	1	0.997982	coding		GO:0016021 integral component of membrane	GO:0015174 basic amino acid transmembrane transporter activity		j
scf7180000011814	1012327..1014928	+	Gene001116	mRNA3131	mRNA3130, mRNA3131, mRNA3132	2020	CTHT_0013000	1	0.979562	coding		GO:0016021 integral component of membrane	GO:0015174 basic amino acid transmembrane transporter activity		j
scf7180000011814	1012327..1014928	+	Gene001116	mRNA3132	mRNA3130, mRNA3131, mRNA3132	2161	CTHT_0013000	1	0.977204	coding		GO:0016021 integral component of membrane	GO:0015174 basic amino acid transmembrane transporter activity	GO:1990822 basic amino acid transmembrane transport	j
scf7180000011814	1015352..1019397	+	Gene001117	mRNA3134		3298	CTHT_0013010	1	0.989659	coding	EC:3.6.1.15	GO:0005886 plasma membrane, GO:0005935 cellular bud neck, GO:0012505 endomembrane system, GO:0043231 intracellular membrane-bounded organelle, GO:0044444 cytoplasmic part, GO:0044446 intracellular organelle part, GO:0098588 bounding membrane of organelle, GO:0098805 whole membrane	GO:0003924 GTPase activity, GO:0005525 GTP binding	GO:0000755 cytogamy, GO:0007165 signal transduction, GO:0016192 vesicle-mediated transport, GO:0032507 maintenance of protein location in cell	j
scf7180000011814	1020637..1025580	+	Gene001118	mRNA3137		4944	CTHT_0013020	-1	0.979941	coding					o
scf7180000011814	1020637..1026263	+	Gene001119	mRNA3138		5383	CTHT_0013020	1	1	coding					o
scf7180000011814	1026706..1028721	+	Gene001120	mRNA3139		1956	CTHT_0013030	1	1	coding					=
scf7180000011814	1029181..1030774	+	Gene001121	mRNA3140		1520	CTHT_0013040	1	0.999991	coding		GO:0005730 nucleolus, GO:0030686 90S preribosome	GO:0019843 rRNA binding	GO:0042274 ribosomal small subunit biogenesis	=
scf7180000011814	1036118..1038564	+	Gene001122	mRNA3142		2342	CTHT_0013060	1	1	coding		GO:0000776 kinetochore, GO:0005634 nucleus	GO:0003677 DNA binding, GO:0046982 protein heterodimerization activity	GO:0051382 kinetochore assembly	=
scf7180000011814	1040680..1041980	+	Gene001123	mRNA3144		1235	CTHT_0013080	1	0.999922	coding					c
scf7180000011814	1044416..1046764	+	Gene001124	mRNA3146		2349	CTHT_0013110	1	1	coding			GO:0016491 oxidoreductase activity	GO:0015940 pantothenate biosynthetic process	e
scf7180000011814	1048979..1050456	+	Gene001125	mRNA3149		1320	CTHT_0013140	-1	0.841571	coding					j
scf7180000011814	1058771..1060831	+	Gene001126	mRNA3151		1933	CTHT_0013170	1	1	coding	EC:4.2.1.79	GO:0005739 mitochondrion	GO:0047547 2-methylcitrate dehydratase activity, GO:0051537 2 iron, 2 sulfur cluster binding	GO:0019629 propionate catabolic process, 2-methylcitrate cycle, GO:0019679 propionate metabolic process, methylcitrate cycle	=
scf7180000011814	1061373..1064292	+	Gene001127	mRNA3152		2920	CTHT_0013170	1	1	coding					p
scf7180000011814	1069197..1070665	+	Gene001128	mRNA3154		1469	CTHT_0013190	1	0.999906	coding		GO:0046540 U4/U6 x U5 tri-snRNP complex, GO:0071011 precatalytic spliceosome			e
scf7180000011814	1072618..1074240	+	Gene001129	mRNA3155		1530	CTHT_0013210	1	1	coding		GO:0016020 membrane			=
scf7180000011814	1081608..1084769	+	Gene001130	mRNA3156	mRNA3156, mRNA3157	3008	CTHT_0013240	1	1	coding	EC:2.7.1.137	GO:0000407 phagophore assembly site, GO:0005768 endosome, GO:0005777 peroxisome, GO:0034271 phosphatidylinositol 3-kinase complex, class III, type I, GO:0034272 phosphatidylinositol 3-kinase complex, class III, type II	GO:0005524 ATP binding, GO:0016303 1-phosphatidylinositol-3-kinase activity	GO:0000045 autophagosome assembly, GO:0006468 protein phosphorylation, GO:0006897 endocytosis, GO:0016197 endosomal transport, GO:0030242 autophagy of peroxisome, GO:0036092 phosphatidylinositol-3-phosphate biosynthetic process, GO:0046854 phosphatidylinositol phosphorylation, GO:0048015 phosphatidylinositol-mediated signaling	=
scf7180000011814	1081608..1084769	+	Gene001130	mRNA3157	mRNA3156, mRNA3157	3101	CTHT_0013240	1	1	coding	EC:2.7.1.137	GO:0000407 phagophore assembly site, GO:0005768 endosome, GO:0005777 peroxisome, GO:0034271 phosphatidylinositol 3-kinase complex, class III, type I, GO:0034272 phosphatidylinositol 3-kinase complex, class III, type II	GO:0005524 ATP binding, GO:0016303 1-phosphatidylinositol-3-kinase activity	GO:0000045 autophagosome assembly, GO:0006468 protein phosphorylation, GO:0006897 endocytosis, GO:0016197 endosomal transport, GO:0030242 autophagy of peroxisome, GO:0036092 phosphatidylinositol-3-phosphate biosynthetic process, GO:0046854 phosphatidylinositol phosphorylation, GO:0048015 phosphatidylinositol-mediated signaling	j
scf7180000011814	1091977..1096516	+	Gene001131	mRNA3158		4412	CTHT_0013280	-1	1	coding					=
scf7180000011814	1095486..1096518	+	Gene001132	mRNA3160		1033	CTHT_0013280	-1	0.568746	coding					c
scf7180000011814	1104887..1106532	+	Gene001133	mRNA3168		1646	CTHT_0013290	1	0.99749	coding	EC:3.6.1.30	GO:0000932 P-body	GO:0050072 m7G(5')pppN diphosphatase activity	GO:0000290 deadenylation-dependent decapping of nuclear-transcribed mRNA	o
scf7180000011814	1107111..1108854	+	Gene001134	mRNA3169	mRNA3169, mRNA3170	1503	CTHT_0013300	1	1	coding			GO:0016787 hydrolase activity		=
scf7180000011814	1107195..1108851	+	Gene001134	mRNA3170	mRNA3169, mRNA3170	1497	CTHT_0013300	1	0.999999	coding			GO:0016787 hydrolase activity		j
scf7180000011814	1110728..1113047	+	Gene001135	mRNA3172		2245	CTHT_0013320	1	1	coding			GO:0016874 ligase activity		=
scf7180000011814	1113309..1115980	+	Gene001136	mRNA3173	mRNA3173, mRNA3174, mRNA3175, mRNA3176	1639	CTHT_0013330	1	1	coding			GO:0016491 oxidoreductase activity	GO:0055114 oxidation-reduction process	j
scf7180000011814	1113309..1115980	+	Gene001136	mRNA3174	mRNA3173, mRNA3174, mRNA3175, mRNA3176	1627	CTHT_0013330	1	1	coding			GO:0016491 oxidoreductase activity	GO:0055114 oxidation-reduction process	j
scf7180000011814	1113328..1116618	+	Gene001136	mRNA3175	mRNA3173, mRNA3174, mRNA3175, mRNA3176	2203	CTHT_0013330	1	1	coding			GO:0016491 oxidoreductase activity	GO:0055114 oxidation-reduction process	j
scf7180000011814	1113349..1115909	+	Gene001136	mRNA3176	mRNA3173, mRNA3174, mRNA3175, mRNA3176	1525	CTHT_0013330	1	1	coding			GO:0016491 oxidoreductase activity	GO:0055114 oxidation-reduction process	j
scf7180000011814	1118317..1122417	+	Gene001137	mRNA3177	mRNA3177, mRNA3178	3819	CTHT_0013340	1	1	coding					j
scf7180000011814	1118338..1122650	+	Gene001137	mRNA3178	mRNA3177, mRNA3178	3940	CTHT_0013340	1	1	coding					j
scf7180000011814	1135698..1138383	+	Gene001138	mRNA3180	mRNA3180, mRNA3181	2519	CTHT_0013370	-1	0.969541	coding			GO:0046872 metal ion binding		=
scf7180000011814	1135698..1138383	+	Gene001138	mRNA3181	mRNA3180, mRNA3181	2504	CTHT_0013370	-1	0.965167	coding			GO:0046872 metal ion binding		j
scf7180000011814	1143606..1144506	+	Gene001139	mRNA3183		795	CTHT_0013400	1	0.873151	coding		GO:0005758 mitochondrial intermembrane space, GO:0031305 integral component of mitochondrial inner membrane		GO:0033617 mitochondrial respiratory chain complex IV assembly	=
scf7180000011814	1144752..1147509	+	Gene001140	mRNA3184		2694	CTHT_0013410	1	1	coding					=
scf7180000011814	1149587..1154617	+	Gene001141	mRNA3187		5031	CTHT_0013430	1	1	coding					x
scf7180000011814	1157840..1164015	+	Gene001142	mRNA3188		6176	CTHT_0013450	1	1	coding			GO:0005089 Rho guanyl-nucleotide exchange factor activity	GO:0035023 regulation of Rho protein signal transduction	=
scf7180000011814	1168822..1170123	+	Gene001143	mRNA3189		1234	CTHT_0013480	1	0.999971	coding					=
scf7180000011814	1174755..1175773	+	Gene001144	mRNA3191		1019	CTHT_0013490	1	0.983159	coding					o
scf7180000011814	1184020..1187976	+	Gene001145	mRNA3193		3835	CTHT_0013540	1	1	coding					j
scf7180000011814	1189668..1192441	+	Gene001146	mRNA3194	mRNA3194, mRNA3195, mRNA3196	2671	CTHT_0013550	1	0.999996	coding		GO:0016020 membrane			o
scf7180000011814	1191030..1192888	+	Gene001146	mRNA3195	mRNA3194, mRNA3195, mRNA3196	1782	CTHT_0013550	1	0.999998	coding		GO:0016020 membrane			o
scf7180000011814	1191030..1192888	+	Gene001146	mRNA3196	mRNA3194, mRNA3195, mRNA3196	1859	CTHT_0013550	1	0.999998	coding		GO:0016020 membrane			o
scf7180000011814	1196748..1198844	+	Gene001147	mRNA3198		1985	CTHT_0013570	1	1	coding			GO:0003723 RNA binding		=
scf7180000011814	1199621..1202832	+	Gene001148	mRNA3199		2711	CTHT_0013580	1	1	coding					=
scf7180000011814	1206020..1208016	+	Gene001149	mRNA3201		1997	CTHT_0013600	1	1	coding					o
scf7180000011814	1209035..1212336	+	Gene001150	mRNA3202		3245	CTHT_0013610	1	1	coding		GO:0071944 cell periphery	GO:0008233 peptidase activity	GO:0006508 proteolysis, GO:0030163 protein catabolic process, GO:0044237 cellular metabolic process	=
scf7180000011814	1212489..1215126	+	Gene001151	mRNA3203		2376	CTHT_0013620	1	1	coding		GO:0016021 integral component of membrane	GO:0015171 amino acid transmembrane transporter activity	GO:0015893 drug transport, GO:0032975 amino acid transmembrane import into vacuole, GO:1902475 L-alpha-amino acid transmembrane transport	j
scf7180000011814	1215299..1219423	+	Gene001152	mRNA3204		4125	CTHT_0013620	1	1	coding					e
scf7180000011814	1220815..1223650	+	Gene001153	mRNA3205	mRNA3205, mRNA3206	2558	CTHT_0013640	1	1	coding					j
scf7180000011814	1220815..1223650	+	Gene001153	mRNA3206	mRNA3205, mRNA3206	2705	CTHT_0013630	1	1	coding					=
scf7180000011814	1229181..1232627	+	Gene001154	mRNA3209		3378	CTHT_0013660	1	1	coding		GO:0043229 intracellular organelle, GO:0044444 cytoplasmic part			=
scf7180000011814	1252948..1255919	+	Gene001155	mRNA3215		2972	CTHT_0013700	1	0.658805	coding					x
scf7180000011814	1258230..1260963	+	Gene001156	mRNA3217	mRNA3217, mRNA3218	2588	CTHT_0013710	1	1	coding					o
scf7180000011814	1258939..1261349	+	Gene001156	mRNA3218	mRNA3217, mRNA3218	2411	CTHT_0013710	1	0.960493	coding					o
scf7180000011814	1262826..1265065	+	Gene001157	mRNA3219		2175	CTHT_0013740	-1	0.888066	coding		GO:0044431 Golgi apparatus part	GO:0017137 Rab GTPase binding		o
scf7180000011814	1279980..1283621	+	Gene001158	mRNA3224		3434	CTHT_0013800	1	1	coding	EC:3.6.1.3; EC:3.6.1.15	GO:0005634 nucleus, GO:0005663 DNA replication factor C complex	GO:0003682 chromatin binding, GO:0003689 DNA clamp loader activity, GO:0005524 ATP binding	GO:0000278 mitotic cell cycle, GO:0006272 leading strand elongation, GO:0006298 mismatch repair, GO:0070914 UV-damage excision repair	j
scf7180000011814	1290588..1293668	+	Gene001159	mRNA3226		2841	CTHT_0013820	1	1	coding			GO:0016301 kinase activity	GO:0016310 phosphorylation	j
scf7180000011814	1307479..1313529	+	Gene001160	mRNA3230		5995	CTHT_0013850	1	1	coding	EC:2.7.11	GO:0005634 nucleus, GO:0005737 cytoplasm	GO:0004674 protein serine/threonine kinase activity, GO:0005524 ATP binding	GO:2000241 regulation of reproductive process, GO:0045787 positive regulation of cell cycle, GO:0006355 regulation of transcription, DNA-templated, GO:0048523 negative regulation of cellular process, GO:0006468 protein phosphorylation, GO:0051179 localization, GO:0033554 cellular response to stress, GO:0031325 positive regulation of cellular metabolic process, GO:0035556 intracellular signal tran…	=
scf7180000011814	1314634..1318061	+	Gene001161	mRNA3231	mRNA3231, mRNA3232	3206	CTHT_0013860	1	1	coding			GO:0005524 ATP binding		j
scf7180000011814	1314634..1318061	+	Gene001161	mRNA3232	mRNA3231, mRNA3232	3189	CTHT_0013860	1	1	coding			GO:0005524 ATP binding		j
scf7180000011814	1324771..1326073	+	Gene001162	mRNA3234		1114	CTHT_0013880	-1	0.853229	coding					j
scf7180000011814	1327919..1330301	+	Gene001163	mRNA3235		2324	CTHT_0013900	1	1	coding		GO:0016020 membrane	GO:0046872 metal ion binding		=
scf7180000011814	1331465..1333921	+	Gene001164	mRNA3236		1599	CTHT_0013910	1	1	coding			GO:0008168 methyltransferase activity		=
scf7180000011814	1334972..1336120	+	Gene001165	mRNA3238		1149	CTHT_0013920	1	0.994722	coding					x
scf7180000011814	1342171..1344389	+	Gene001166	mRNA3240		1997	CTHT_0013940	1	1	coding		GO:0071627 integral component of fungal-type vacuolar membrane	GO:0015174 basic amino acid transmembrane transporter activity	GO:0034488 basic amino acid transmembrane export from vacuole	j
scf7180000011814	1353759..1359380	+	Gene001167	mRNA3244		5559	CTHT_0013970	-1	1	coding		GO:0044451 nucleoplasm part, GO:0032991 protein-containing complex		GO:0006357 regulation of transcription by RNA polymerase II	=
scf7180000011814	1360009..1360636	+	Gene001168	mRNA3246		628	CTHT_0013970	1	0.79317	coding					p
scf7180000011814	1383644..1385444	+	Gene001169	mRNA3253		1365	CTHT_0014000	1	0.756404	coding					s
scf7180000011814	1388682..1391952	+	Gene001170	mRNA3254		3271	CTHT_0014010	-1	0.999769	coding					e
scf7180000011814	1395363..1397386	+	Gene001171	mRNA3256		1896	CTHT_0014030	-1	0.733465	coding			GO:0008168 methyltransferase activity	GO:0032259 methylation	c
scf7180000011814	1395413..1398578	+	Gene001172	mRNA3257		2920	CTHT_0014030	1	0.999992	coding			GO:0008168 methyltransferase activity	GO:0032259 methylation	j
scf7180000011814	1399664..1403155	+	Gene001173	mRNA3258		2710	CTHT_0014040	1	1	coding			GO:0008171 O-methyltransferase activity	GO:0032259 methylation	j
scf7180000011814	1422119..1425219	+	Gene001174	mRNA3261		3101	CTHT_0014100	1	1	coding		GO:0031224 intrinsic component of membrane, GO:0071944 cell periphery	GO:0008233 peptidase activity	GO:0006508 proteolysis, GO:0009987 cellular process, GO:0030163 protein catabolic process	o
scf7180000011814	1432919..1434266	+	Gene001175	mRNA3262	mRNA3262, mRNA3263	1241	CTHT_0014130	1	0.992083	coding	EC:2.8.1.12	GO:0005829 cytosol, GO:0019008 molybdopterin synthase complex	GO:0030366 molybdopterin synthase activity	GO:0006777 Mo-molybdopterin cofactor biosynthetic process, GO:0032324 molybdopterin cofactor biosynthetic process	j
scf7180000011814	1432976..1434277	+	Gene001175	mRNA3263	mRNA3262, mRNA3263	1246	CTHT_0014130	1	0.987191	coding	EC:2.8.1.12	GO:0005829 cytosol, GO:0019008 molybdopterin synthase complex	GO:0030366 molybdopterin synthase activity	GO:0006777 Mo-molybdopterin cofactor biosynthetic process, GO:0032324 molybdopterin cofactor biosynthetic process	=
scf7180000011814	1470426..1472588	+	Gene001176	mRNA3267		2110	CTHT_0014220	1	1	coding			GO:0005488 binding		=
scf7180000011814	1493253..1494347	+	Gene001177	mRNA3269		1095	#N/A	1	0.916034	coding					u
scf7180000011814	1498667..1500873	+	Gene001178	mRNA3270		2033	CTHT_0014260	-1	0.997149	coding		GO:0005737 cytoplasm, GO:0019005 SCF ubiquitin ligase complex	GO:0031625 ubiquitin protein ligase binding	GO:0030162 regulation of proteolysis, GO:0043161 proteasome-mediated ubiquitin-dependent protein catabolic process	=
scf7180000011814	1516123..1517630	+	Gene001179	mRNA3276		1322	CTHT_0014330	1	0.610528	coding		GO:0031305 integral component of mitochondrial inner membrane	GO:0050833 pyruvate transmembrane transporter activity	GO:0006850 mitochondrial pyruvate transmembrane transport	j
scf7180000011814	1523540..1525022	+	Gene001180	mRNA3280		1417	CTHT_0014360	1	1	coding					=
scf7180000011814	1525383..1526381	+	Gene001181	mRNA3281		855	CTHT_0014370	1	0.994675	coding		GO:0005623 cell	GO:0016491 oxidoreductase activity	GO:0070887 cellular response to chemical stimulus	=
scf7180000011814	1527833..1529439	+	Gene001182	mRNA3282		1390	#N/A	1	1	coding					u
scf7180000011814	1533154..1538664	+	Gene001183	mRNA3285	mRNA3285, mRNA3287, mRNA3286, mRNA3288	4948	CTHT_0014410	1	1	coding					j
scf7180000011814	1533154..1538664	+	Gene001183	mRNA3286	mRNA3285, mRNA3287, mRNA3286, mRNA3288	4987	CTHT_0014410	1	1	coding					j
scf7180000011814	1533171..1538666	+	Gene001183	mRNA3287	mRNA3285, mRNA3287, mRNA3286, mRNA3288	4976	CTHT_0014410	1	1	coding					j
scf7180000011814	1533171..1538666	+	Gene001183	mRNA3288	mRNA3285, mRNA3287, mRNA3286, mRNA3288	5037	CTHT_0014410	1	1	coding					o
scf7180000011814	1560036..1561544	+	Gene001184	mRNA3302		1454	CTHT_0014480	1	0.989047	coding					x
scf7180000011814	1564189..1565349	+	Gene001185	mRNA3305		1161	#N/A	1	1	coding					u
scf7180000011814	1565975..1568802	+	Gene001186	mRNA3306	mRNA3306, mRNA3307	2772	CTHT_0014500	1	1	coding		GO:0016020 membrane			=
scf7180000011814	1565975..1568802	+	Gene001186	mRNA3307	mRNA3306, mRNA3307	2720	CTHT_0014500	1	1	coding		GO:0016020 membrane			j
scf7180000011814	1569000..1574578	+	Gene001187	mRNA3308	mRNA3308, mRNA3310	5113	CTHT_0014510	1	1	coding		GO:0044424 intracellular part	GO:0000166 nucleotide binding, GO:0003824 catalytic activity, GO:0043167 ion binding		j
scf7180000011814	1572690..1574613	+	Gene001187	mRNA3310	mRNA3308, mRNA3310	1924	CTHT_0014510	1	1	coding	EC:3.6.1.15	GO:0005634 nucleus, GO:0005737 cytoplasm, GO:0044446 intracellular organelle part	GO:0000166 nucleotide binding, GO:0003676 nucleic acid binding, GO:0043167 ion binding, GO:0017111 nucleoside-triphosphatase activity	GO:0034728 nucleosome organization, GO:0006338 chromatin remodeling, GO:0033554 cellular response to stress, GO:0006355 regulation of transcription, DNA-templated	o
scf7180000011814	1570704..1572043	+	Gene001188	mRNA3309		1340	CTHT_0014510	-1	0.777175	coding		GO:0005737 cytoplasm	GO:0005524 ATP binding		o
scf7180000011814	1578748..1580143	+	Gene001189	mRNA3311		1396	CTHT_0014530	1	0.755787	coding					x
scf7180000011814	1582969..1585465	+	Gene001190	mRNA3312		2497	CTHT_0014540	1	1	coding					=
scf7180000011814	1600399..1604743	+	Gene001191	mRNA3314	mRNA3314, mRNA3315	3963	CTHT_0014580	1	0.99912	coding		GO:0005789 endoplasmic reticulum membrane, GO:0005793 endoplasmic reticulum-Golgi intermediate compartment, GO:0030134 COPII-coated ER to Golgi transport vesicle, GO:0030173 integral component of Golgi membrane		GO:0006888 ER to Golgi vesicle-mediated transport	j
scf7180000011814	1600399..1604743	+	Gene001191	mRNA3315	mRNA3314, mRNA3315	4167	CTHT_0014580	1	0.99912	coding		GO:0005789 endoplasmic reticulum membrane, GO:0005793 endoplasmic reticulum-Golgi intermediate compartment, GO:0030134 COPII-coated ER to Golgi transport vesicle, GO:0030173 integral component of Golgi membrane		GO:0006888 ER to Golgi vesicle-mediated transport	j
scf7180000011814	1614355..1620253	+	Gene001192	mRNA3317		5643	CTHT_0014610	1	1	coding		GO:0005737 cytoplasm, GO:0031931 TORC1 complex	GO:0030674 protein binding, bridging	GO:0008361 regulation of cell size, GO:0009267 cellular response to starvation, GO:0010506 regulation of autophagy, GO:0030307 positive regulation of cell growth, GO:0031929 TOR signaling, GO:0071230 cellular response to amino acid stimulus, GO:0071902 positive regulation of protein serine/threonine kinase activity	j
scf7180000011814	1624329..1625919	+	Gene001193	mRNA3320		1591	CTHT_0014640	1	0.999985	coding					o
scf7180000011814	1628393..1630666	+	Gene001194	mRNA3321		2153	CTHT_0014660	1	1	coding	EC:6.1.1.12	GO:0005737 cytoplasm	GO:0003676 nucleic acid binding, GO:0004815 aspartate-tRNA ligase activity, GO:0005524 ATP binding	GO:0006422 aspartyl-tRNA aminoacylation	=
scf7180000011814	1634866..1637047	+	Gene001195	mRNA3322		2115	CTHT_0014680	1	1	coding					j
scf7180000011814	1637259..1640738	+	Gene001196	mRNA3323		3408	CTHT_0014680	1	1	coding		GO:0072546 ER membrane protein complex		GO:0034975 protein folding in endoplasmic reticulum	j
scf7180000011814	1648192..1649840	+	Gene001197	mRNA3325		1592	CTHT_0014720	1	1	coding					o
scf7180000011814	1656458..1661170	+	Gene001198	mRNA3327	mRNA3327, mRNA3328, mRNA3329	4034	CTHT_0014730	1	1	coding			GO:0003676 nucleic acid binding		o
scf7180000011814	1657215..1661154	+	Gene001198	mRNA3328	mRNA3327, mRNA3328, mRNA3329	3780	CTHT_0014730	1	1	coding			GO:0003676 nucleic acid binding		o
scf7180000011814	1657323..1661172	+	Gene001198	mRNA3329	mRNA3327, mRNA3328, mRNA3329	3684	CTHT_0014730	1	1	coding			GO:0003676 nucleic acid binding		o
scf7180000011814	1666402..1668282	+	Gene001199	mRNA3330		1787	CTHT_0014750	1	1	coding				GO:0050794 regulation of cellular process	=
scf7180000011814	1669451..1671698	+	Gene001200	mRNA3331		2248	CTHT_0014760	1	1	coding		GO:0016020 membrane			=
scf7180000011814	1674433..1675327	+	Gene001201	mRNA3332		798	CTHT_0014780	1	0.578587	coding		GO:0005763 mitochondrial small ribosomal subunit	GO:0003735 structural constituent of ribosome	GO:0006412 translation	=
scf7180000011814	1680115..1683663	+	Gene001202	mRNA3334		3480	CTHT_0014810	1	1	coding	EC:1.2.1.38; EC:2.7.2.8	GO:0005739 mitochondrion	GO:0003942 N-acetyl-gamma-glutamyl-phosphate reductase activity, GO:0003991 acetylglutamate kinase activity, GO:0005524 ATP binding, GO:0051287 NAD binding	GO:0006526 arginine biosynthetic process, GO:0016310 phosphorylation, GO:0055114 oxidation-reduction process	j
scf7180000011814	1684030..1685781	+	Gene001203	mRNA3335		1689	CTHT_0014810	1	0.999999	coding	EC:2.4.2.19		GO:0004514 nicotinate-nucleotide diphosphorylase (carboxylating) activity	GO:0009435 NAD biosynthetic process	j
scf7180000011814	1690575..1692805	+	Gene001204	mRNA3337	mRNA3337, mRNA3338	2091	CTHT_0014820	1	1	coding			GO:0003824 catalytic activity		j
scf7180000011814	1690575..1692805	+	Gene001204	mRNA3338	mRNA3337, mRNA3338	2098	CTHT_0014820	1	1	coding			GO:0003824 catalytic activity		j
scf7180000011814	1695109..1696278	+	Gene001205	mRNA3339		1170	CTHT_0014840	1	0.999979	coding			GO:0016491 oxidoreductase activity	GO:0055114 oxidation-reduction process	o
scf7180000011814	1733293..1735084	+	Gene001206	mRNA3343		1619	CTHT_0014910	1	1	coding	EC:3.1.2.20	GO:0005782 peroxisomal matrix	GO:0047617 acyl-CoA hydrolase activity	GO:0006637 acyl-CoA metabolic process, GO:0009062 fatty acid catabolic process	=
scf7180000011814	1741171..1748338	+	Gene001207	mRNA3345		7102	CTHT_0014930	1	1	coding	EC:3.6.1.15	GO:0016459 myosin complex	GO:0003777 microtubule motor activity, GO:0005524 ATP binding, GO:0008017 microtubule binding, GO:0051015 actin filament binding	GO:0007018 microtubule-based movement	c
scf7180000011814	1749651..1750266	+	Gene001208	mRNA3346		616	CTHT_0014940	1	0.609926	coding					p
scf7180000011814	1753230..1754286	+	Gene001209	mRNA3347		791	CTHT_0014950	1	0.99109	coding	EC:5.2.1.8	GO:0005737 cytoplasm, GO:0043231 intracellular membrane-bounded organelle	GO:0003755 peptidyl-prolyl cis-trans isomerase activity, GO:0004842 ubiquitin-protein transferase activity	GO:0000413 protein peptidyl-prolyl isomerization, GO:0006457 protein folding, GO:0016567 protein ubiquitination	=
scf7180000011814	1757279..1759212	+	Gene001210	mRNA3348		1934	CTHT_0014970	1	1	coding					o
scf7180000011814	1767239..1771574	+	Gene001211	mRNA3349		4149	CTHT_0014990	1	1	coding			GO:0005524 ATP binding		=
scf7180000011814	1783448..1785712	+	Gene001212	mRNA3351		2213	CTHT_0015070	1	1	coding		GO:0030176 integral component of endoplasmic reticulum membrane, GO:0098552 side of membrane, GO:0098588 bounding membrane of organelle, GO:0098805 whole membrane			=
scf7180000011814	1793090..1796387	+	Gene001213	mRNA3352		3240	CTHT_0015100	1	1	coding	EC:2.7.11	GO:0043229 intracellular organelle, GO:0044444 cytoplasmic part, GO:0030427 site of polarized growth, GO:0005933 cellular bud, GO:0032991 protein-containing complex	GO:0004674 protein serine/threonine kinase activity, GO:0000166 nucleotide binding	GO:0043406 positive regulation of MAP kinase activity, GO:0031098 stress-activated protein kinase signaling cascade, GO:0042981 regulation of apoptotic process, GO:0007346 regulation of mitotic cell cycle, GO:0071470 cellular response to osmotic stress, GO:0016043 cellular component organization, GO:0032147 activation of protein kinase activity, GO:0070887 cellular response to chemical stimulus, …	=
scf7180000011814	1822018..1824671	+	Gene001214	mRNA3360		2518	CTHT_0015160	1	1	coding		GO:0016021 integral component of membrane		GO:0055085 transmembrane transport	=
scf7180000011814	1831704..1837392	+	Gene001215	mRNA3362	mRNA3362, mRNA3363	5334	CTHT_0015170	1	1	coding		GO:0005622 intracellular	GO:0005085 guanyl-nucleotide exchange factor activity	GO:0007264 small GTPase mediated signal transduction	j
scf7180000011814	1833488..1837478	+	Gene001215	mRNA3363	mRNA3362, mRNA3363	3991	CTHT_0015170	1	1	coding		GO:0005622 intracellular	GO:0005085 guanyl-nucleotide exchange factor activity	GO:0007264 small GTPase mediated signal transduction	e
scf7180000011814	1837870..1839482	+	Gene001216	mRNA3364	mRNA3364, mRNA3365	1364	CTHT_0015180	1	1	coding					j
scf7180000011814	1837870..1839482	+	Gene001216	mRNA3365	mRNA3364, mRNA3365	1359	CTHT_0015180	1	0.990186	coding					j
scf7180000011814	1847755..1849609	+	Gene001217	mRNA3366	mRNA3366, mRNA3367	1399	CTHT_0015210	1	0.999964	coding					j
scf7180000011814	1847755..1849609	+	Gene001217	mRNA3367	mRNA3366, mRNA3367	1590	CTHT_0015210	1	0.999469	coding					j
scf7180000011814	1858755..1859704	+	Gene001218	mRNA3369		950	CTHT_0015240	1	0.999991	coding					x
scf7180000011814	1870475..1872869	+	Gene001219	mRNA3370		2327	CTHT_0015280	-1	0.963647	coding					=
scf7180000011814	1876853..1878315	+	Gene001220	mRNA3372		1402	CTHT_0015300	1	0.999948	coding		GO:0012505 endomembrane system, GO:0016020 membrane	GO:0020037 heme binding		=
scf7180000011814	1886420..1887772	+	Gene001221	mRNA3375		1070	CTHT_0015350	1	0.998276	coding		GO:0022627 cytosolic small ribosomal subunit	GO:0003729 mRNA binding, GO:0003735 structural constituent of ribosome, GO:0019843 rRNA binding	GO:0000028 ribosomal small subunit assembly, GO:0006412 translation	=
scf7180000011814	1891988..1894719	+	Gene001222	mRNA3376		2732	CTHT_0015380	1	1	coding	EC:3.6.1.3; EC:3.6.1.15	GO:0005730 nucleolus, GO:0005737 cytoplasm	GO:0000166 nucleotide binding, GO:0003723 RNA binding, GO:0004004 ATP-dependent RNA helicase activity	GO:0006364 rRNA processing, GO:0010501 RNA secondary structure unwinding	=
scf7180000011814	1901058..1901861	+	Gene001223	mRNA3378		674	CTHT_0015410	1	0.963156	coding					=
scf7180000011814	1902976..1904121	+	Gene001224	mRNA3379		1090	CTHT_0015430	1	0.99933	coding	EC:1.16.3.1; EC:1.16.3	GO:0005739 mitochondrion	GO:0004322 ferroxidase activity, GO:0008198 ferrous iron binding, GO:0008199 ferric iron binding, GO:0034986 iron chaperone activity, GO:0051537 2 iron, 2 sulfur cluster binding	GO:0006879 cellular iron ion homeostasis, GO:0007005 mitochondrion organization, GO:0018283 iron incorporation into metallo-sulfur cluster, GO:0034599 cellular response to oxidative stress, GO:0055114 oxidation-reduction process	=
scf7180000011814	1908700..1914962	+	Gene001225	mRNA3381	mRNA3381, mRNA3382, mRNA3383	5710	CTHT_0015440	1	1	coding		GO:0016020 membrane, GO:0044424 intracellular part			j
scf7180000011814	1908701..1915045	+	Gene001225	mRNA3382	mRNA3381, mRNA3382, mRNA3383	5848	CTHT_0015440	1	1	coding		GO:0016020 membrane, GO:0044424 intracellular part			j
scf7180000011814	1908701..1915045	+	Gene001225	mRNA3383	mRNA3381, mRNA3382, mRNA3383	5916	CTHT_0015440	1	1	coding		GO:0016020 membrane, GO:0044424 intracellular part			j
scf7180000011814	1921036..1922098	+	Gene001226	mRNA3384		1063	CTHT_0015490	-1	0.5	coding		GO:0005739 mitochondrion	GO:0016979 lipoate-protein ligase activity	GO:0009249 protein lipoylation	e
scf7180000011814	1935930..1937961	+	Gene001227	mRNA3386		1963	CTHT_0015530	1	0.999898	coding			GO:0016787 hydrolase activity	GO:0006807 nitrogen compound metabolic process	j
scf7180000011814	1940363..1945825	+	Gene001228	mRNA3387		5331	CTHT_0015550	1	1	coding		GO:0000794 condensed nuclear chromosome, GO:0032300 mismatch repair complex, GO:0044454 nuclear chromosome part	GO:0003677 DNA binding	GO:0006259 DNA metabolic process	j
scf7180000011814	1966504..1970239	+	Gene001229	mRNA3390		3736	CTHT_0015620	1	0.984108	coding					x
scf7180000011814	1971299..1974061	+	Gene001230	mRNA3391		2516	CTHT_0015630	1	0.999928	coding	EC:3.1.1.73; EC:3.1.1.1	GO:0005576 extracellular region	GO:0030600 feruloyl esterase activity	GO:0016998 cell wall macromolecule catabolic process, GO:0045493 xylan catabolic process	=
scf7180000011814	2001460..2003542	+	Gene001231	mRNA3392		2024	CTHT_0015690	1	1	coding	EC:2.5.1.46	GO:0005737 cytoplasm	GO:0034038 deoxyhypusine synthase activity	GO:0008612 peptidyl-lysine modification to peptidyl-hypusine	=
scf7180000011814	2008202..2011405	+	Gene001232	mRNA3393		3204	CTHT_0015720	1	0.997323	coding					o
scf7180000011814	2012542..2018836	+	Gene001233	mRNA3394	mRNA3394, mRNA3396, mRNA3395, mRNA3397	5299	CTHT_0015730	1	1	coding		GO:0010494 cytoplasmic stress granule	GO:0003723 RNA binding	GO:0010603 regulation of cytoplasmic mRNA processing body assembly, GO:0034063 stress granule assembly	j
scf7180000011814	2012542..2018836	+	Gene001233	mRNA3395	mRNA3394, mRNA3396, mRNA3395, mRNA3397	5860	CTHT_0015730	1	1	coding		GO:0010494 cytoplasmic stress granule	GO:0003723 RNA binding	GO:0010603 regulation of cytoplasmic mRNA processing body assembly, GO:0034063 stress granule assembly	j
scf7180000011814	2012542..2018982	+	Gene001233	mRNA3396	mRNA3394, mRNA3396, mRNA3395, mRNA3397	6215	CTHT_0015730	1	1	coding		GO:0010494 cytoplasmic stress granule	GO:0003723 RNA binding	GO:0010603 regulation of cytoplasmic mRNA processing body assembly, GO:0034063 stress granule assembly	j
scf7180000011814	2013124..2018906	+	Gene001233	mRNA3397	mRNA3394, mRNA3396, mRNA3395, mRNA3397	4783	CTHT_0015730	1	1	coding		GO:0010494 cytoplasmic stress granule	GO:0003723 RNA binding	GO:0010603 regulation of cytoplasmic mRNA processing body assembly, GO:0034063 stress granule assembly	j
scf7180000011814	2025147..2027791	+	Gene001234	mRNA3400		2645	CTHT_0015740	1	1	coding					o
scf7180000011814	2028121..2032618	+	Gene001235	mRNA3401	mRNA3401, mRNA3405, mRNA3406, mRNA3407, mRNA3408, mRNA3402, mRNA3403, mRNA3404	3818	CTHT_0015750	1	1	coding	EC:4.1.1.15		GO:0004351 glutamate decarboxylase activity, GO:0030170 pyridoxal phosphate binding	GO:0006536 glutamate metabolic process	j
scf7180000011814	2028121..2032618	+	Gene001235	mRNA3402	mRNA3401, mRNA3405, mRNA3406, mRNA3407, mRNA3408, mRNA3402, mRNA3403, mRNA3404	3580	CTHT_0015750	1	1	coding	EC:4.1.1.15		GO:0004351 glutamate decarboxylase activity, GO:0030170 pyridoxal phosphate binding	GO:0006536 glutamate metabolic process	j
scf7180000011814	2028121..2032618	+	Gene001235	mRNA3403	mRNA3401, mRNA3405, mRNA3406, mRNA3407, mRNA3408, mRNA3402, mRNA3403, mRNA3404	4059	CTHT_0015750	1	1	coding	EC:4.1.1.15		GO:0004351 glutamate decarboxylase activity, GO:0030170 pyridoxal phosphate binding	GO:0006536 glutamate metabolic process	j
scf7180000011814	2028121..2032618	+	Gene001235	mRNA3404	mRNA3401, mRNA3405, mRNA3406, mRNA3407, mRNA3408, mRNA3402, mRNA3403, mRNA3404	4195	CTHT_0015750	1	1	coding	EC:4.1.1.15		GO:0004351 glutamate decarboxylase activity, GO:0030170 pyridoxal phosphate binding	GO:0006536 glutamate metabolic process	j
[truncated: 13,636 more rows]
