# Supplementary material for: Global Transcriptome Characterization and Assembly of the Thermophilic Ascomycete Chaetomium thermophilum
Source: Genes (Basel). 2021 Sep 29;12(10):1549. doi: 10.3390/genes12101549 (PMC8535861; doi:10.3390/genes12101549)
Supplement: Supplementary file 1 [file genes-12-01549-s001.zip › Table-2.xlsx]

## Sheet: Sheet1
Software	Usage	Parameter settings/Webpage
Ensemble genome (version 2.8 )	C.thermophilum reference genome used for the analysis	https://fungi.ensembl.org)
FastQC (Version: 0.11.5)	The data quality assessment of raw sequence data	http://www.bioinformatics. babraham.ac.uk/projects/fastqc/
HISAT2(Version: 1.3.3b)	The raw reads were mapped to C.thermophilum reference genome	[hisat2 -p 8 -x -max-intronlen 2000 -dta-U])
Stringtie(v1.3.4 release)	The mapped reads from HISAT2 for each sample were assembled separately	[stringtie -o -m 50 -p 8 -j 3 -c 5 -g 15])
GffCompare( Version: v0.10.1)	The program used to compare, merge, annotate and estimate accuracy “query” files, when compared with a reference annotation	gffcompare-merge -K -o gffcomp -i
CPC2	The CPC2 calculate the coding or noncoding of the transcript	CPC2.py -i . Input.fasta -o output.txt
dc-mega BLAST ( Version: 2.7.1+)	Sequence conservation analysis between different species	https://blast.ncbi.nlm.nih.gov
Blast2GO (Version 5.1.1)	Functional annotation such as Go term and EC number are extracted from the software	http://docs.blast2go.com/
blastx.	Finds regions of local similarity between sequences	https://blast.ncbi.nlm.nih.gov/
T-Coffee software	Pairwise similarity score are calulated	http://tcoffee.crg.cat/
phyloT	Visualization of phylogenetic tree different species	https://phylot.biobyte.de
pyfaidx python package	Allowing for fast random access to any subsequence in the indexed FASTA file	https://pypi.org/project/pyfaidx/
R (Version 3.3.3)	Creating figures and GO annotation package	http://www.R-project.org/
